# Supplementary material for: CRISPR/Cas9 targeted CAPTURE of mammalian genomic regions for characterization by NGS
Source: Sci Rep. 2019 Mar 5;9:3587. doi: 10.1038/s41598-019-39667-4 (PMC6401131; doi:10.1038/s41598-019-39667-4)
Supplement: Supplementary file 2 — Supplementary Dataset 1 [file 41598_2019_39667_MOESM2_ESM.xlsx]

## Sheet: Sheet1
Vector pCLD1 (AD49ZG, AD49ZH clones)
sgRNA1	GGGCGGGAACAGAGTGACCG
sgRNA2	TCTGCTAATCCTGTTACCAG
sgRNA3	ATAATGCCAAGACAAAGCCG
sgRNA4	ATCGAACTGGATCTCAACAG
sgRNA5	AGCGCTTATATCGTTTACGG
Vector pMGX (AE54SL clone)
sgRNA6	GTGTTTATCGCCGATAGAGA
sgRNA7	TGGGCGGTAGGCGTGTACGG
sgRNA8	GAGCGACCATGAGTCGCTGG
sgRNA9	GGTGGAGATCAAACGTACGG
sgRNA10	AGCTGTAGGACACACTAATT
