# Supplementary material for: CRISPR/Cas9 targeted CAPTURE of mammalian genomic regions for characterization by NGS
Source: Sci Rep. 2019 Mar 5;9:3587. doi: 10.1038/s41598-019-39667-4 (PMC6401131; doi:10.1038/s41598-019-39667-4)
Supplement: Supplementary file 3 — Supplementary Dataset 2 [file 41598_2019_39667_MOESM3_ESM.xlsx]

## Sheet: ae54sl-rgen-d
bam file	ae54sl-rgen-d.bam
Reference
number of bases	2,349,927,130 bp
number of chromosomes	14
Globals
read length	251 b
number of reads	22583359
number of mapped reads	22,212,835 (98.36%)
number of supplementary alignments	2,066,707 (9.15%)
number of mapped paired reads (first in pair)	11179686
number of mapped paired reads (second in pair)	11033149
number of mapped paired reads (both in pair)	21914726
number of mapped paired reads (singletons)	298109
number of duplicated reads (estimated)	2124935
duplication rate	0.0519
median insert size	630
mean mapping quality	54.2688
Coverage
mean coverage	2.0337
std coverage	6.5628
Coverage per chromosome
	Length, bp	Coverage	STD coverage
chr0*	281821800	1.83258	2.82161
chr1*	281821809	1.87537	3.94353
chr2	464527142	1.7543	3.77932
chr3	278637237	1.91207	3.44918
chr4	227991822	1.68995	2.59236
chr5	215968735	1.99964	5.92912
chr6	160459852	2.60803	10.7668
chr7	148579514	2.10172	6.19462
chr8	97824720	2.33454	5.9345
chr9	17560320	2.34545	26.6775
chr10	14735245	5.7732	8.23342
chrX	137242575	2.76399	11.0899
chrY	22742781	4.5833	27.1865
chrV	13578	20.1086	14.7449
*Two halves of hamster chromosome 1

## Sheet: ae54sl-xGen
bam file	ae54sl_xGen.bam
Reference
number of bases	2,349,927,130 bp
number of chromosomes	14
Globals
read length	251 b
number of reads	32688779
number of mapped reads	32,499,494 (99.42%)
number of supplementary alignments	1,131,483 (3.46%)
number of mapped paired reads (first in pair)	16287044
number of mapped paired reads (second in pair)	16212450
number of mapped paired reads (both in pair)	32401297
number of mapped paired reads (singletons)	98197
number of duplicated reads (estimated)	27220677
average duplication rate	0.4424
chrV duplication rate	0.9584
median insert size	374
mean mapping quality	54.1494
Coverage
mean coverage	3.2132
std coverage	1099.1
Coverage per chromosome
	Length, bp	Coverage	STD coverage
chr0*	281821800	0.761478	2.28819
chr1*	281821809	0.758905	4.68787
chr2	464527142	0.804575	37.3103
chr3	278637237	0.868465	3.84351
chr4	227991822	0.771148	7.08295
chr5	215968735	3.37376	386.801
chr6	160459852	1.12583	11.5545
chr7	148579514	1.09759	10.2316
chr8	97824720	1.28199	53.3756
chr9	17560320	1.15908	15.6575
chr10	14735245	4.96439	598.073
chrX	137242575	0.956401	4.34684
chrY	22742781	4.44078	205.235
chrV	13578	354049	284284
*Two halves of hamster chromosome 1

## Sheet: ae54sl-wgs
bam file	AE45SL_merge.bam
Reference
number of bases	2,349,927,130 bp
number of chromosomes	14
Globals
read length	301
number of reads	344678354
number of mapped reads	317,237,512 (92.04%)
number of supplementary alignments	20,375,932 (5.91%)
number of mapped paired reads (first in pair)	159641558
number of mapped paired reads (second in pair)	157595954
number of mapped paired reads (both in pair)	290141206
number of mapped paired reads (singletons)	27096306
number of mapped bases	65,105,670,161 bp
number of sequenced bases	64,999,612,286 bp
number of aligned bases	0 bp
number of duplicated reads (flagged)	15380276
duplication rate	0.0446
median insert size *	615/3985
mean mapping quality	53.8293
Coverage
mean coverageData	27.7054
std coverageData	107.504
Coverage per contig
	Length, bp	Coverage	STD coverage
chr0**	281821800	24.8991	33.0449
chr1**	281821809	25.3782	48.2038
chr2	464527142	23.9064	38.2836
chr3	278637237	25.5823	40.2023
chr4	227991822	22.7185	34.4426
chr5	215968735	27.6557	82.5508
chr6	160459852	35.745	140.007
chr7	148579514	29.4127	131.371
chr8	97824720	31.5333	82.9826
chr9	17560320	32.4363	122.625
chr10	14735245	73.7212	88.346
chrX	137242575	36.7052	149.511
chrY	22742781	73.2606	766.855
chrV	13578	46.0202	26.4554
* insert sizes for paired-end and mate-paired libraries
**Two halves of hamster chromosome 1

## Sheet: ad49zg-rgen-no-tdt
bam file	B2NTM.bam
>>>>>>> Reference
number of bases	2,354,508,678 bp
number of contigs	15
>>>>>>> Globals
read length	76
number of reads	23665239
number of mapped reads	22,538,776 (95.24%)
number of supplementary alignments	63,429 (0.27%)
number of mapped paired reads (first in pair)	11291000
number of mapped paired reads (second in pair)	11247776
number of mapped paired reads (both in pair)	22018655
number of mapped paired reads (singletons)	520121
median insert size	417
mean mapping quality	54.0686
>>>>>>> Coverage
mean coverageData	0.7095
std coverageData	4.9952
>>>>>>> Coverage per chromosome
	Length, bp	Coverage	STD coverage
chr0*	281821800	0.606537	1.02792
chr1*	281821809	0.617173	1.51743
chr2	464527142	0.658714	2.12554
chr3	278637237	0.733688	1.09041
chr4	227991822	0.63638	0.994124
chr5	215968735	0.716511	2.19286
chr6	160459852	0.952787	2.87457
chr7	148579514	0.774076	3.39631
chr8	97824720	0.82523	1.96091
chr9	17560320	0.612513	14.1588
chr10	14735245	2.14799	1.99635
chrX	137242575	0.560214	1.92623
chrY	22742781	2.08405	45.2204
chrE	4583637	0.020295	0.179807
chrV	11489	1.48368	1.21273
*Two halves of hamster chromosome 1

## Sheet: ad49zg-rgen-tdt
bam file	ad49zg-rgen-tdt.bam
Reference
number of bases	2,354,508,678 bp
number of chromosome	15
Globals
read length	76 b
number of reads	17324419
number of mapped reads	16,485,630 (95.16%)
number of supplementary alignments	213,437 (1.23%)
number of mapped paired reads (first in pair)	8287947
number of mapped paired reads (second in pair)	8197683
number of mapped paired reads (both in pair)	16065288
number of mapped paired reads (singletons)	420342
number of duplicated reads (estimated)	1082787
duplication rate	0.0429
median insert size	641
mean mapping quality	53.9468
Coverage
mean coverageData	0.5057
std coverageData	2.7101
Coverage per chromosome
	Length, bp	Coverage	STD coverage
chr0*	281821800	0.437483	1.63309
chr1*	281821809	0.456304	2.0854
chr2	464527142	0.503782	2.00983
chr3	278637237	0.525229	1.93126
chr4	227991822	0.450168	1.61802
chr5	215968735	0.495388	2.00162
chr6	160459852	0.639474	2.59764
chr7	148579514	0.494981	1.83868
chr8	97824720	0.589024	2.65775
chr9	17560320	0.377836	10.7657
chr10	14735245	1.54443	2.82528
chrX	137242575	0.469841	6.48198
chrY	22742781	0.896414	5.16285
chrE	4583637	0.00365321	0.0731189
chrV	11489	56.8061	79.6418
*Two halves of hamster chromosome 1

## Sheet: ad49zg-rgen-d
bam file	ad49zg-rgen-d.bam
Reference
number of bases	2,354,508,678 bp
number of contigs	15
Globals
read leangth	76 b
number of reads	18302940
number of mapped reads	16,364,877 (94.51%)
number of supplementary alignments	212,222 (1.23%)
number of mapped paired reads (first in pair)	8234140
number of mapped paired reads (second in pair)	8130737
number of mapped paired reads (both in pair)	15876447
number of mapped paired reads (singletons)	488430
number of duplicated reads (estimated)	1052008
duplication rate	0.0422
median insert size	640
mean mapping quality	54.098
Coverage
mean coverageData	0.52
std coverageData	2.6961
Coverage per chromosome
		Length, bp	Coverage	STD coverage
chr0*		281821800	0.436422	1.62611
chr1*		281821809	0.454169	2.05903
chr2		464527142	0.502576	2.00315
chr3		278637237	0.52362	1.91987
chr4		227991822	0.448981	1.61372
chr5		215968735	0.493482	1.99261
chr6		160459852	0.63562	2.56269
chr7		148579514	0.493635	1.83583
chr8		97824720	0.586626	2.64913
chr9		17560320	0.371843	10.9942
chr10		14735245	1.54221	2.82018
chrX		137242575	0.466166	6.4735
chrY		22742781	0.870023	5.00533
chrE		4583637	0.00379677	0.0798016
chrV		11489	16.9054	8.1615
*Two halves of hamster chromosome 1

## Sheet: ad49zg-xGen
bam file	AD49ZG_xGen.bam
Reference
number of bases	2,349,927,130 bp
number of chromosomes	14
Globals
number of reads	44412010
number of mapped reads	44,024,589 (99.13%)
number of supplementary alignments	3,418,506 (7.7%)
number of mapped paired reads (first in pair)	22080544
number of mapped paired reads (second in pair)	21944045
number of mapped paired reads (both in pair)	43707445
number of mapped paired reads (singletons)	317144
number of duplicated reads (estimated)	41614257
average duplication rate	0.495
chrV duplication rate	0.9848
median insert size	376
mean mapping quality	52.6488
Coverage
mean coverage	4.6128
std coverage	1738.79
Coverage per chromosomes
	Length, bp	Coverage	STD coverage
chr0*	281821800	0.397785	3.18646
chr1*	281821809	0.404643	3.4762
chr2	464527142	0.6602	178.502
chr3	278637237	0.495418	2.47411
chr4	227991822	0.569317	183.633
chr5	215968735	10.3511	1566.05
chr6	160459852	0.698687	5.74404
chr7	148579514	0.722364	8.4414
chr8	97824720	1.21036	132.913
chr9	17560320	0.544702	13.5569
chr10	14735245	1.65556	4.17706
chrX	137242575	0.360481	2.43037
chrY	22742781	1.79503	31.9149
chrE	4583637	21.96	1665.74
chrV	11489	707313	328522
*Two halves of hamster chromosome 1

## Sheet: ad49zg_tla
bam file	ad49zg_tla_cle.bam
Reference
number of bases	2,354,508,678 bp
number of chromosomes	15
Globals
read length	204 b
number of reads	1241206
number of mapped reads	1,238,781 (99.8%)
number of supplementary alignments	334,684 (26.96%)
number of mapped paired reads (first in pair)	635837
number of mapped paired reads (second in pair)	602944
number of mapped paired reads (both in pair)	1237048
number of mapped paired reads (singletons)	1733
number of duplicated reads (estimated)	1111154
duplication rate	0.6805
median insert size	193
mean mapping quality	52.2212
Coverage
mean coverage	0.0515
std coverage	56.2501
Coverage per chromosome
	Length, bp	Coverage	STD coverage
chr0*	281821800	0.00404258	0.175629
chr1*	281821809	0.00506814	1.02353
chr2	464527142	0.00497823	0.80813
chr3	278637237	0.00598647	0.226169
chr4	227991822	0.00549046	0.238889
chr5	215968735	0.00965807	1.98287
chr6	160459852	0.00791551	0.269042
chr7	148579514	0.027057	0.561738
chr8	97824720	0.00685811	0.233342
chr9	17560320	0.0746739	47.7761
chr10	14735245	0.0161657	0.358075
chrX	137242575	0.0038588	0.156844
chrY	22742781	0.0408323	3.65241
chrE	4583637	0.719404	6.7457
chrV	11489	8625.18	23882.8
*Two halves of hamster chromosome 1

## Sheet: ad49zg-wgs
bam file	ad49gz.bam
Reference
number of bases	2,354,508,678 bp
number of chromosomes	15
Globals
read length	251 b
number of reads	754927673
number of mapped reads	738,833,498 (97.87%)
number of supplementary alignments	41,571,071 (5.51%)
number of mapped paired reads (first in pair)	374612463
number of mapped paired reads (second in pair)	364221035
number of mapped paired reads (both in pair)	725504759
number of mapped paired reads (singletons)	13328739
number of duplicated reads (flagged)	11272001
duplication rate	0.0149
median insert size	450
mean mapping quality	54.7532
Coverage
mean coverageData	68.3146
std coverageData	425.732
Coverage per chromosome
	Length, bp	Coverage	STD coverage
chr0*	281821800	58.476	84.0892
chr1*	281821809	60.4923	132.811
chr2	464527142	62.6724	108.656
chr3	278637237	68.477	93.5401
chr4	227991822	60.0374	92.7462
chr5	215968735	68.8039	232.011
chr6	160459852	92.7166	351.392
chr7	148579514	74.2516	453.313
chr8	97824720	78.9854	223.331
chr9	17560320	59.465	352.049
chr10	14735245	196.76	166.156
chrX	137242575	57.6557	228.33
chrY	22742781	223.201	3822.56
chrE	4583637	1.8288	9.73623
chrV	11489	133.072	34.9162
*Two halves of hamster chromosome 1

## Sheet: ad49zg-pbio
bam file	ad49zg_pbio.bam
Reference
number of bases	2,354,508,678 bp
number of chromosomes	15
Globals
N50 read length
number of reads	7368509
number of mapped reads	6,575,132 (89.23%)
number of supplementary alignments	2,163,417 (29.36%)
mean mapping quality	47.0109
Coverage
mean coverage	14.1851
std coverage	21.1969
Coverage per chromosome
	Length, bp	Coverage	STD coverage
chr0*	281821800	13.0344	8.14798
chr1*	281821809	12.9481	11.6336
chr2	464527142	13.7176	8.98504
chr3	278637237	15.4288	10.3149
chr4	227991822	12.8812	9.50022
chr5	215968735	13.0768	13.4166
chr6	160459852	19.3628	43.7801
chr7	148579514	14.829	14.0262
chr8	97824720	16.4946	25.9301
chr9	17560320	10.2232	46.0084
chr10	14735245	46.762	17.9732
chrX	137242575	9.40592	18.7833
chrY	22742781	24.5657	124.893
chrE	4583637	0.452821	2.44322
chrV	11489	25.6794	11.2242
*Two halves of hamster chromosome 1

[truncated: 4 more sheets: ad49zh-rgen-tdt, ad49zh-xGen, ad49zh_tla, ad49zh-wgs]
