# Supplementary material for: CRISPR/Cas9 targeted CAPTURE of mammalian genomic regions for characterization by NGS
Source: Sci Rep. 2019 Mar 5;9:3587. doi: 10.1038/s41598-019-39667-4 (PMC6401131; doi:10.1038/s41598-019-39667-4)
Supplement: Supplementary file 5 — Supplementary Dataset 4 [file 41598_2019_39667_MOESM5_ESM.xlsx]

## Sheet: Protein Report
Identified Proteins (5358)	Accession Number	Molecular Weight	SpC 31233			31233
Cytoplasmic dynein 1 heavy chain 1 (Fragment) OS=Cricetulus griseus GN=I79_004663 PE=4 SV=1	tr|G3H352|G3H352_CRIGR	527 kDa	1325		Total number of proteins identified	5358
Tax_Id=9606 Gene_Symbol=KRT1 Keratin, type II cytoskeletal 1	IPI:CON_00220327.3|SWISS-PROT:P04264	66 kDa	1152		Total number of spectra matching	149625
Actin, cytoplasmic 1 OS=Cricetulus griseus GN=I79_001666 PE=3 SV=1	tr|G3GVD0|G3GVD0_CRIGR	42 kDa	1143		Total number of unique peptides	66624
Tax_Id=9606 Gene_Symbol=KRT10 Keratin, type I cytoskeletal 10	IPI:CON_00009865.2|SWISS-PROT:P13645	60 kDa	985
Filamin-A OS=Cricetulus griseus GN=I79_021027 PE=4 SV=1	tr|G3IBK2|G3IBK2_CRIGR	264 kDa	868
Fatty acid synthase OS=Cricetulus griseus GN=I79_002427 PE=4 SV=1	tr|G3GXD7|G3GXD7_CRIGR	272 kDa	858
Myosin-9 OS=Cricetulus griseus GN=I79_023145 PE=3 SV=1	tr|G3IH63|G3IH63_CRIGR	226 kDa	826
Uncharacterized protein OS=Cricetulus griseus GN=I79_015376 PE=4 SV=1	tr|G3HWJ3|G3HWJ3_CRIGR	231 kDa	820
Tax_Id=9606 Gene_Symbol=KRT2 Keratin, type II cytoskeletal 2 epidermal	IPI:CON_00021304.1|SWISS-PROT:P35908	66 kDa	797
Trypsin - Sus scrofa (Pig).	IPI:CON_Trypsin|SWISS-PROT:P00761|TRYP_PIG	24 kDa	795
Tax_Id=9606 Gene_Symbol=KRT9 Keratin, type I cytoskeletal 9	IPI:CON_00019359.3|SWISS-PROT:P35527	62 kDa	632
Pyruvate kinase OS=Cricetulus griseus GN=I79_004880 PE=3 SV=1	tr|G3H3Q1|G3H3Q1_CRIGR	52 kDa	624
Keratin, type II cytoskeletal 71 OS=Cricetulus griseus GN=I79_021070 PE=3 SV=1	tr|G3IBN9|G3IBN9_CRIGR	133 kDa	545
Ubiquitin OS=Cricetulus griseus GN=I79_017072 PE=4 SV=1	tr|G3I129|G3I129_CRIGR	49 kDa	522
Endoplasmin OS=Cricetulus griseus GN=I79_013131 PE=3 SV=1	tr|G3HQM6|G3HQM6_CRIGR	93 kDa	521
Ribosome-binding protein 1 OS=Cricetulus griseus GN=I79_001876 PE=4 SV=1	tr|G3GVX1|G3GVX1_CRIGR	217 kDa	515
Filamin-B OS=Cricetulus griseus GN=I79_009386 PE=4 SV=1	tr|G3HFM4|G3HFM4_CRIGR	278 kDa	498
Elongation factor 1-alpha 1 OS=Cricetulus griseus GN=I79_009935 PE=4 SV=1	tr|G3HH39|G3HH39_CRIGR	55 kDa	455
Glyceraldehyde-3-phosphate dehydrogenase OS=Cricetulus griseus GN=I79_011887 PE=3 SV=1	tr|G3HMD1|G3HMD1_CRIGR	37 kDa	454
78 kDa glucose-regulated protein OS=Cricetulus griseus GN=I79_019946 PE=1 SV=1	tr|G3I8R9|G3I8R9_CRIGR	72 kDa	445
Elongation factor 2 OS=Cricetulus griseus GN=I79_013848 PE=4 SV=1	tr|G3HSL4|G3HSL4_CRIGR	97 kDa	436
Vimentin OS=Cricetulus griseus GN=I79_010171 PE=3 SV=1	tr|G3HHR3|G3HHR3_CRIGR	54 kDa	410
Spectrin alpha chain, brain OS=Cricetulus griseus GN=I79_020389 PE=4 SV=1	tr|G3I9X8|G3I9X8_CRIGR	259 kDa	408
60S ribosomal protein L3 OS=Cricetulus griseus GN=I79_017622 PE=3 SV=1	tr|G3I2I9|G3I2I9_CRIGR	46 kDa	393
Eco_vector_insert_229873_231393	Eco_vector_insert_229873_231393 (+3)	55 kDa	383
Histone H4 OS=Cricetulus griseus GN=I79_012828 PE=3 SV=1	tr|G3HPV7|G3HPV7_CRIGR	22 kDa	381
Myosin-10 OS=Cricetulus griseus GN=I79_002699 PE=3 SV=1	tr|G3GY44|G3GY44_CRIGR	229 kDa	369
Tubulin beta chain OS=Cricetulus griseus GN=H671_1g3330 PE=3 SV=1	tr|G3HQP8|G3HQP8_CRIGR	50 kDa	367
Clathrin heavy chain OS=Cricetulus griseus GN=I79_010729 PE=3 SV=1	tr|G3HJ89|G3HJ89_CRIGR	224 kDa	365
Tubulin alpha chain OS=Cricetulus griseus GN=I79_019110 PE=3 SV=1	tr|G3I6I6|G3I6I6_CRIGR	50 kDa	358
Heat shock protein HSP 90-beta OS=Cricetulus griseus GN=I79_008088 PE=4 SV=1	tr|G3HC84|G3HC84_CRIGR	48 kDa	356
Microtubule-actin cross-linking factor 1, isoform 4 OS=Cricetulus griseus GN=I79_012206 PE=4 SV=1	tr|G3HN72|G3HN72_CRIGR	809 kDa	347
E3 ubiquitin-protein ligase UBR4 OS=Cricetulus griseus GN=I79_020038 PE=4 SV=1	tr|G3I905|G3I905_CRIGR	408 kDa	341
Alpha-enolase OS=Cricetulus griseus GN=I79_020676 PE=3 SV=1	tr|G3IAQ0|G3IAQ0_CRIGR	47 kDa	321
60 kDa heat shock protein, mitochondrial OS=Cricetulus griseus GN=I79_011398 PE=3 SV=1	tr|G3HL13|G3HL13_CRIGR	56 kDa	321
Histone H3 OS=Cricetulus griseus GN=I79_004539 PE=3 SV=1	tr|G3H2T7|G3H2T7_CRIGR	30 kDa	321
Nucleoprotein TPR OS=Cricetulus griseus GN=I79_002244 PE=4 SV=1	tr|G3GWV9|G3GWV9_CRIGR	239 kDa	319
Tax_Id=9606 Gene_Symbol=KRT5 Keratin, type II cytoskeletal 5	IPI:CON_00009867.3|SWISS-PROT:P13647	62 kDa	317
Eco_vector_insert_127664_128500	Eco_vector_insert_127664_128500 (+3)	29 kDa	312
E3 ubiquitin-protein ligase HUWE1 (Fragment) OS=Cricetulus griseus GN=I79_006430 PE=4 SV=1	tr|G3H7T9|G3H7T9_CRIGR	461 kDa	311
Annexin OS=Cricetulus griseus GN=H671_3g10393 PE=3 SV=1	tr|G3I5L3|G3I5L3_CRIGR	39 kDa	285
Heat shock protein HSP 90-alpha OS=Cricetulus griseus GN=I79_004665 PE=4 SV=1	tr|G3H354|G3H354_CRIGR	38 kDa	283
CAD protein OS=Cricetulus griseus GN=I79_002575 PE=3 SV=1	tr|G3GXT2|G3GXT2_CRIGR	243 kDa	281
Histone H3.1t OS=Cricetulus griseus GN=I79_010126 PE=3 SV=1	tr|G3HHM2|G3HHM2_CRIGR	36 kDa	279
Heterogeneous nuclear ribonucleoproteins A2/B1 OS=Cricetulus griseus GN=I79_004411 PE=4 SV=1	tr|G3H2J8|G3H2J8_CRIGR	29 kDa	270
Elongation factor 1-alpha OS=Cricetulus griseus GN=I79_009882 PE=3 SV=1	tr|G3HGY8|G3HGY8_CRIGR	51 kDa	270
Lamin-A/C OS=Cricetulus griseus GN=I79_009616 PE=3 SV=1	tr|G3HG95|G3HG95_CRIGR	64 kDa	269
Ras GTPase-activating-like protein IQGAP1 OS=Cricetulus griseus GN=I79_022378 PE=4 SV=1	tr|G3IF62|G3IF62_CRIGR	191 kDa	264
Eukaryotic translation initiation factor 4 gamma 1 OS=Cricetulus griseus GN=I79_017805 PE=4 SV=1	tr|G3I306|G3I306_CRIGR	175 kDa	258
Glyceraldehyde-3-phosphate dehydrogenase OS=Cricetulus griseus GN=I79_001391 PE=3 SV=1	tr|G3GUM6|G3GUM6_CRIGR	28 kDa	254
Nuclear mitotic apparatus protein 1 OS=Cricetulus griseus GN=I79_017912 PE=3 SV=1	tr|G3I3A8|G3I3A8_CRIGR	340 kDa	245
Histone H2A type 1 OS=Cricetulus griseus GN=I79_008702 PE=3 SV=1	tr|G3HDT6|G3HDT6_CRIGR	34 kDa	243
Glutathione S-transferase Mu 6 OS=Cricetulus griseus GN=I79_024324 PE=4 SV=1	tr|G3IKC3|G3IKC3_CRIGR	87 kDa	240
E3 SUMO-protein ligase RanBP2 OS=Cricetulus griseus GN=I79_010649 PE=4 SV=1	tr|G3HJ15|G3HJ15_CRIGR	342 kDa	238
Antigen KI-67 OS=Cricetulus griseus GN=I79_022666 PE=4 SV=1	tr|G3IFZ0|G3IFZ0_CRIGR	356 kDa	237
Heat shock-related 70 kDa protein 2 OS=Cricetulus griseus GN=I79_005362 PE=3 SV=1	tr|G3H4Z8|G3H4Z8_CRIGR	70 kDa	236
Fructose-bisphosphate aldolase OS=Cricetulus griseus GN=I79_018355 PE=3 SV=1	tr|G3I4H6|G3I4H6_CRIGR	39 kDa	233
Putative heterogeneous nuclear ribonucleoprotein A1-like protein 3 OS=Cricetulus griseus GN=I79_022927 PE=4 SV=1	tr|G3IGL0|G3IGL0_CRIGR	36 kDa	231
Plectin-1 OS=Cricetulus griseus GN=I79_015375 PE=4 SV=1	tr|G3HWJ2|G3HWJ2_CRIGR	83 kDa	230
Microtubule-associated protein 1B OS=Cricetulus griseus GN=I79_010564 PE=4 SV=1	tr|G3HIT7|G3HIT7_CRIGR	260 kDa	229
Protein disulfide-isomerase A3 OS=Cricetulus griseus GN=I79_003765 PE=4 SV=1	tr|G3H0U6|G3H0U6_CRIGR	50 kDa	226
Chromodomain-helicase-DNA-binding protein 4 OS=Cricetulus griseus GN=I79_001396 PE=4 SV=1	tr|G3GUN0|G3GUN0_CRIGR	219 kDa	221
Tax_Id=9606 Gene_Symbol=KRT14 Keratin, type I cytoskeletal 14	IPI:CON_00384444.5|SWISS-PROT:P02533	52 kDa	221
Hypoxia up-regulated protein 1 OS=Cricetulus griseus GN=I79_020107 PE=3 SV=1	tr|G3I973|G3I973_CRIGR	111 kDa	218
Stress-induced-phosphoprotein 1 OS=Cricetulus griseus GN=I79_019739 PE=4 SV=1	tr|G3I877|G3I877_CRIGR	63 kDa	217
Actin, gamma-enteric smooth muscle (Fragment) OS=Cricetulus griseus GN=I79_018277 PE=3 SV=1	tr|G3I4A0|G3I4A0_CRIGR	82 kDa	216
Golgin subfamily B member 1 OS=Cricetulus griseus GN=I79_007444 PE=4 SV=1	tr|G3HAJ0|G3HAJ0_CRIGR	348 kDa	214
Serine/arginine repetitive matrix protein 2 OS=Cricetulus griseus GN=I79_022432 PE=4 SV=1	tr|G3IFB0|G3IFB0_CRIGR	304 kDa	214
Vigilin OS=Cricetulus griseus GN=I79_005313 PE=4 SV=1	tr|G3H4V0|G3H4V0_CRIGR	142 kDa	214
Chondroitin sulfate proteoglycan 4 OS=Cricetulus griseus GN=I79_003599 PE=4 SV=1	tr|G3H0E4|G3H0E4_CRIGR	252 kDa	213
Serpin H1 OS=Cricetulus griseus GN=I79_021710 PE=3 SV=1	tr|G3IDD4|G3IDD4_CRIGR	47 kDa	211
Ubiquitin activating enzyme E1 OS=Cricetulus griseus GN=Uba1 PE=2 SV=1	tr|G3IBG3|G3IBG3_CRIGR	118 kDa	211
Cofilin-1 OS=Cricetulus griseus GN=I79_021805 PE=3 SV=1	tr|G3IDM2|G3IDM2_CRIGR	19 kDa	211
Talin-1 OS=Cricetulus griseus GN=I79_012132 PE=3 SV=1	tr|G3HN02|G3HN02_CRIGR	199 kDa	208
Keratin, type II cytoskeletal 1b OS=Cricetulus griseus GN=I79_024389 PE=3 SV=1	tr|G3IKI6|G3IKI6_CRIGR	94 kDa	205
Transketolase OS=Cricetulus griseus GN=I79_001469 PE=4 SV=1	tr|G3GUU5|G3GUU5_CRIGR	68 kDa	200
Spectrin beta chain, brain 1 OS=Cricetulus griseus GN=I79_010919 PE=4 SV=1	tr|G3HJS0|G3HJS0_CRIGR	166 kDa	200
L-lactate dehydrogenase OS=Cricetulus griseus GN=I79_017480 PE=3 SV=1	tr|G3I255|G3I255_CRIGR	42 kDa	196
Peptidyl-prolyl cis-trans isomerase OS=Cricetulus griseus GN=I79_010526 PE=3 SV=1	tr|G3HIQ1|G3HIQ1_CRIGR	18 kDa	195
Utrophin OS=Cricetulus griseus GN=I79_006097 PE=4 SV=1	tr|G3H6X6|G3H6X6_CRIGR	377 kDa	194
Alpha-actinin-1 OS=Cricetulus griseus GN=I79_004057 PE=4 SV=1	tr|G3H1K9|G3H1K9_CRIGR	105 kDa	192
Bifunctional aminoacyl-tRNA synthetase (Fragment) OS=Cricetulus griseus GN=I79_000086 PE=3 SV=1	tr|G3GRE1|G3GRE1_CRIGR	155 kDa	188
T-complex protein 1 subunit gamma OS=Cricetulus griseus GN=I79_009604 PE=3 SV=1	tr|G3HG83|G3HG83_CRIGR	61 kDa	187
Septin-9 OS=Cricetulus griseus GN=I79_004785 PE=3 SV=1	tr|G3H3G9|G3H3G9_CRIGR	64 kDa	185
Glyceraldehyde-3-phosphate dehydrogenase OS=Cricetulus griseus GN=I79_017344 PE=3 SV=1	tr|G3I1S5|G3I1S5_CRIGR	21 kDa	185
Histone H2B OS=Cricetulus griseus GN=I79_012822 PE=3 SV=1	tr|G3HPV1|G3HPV1_CRIGR (+1)	14 kDa	182
Heterogeneous nuclear ribonucleoprotein U OS=Cricetulus griseus GN=I79_006363 PE=4 SV=1	tr|G3H7M8|G3H7M8_CRIGR	58 kDa	181
Radixin OS=Cricetulus griseus GN=I79_009404 PE=4 SV=1	tr|G3HFP1|G3HFP1_CRIGR	69 kDa	178
Annexin OS=Cricetulus griseus GN=I79_022682 PE=3 SV=1	tr|G3IG05|G3IG05_CRIGR	27 kDa	176
Leucine-rich PPR motif-containing protein, mitochondrial OS=Cricetulus griseus GN=I79_001578 PE=4 SV=1	tr|G3GV47|G3GV47_CRIGR	158 kDa	175
T-complex protein 1 subunit beta OS=Cricetulus griseus GN=I79_016337 PE=3 SV=1	tr|G3HZ42|G3HZ42_CRIGR	57 kDa	175
Translational activator GCN1 OS=Cricetulus griseus GN=I79_001227 PE=4 SV=1	tr|G3GU75|G3GU75_CRIGR	301 kDa	175
Src substrate cortactin OS=Cricetulus griseus GN=I79_012963 PE=4 SV=1	tr|G3HQ69|G3HQ69_CRIGR	61 kDa	174
Sarcoplasmic/endoplasmic reticulum calcium ATPase 2 OS=Cricetulus griseus GN=I79_004283 PE=4 SV=1	tr|G3H239|G3H239_CRIGR	99 kDa	173
Peroxiredoxin-1 OS=Cricetulus griseus GN=I79_002954 PE=4 SV=1	tr|G3GYP9|G3GYP9_CRIGR	22 kDa	172
Ferritin OS=Cricetulus griseus GN=I79_022098 PE=3 SV=1	tr|G3IEF1|G3IEF1_CRIGR	21 kDa	172
Heat shock cognate 71 kDa protein OS=Cricetulus griseus GN=I79_021800 PE=3 SV=1	tr|G3IDL7|G3IDL7_CRIGR	23 kDa	172
Protein disulfide-isomerase A4 OS=Cricetulus griseus GN=I79_021872 PE=3 SV=1	tr|G3IDT6|G3IDT6_CRIGR	73 kDa	170
Glutathione S-transferase P OS=Cricetulus griseus GN=I79_018157 PE=4 SV=1	tr|G3I3Y6|G3I3Y6_CRIGR	25 kDa	167
Tax_Id=9606 Gene_Symbol=KRT6A Keratin, type II cytoskeletal 6A	IPI:CON_00300725.7|SWISS-PROT:P02538	60 kDa	167
T-complex protein 1 subunit alpha OS=Cricetulus griseus GN=I79_009786 PE=3 SV=1	tr|G3HGP6|G3HGP6_CRIGR	60 kDa	165
T-complex protein 1 subunit epsilon OS=Cricetulus griseus GN=I79_006338 PE=3 SV=1	tr|G3H7K5|G3H7K5_CRIGR	60 kDa	163
Tubulin beta chain OS=Cricetulus griseus GN=I79_022113 PE=3 SV=1	tr|G3IEG6|G3IEG6_CRIGR	50 kDa	162
Nuclease domain-containing protein 1 OS=Cricetulus griseus GN=I79_003116 PE=4 SV=1	tr|G3GZ85|G3GZ85_CRIGR	100 kDa	158
Coatomer subunit alpha OS=Cricetulus griseus GN=I79_006476 PE=4 SV=1	tr|G3H7Y0|G3H7Y0_CRIGR	138 kDa	156
DNA topoisomerase 2 OS=Cricetulus griseus GN=I79_018788 PE=3 SV=1	tr|G3I5N5|G3I5N5_CRIGR	173 kDa	155
Kinesin-like protein KIF27 OS=Cricetulus griseus GN=I79_020709 PE=3 SV=1	tr|G3IAS8|G3IAS8_CRIGR	186 kDa	154
Spectrin beta chain, brain 1 OS=Cricetulus griseus GN=I79_010920 PE=4 SV=1	tr|G3HJS1|G3HJS1_CRIGR	95 kDa	154
ATP-dependent RNA helicase DDX3X OS=Cricetulus griseus GN=I79_000589 PE=3 SV=1	tr|G3GSH5|G3GSH5_CRIGR	73 kDa	153
Heterogeneous nuclear ribonucleoprotein Q OS=Cricetulus griseus GN=I79_000895 PE=4 SV=1	tr|G3GTB7|G3GTB7_CRIGR	63 kDa	152
T-complex protein 1 subunit zeta OS=Cricetulus griseus GN=I79_017661 PE=3 SV=1	tr|G3I2M1|G3I2M1_CRIGR	58 kDa	151
Transitional endoplasmic reticulum ATPase OS=Cricetulus griseus GN=I79_012144 PE=3 SV=1	tr|G3HN14|G3HN14_CRIGR	238 kDa	151
Microtubule-associated protein OS=Cricetulus griseus GN=I79_011286 PE=4 SV=1	tr|G3HKQ7|G3HKQ7_CRIGR	138 kDa	151
Adenylyl cyclase-associated protein OS=Cricetulus griseus GN=I79_012224 PE=3 SV=1	tr|G3HN88|G3HN88_CRIGR	52 kDa	150
Glycerol-3-phosphate dehydrogenase OS=Cricetulus griseus GN=I79_014035 PE=3 SV=1	tr|G3HT22|G3HT22_CRIGR	81 kDa	150
Splicing factor 3B subunit 3 OS=Cricetulus griseus GN=I79_007403 PE=4 SV=1	tr|G3HAF4|G3HAF4_CRIGR	136 kDa	150
Alanyl-tRNA synthetase, cytoplasmic OS=Cricetulus griseus GN=AARS PE=3 SV=1	tr|G3IG23|G3IG23_CRIGR	107 kDa	149
Eco_vector_insert_123553_124719	Eco_vector_insert_123553_124719 (+5)	44 kDa	147
Ezrin OS=Cricetulus griseus GN=I79_015278 PE=4 SV=1	tr|G3HWC3|G3HWC3_CRIGR	69 kDa	147
Nucleolin OS=Cricetulus griseus GN=I79_022400 PE=4 SV=1	tr|G3IF80|G3IF80_CRIGR	52 kDa	146
40S ribosomal protein S3a OS=Cricetulus griseus GN=RPS3A PE=3 SV=1	tr|G3HKG8|G3HKG8_CRIGR	30 kDa	146
Interleukin enhancer-binding factor 3 OS=Cricetulus griseus GN=I79_005870 PE=4 SV=1	tr|G3H6B5|G3H6B5_CRIGR	98 kDa	145
Tubulin beta-3 chain OS=Cricetulus griseus GN=I79_000194 PE=3 SV=1	tr|G3GRQ1|G3GRQ1_CRIGR	86 kDa	145
Structural maintenance of chromosomes protein OS=Cricetulus griseus GN=I79_006435 PE=3 SV=1	tr|G3H7U2|G3H7U2_CRIGR	143 kDa	144
Vinculin OS=Cricetulus griseus GN=I79_002180 PE=4 SV=1	tr|G3GWQ1|G3GWQ1_CRIGR	125 kDa	143
Calreticulin OS=Cricetulus griseus GN=H671_3g9525 PE=3 SV=1	tr|G3HCX8|G3HCX8_CRIGR	48 kDa	143
Annexin OS=Cricetulus griseus GN=I79_005451 PE=3 SV=1	tr|G3H576|G3H576_CRIGR	76 kDa	142
Stress-70 protein, mitochondrial OS=Cricetulus griseus GN=I79_009139 PE=3 SV=1	tr|G3HEZ0|G3HEZ0_CRIGR	66 kDa	142
Nucleolar phosphoprotein p130 OS=Cricetulus griseus GN=I79_015870 PE=4 SV=1	tr|G3HXV5|G3HXV5_CRIGR	73 kDa	142
Trifunctional purine biosynthetic protein adenosine-3 OS=Cricetulus griseus GN=I79_000830 PE=3 SV=1	tr|G3GT56|G3GT56_CRIGR	108 kDa	142
Bifunctional purine biosynthesis protein PURH OS=Cricetulus griseus GN=I79_017373 PE=3 SV=1	tr|G3I1V4|G3I1V4_CRIGR	65 kDa	141
Tax_Id=9606 Gene_Symbol=KRT6C Keratin, type II cytoskeletal 6C	IPI:CON_00299145.9|SWISS-PROT:P48668	60 kDa	141
Pyruvate kinase OS=Cricetulus griseus GN=I79_020755 PE=3 SV=1	tr|G3IAX3|G3IAX3_CRIGR	50 kDa	141
Catalase OS=Cricetulus griseus GN=I79_003036 PE=3 SV=1	tr|G3GYY6|G3GYY6_CRIGR	63 kDa	140
14-3-3 protein zeta/delta OS=Cricetulus griseus GN=I79_011374 PE=3 SV=1	tr|G3HKZ1|G3HKZ1_CRIGR	28 kDa	138
Sodium/potassium-transporting ATPase subunit alpha OS=Cricetulus griseus GN=I79_006860 PE=3 SV=1	tr|G3H8Z9|G3H8Z9_CRIGR	85 kDa	138
Rab GDP dissociation inhibitor OS=Cricetulus griseus GN=H671_3g8659 PE=3 SV=1	tr|G3GR73|G3GR73_CRIGR	51 kDa	137
Eukaryotic initiation factor 4A-I OS=Cricetulus griseus GN=I79_002748 PE=3 SV=1	tr|G3GY75|G3GY75_CRIGR	41 kDa	136
Proteasome-associated protein ECM29-like OS=Cricetulus griseus GN=I79_018909 PE=4 SV=1	tr|G3I5Z8|G3I5Z8_CRIGR	204 kDa	136
Splicing factor 3B subunit 1 OS=Cricetulus griseus GN=H671_2g6483 PE=4 SV=1	tr|G3HL16|G3HL16_CRIGR	146 kDa	136
60S ribosomal protein L5 OS=Cricetulus griseus GN=I79_012334 PE=3 SV=1	tr|G3HNJ6|G3HNJ6_CRIGR	34 kDa	135
Tax_Id=9606 Gene_Symbol=KRT77 Keratin 77	IPI:CON_IPI00376379.3|SWISS-PROT:Q7Z794	62 kDa	135
T-complex protein 1 subunit eta OS=Cricetulus griseus GN=H671_8g19533 PE=3 SV=1	tr|G3HYB7|G3HYB7_CRIGR	55 kDa	134
60S ribosomal protein L26 OS=Cricetulus griseus GN=I79_002702 PE=4 SV=1	tr|G3GY47|G3GY47_CRIGR	17 kDa	134
ATP synthase subunit beta OS=Cricetulus griseus GN=I79_013474 PE=3 SV=1	tr|G3HRN0|G3HRN0_CRIGR	57 kDa	133
Myoferlin OS=Cricetulus griseus GN=I79_006979 PE=4 SV=1	tr|G3H9B2|G3H9B2_CRIGR	164 kDa	133
Neutral alpha-glucosidase AB OS=Cricetulus griseus GN=I79_016741 PE=3 SV=1	tr|G3I064|G3I064_CRIGR	107 kDa	132
Programmed cell death 6-interacting protein OS=Cricetulus griseus GN=I79_004454 PE=4 SV=1	tr|G3H2N6|G3H2N6_CRIGR	96 kDa	132
C-1-tetrahydrofolate synthase, cytoplasmic OS=Cricetulus griseus GN=H671_5g14786 PE=3 SV=1	tr|G3H4Z5|G3H4Z5_CRIGR	101 kDa	131
Polyadenylate-binding protein OS=Cricetulus griseus GN=I79_019955 PE=3 SV=1	tr|G3I8S7|G3I8S7_CRIGR	63 kDa	131
DNA topoisomerase 1 (Fragment) OS=Cricetulus griseus GN=I79_015397 PE=4 SV=1	tr|G3HWN6|G3HWN6_CRIGR	84 kDa	129
Heterogeneous nuclear ribonucleoprotein A3 OS=Cricetulus griseus GN=I79_004125 PE=4 SV=1	tr|G3H1U2|G3H1U2_CRIGR	27 kDa	129
Tubulin beta chain OS=Cricetulus griseus GN=I79_008223 PE=3 SV=1	tr|G3HCL2|G3HCL2_CRIGR	50 kDa	129
Putative ATP-dependent RNA helicase DDX5 OS=Cricetulus griseus GN=I79_008300 PE=3 SV=1	tr|G3HCT4|G3HCT4_CRIGR	69 kDa	128
Keratin, type II cytoskeletal 5 OS=Cricetulus griseus GN=I79_023623 PE=3 SV=1	tr|G3IIF5|G3IIF5_CRIGR	48 kDa	128
60S ribosomal protein L6 OS=Cricetulus griseus GN=I79_004246 PE=3 SV=1	tr|G3H278|G3H278_CRIGR	297 kDa	127
Lupus La protein-like OS=Cricetulus griseus GN=I79_001246 PE=4 SV=1	tr|G3GU92|G3GU92_CRIGR	47 kDa	127
Non-POU domain-containing octamer-binding protein OS=Cricetulus griseus GN=I79_019488 PE=4 SV=1	tr|G3I7J6|G3I7J6_CRIGR	70 kDa	127
Small subunit processome component 20-like OS=Cricetulus griseus GN=I79_005837 PE=4 SV=1	tr|G3H683|G3H683_CRIGR	318 kDa	126
Thioredoxin reductase 1, cytoplasmic OS=Cricetulus griseus GN=I79_013121 PE=3 SV=1	tr|G3HQL6|G3HQL6_CRIGR	62 kDa	126
6-phosphogluconate dehydrogenase, decarboxylating OS=Cricetulus griseus GN=I79_023445 PE=3 SV=1	tr|G3IHY5|G3IHY5_CRIGR	53 kDa	126
Isoleucyl-tRNA synthetase, cytoplasmic OS=Cricetulus griseus GN=I79_012527 PE=3 SV=1	tr|G3HP24|G3HP24_CRIGR	144 kDa	126
Uncharacterized protein OS=Cricetulus griseus GN=I79_008707 PE=3 SV=1	tr|G3HDU1|G3HDU1_CRIGR	21 kDa	125
D-3-phosphoglycerate dehydrogenase OS=Cricetulus griseus GN=I79_012581 PE=3 SV=1	tr|G3HP75|G3HP75_CRIGR	57 kDa	123
U5 small nuclear ribonucleoprotein 200 kDa helicase OS=Cricetulus griseus GN=I79_003485 PE=4 SV=1	tr|G3H037|G3H037_CRIGR	158 kDa	123
Aldose reductase OS=Cricetulus griseus GN=I79_009926 PE=4 SV=1	tr|G3HH30|G3HH30_CRIGR	36 kDa	122
Dolichyl-diphosphooligosaccharide--protein glycosyltransferase subunit STT3A OS=Cricetulus griseus GN=I79_019480 PE=4 SV=1	tr|G3I7I9|G3I7I9_CRIGR	81 kDa	122
Elongation factor 1-delta OS=Cricetulus griseus GN=I79_018721 PE=4 SV=1	tr|G3I5H3|G3I5H3_CRIGR	37 kDa	122
Tropomyosin alpha-3 chain OS=Cricetulus griseus GN=I79_008041 PE=3 SV=1	tr|G3HC01|G3HC01_CRIGR	35 kDa	122
Putative ATP-dependent RNA helicase DDX17 OS=Cricetulus griseus GN=I79_023964 PE=3 SV=1	tr|G3IJD1|G3IJD1_CRIGR	73 kDa	122
40S ribosomal protein S2 OS=Cricetulus griseus GN=I79_007954 PE=3 SV=1	tr|G3HBP8|G3HBP8_CRIGR	31 kDa	121
Cullin-associated NEDD8-dissociated protein 1 OS=Cricetulus griseus GN=I79_002670 PE=4 SV=1	tr|G3GY17|G3GY17_CRIGR	134 kDa	121
Baculoviral IAP repeat-containing protein 6 OS=Cricetulus griseus GN=I79_009103 PE=3 SV=1	tr|G3HEV6|G3HEV6_CRIGR	366 kDa	120
Phosphate carrier protein, mitochondrial OS=Cricetulus griseus GN=I79_017672 PE=3 SV=1	tr|G3I2N1|G3I2N1_CRIGR	26 kDa	119
Aldose reductase-related protein 2 OS=Cricetulus griseus GN=I79_021963 PE=4 SV=1	tr|G3IE21|G3IE21_CRIGR	36 kDa	119
Protein transport protein Sec31A OS=Cricetulus griseus GN=I79_024610 PE=4 SV=1	tr|G3IL48|G3IL48_CRIGR	126 kDa	118
Putative ubiquitin carboxyl-terminal hydrolase FAF-X OS=Cricetulus griseus GN=I79_000586 PE=3 SV=1	tr|G3GSH2|G3GSH2_CRIGR	291 kDa	117
Kinesin-like protein OS=Cricetulus griseus GN=I79_004874 PE=3 SV=1	tr|G3H3P5|G3H3P5_CRIGR	88 kDa	117
Suprabasin OS=Cricetulus griseus GN=I79_012808 PE=4 SV=1	tr|G3HPT8|G3HPT8_CRIGR	64 kDa	117
LIM domain and actin-binding protein 1 OS=Cricetulus griseus GN=I79_015588 PE=4 SV=1	tr|G3HX69|G3HX69_CRIGR	85 kDa	117
Inosine-5'-monophosphate dehydrogenase 2 OS=Cricetulus griseus GN=IMPDH2 PE=1 SV=1	sp|P12269|IMDH2_CRIGR	56 kDa	117
Tubulin alpha chain OS=Cricetulus griseus GN=I79_015306 PE=3 SV=1	tr|G3HWE9|G3HWE9_CRIGR	48 kDa	117
Myb-binding protein 1A OS=Cricetulus griseus GN=I79_013731 PE=4 SV=1	tr|G3HSA2|G3HSA2_CRIGR	105 kDa	116
Elongator complex protein 1 OS=Cricetulus griseus GN=I79_007024 PE=3 SV=1	tr|G3H9F5|G3H9F5_CRIGR	150 kDa	116
Coatomer subunit beta OS=Cricetulus griseus GN=I79_013776 PE=4 SV=1	tr|G3HSE5|G3HSE5_CRIGR	98 kDa	115
Glutaminyl-tRNA synthetase OS=Cricetulus griseus GN=H671_4g13282 PE=3 SV=1	tr|G3IB71|G3IB71_CRIGR	88 kDa	115
Coronin OS=Cricetulus griseus GN=I79_018166 PE=3 SV=1	tr|G3I3Z5|G3I3Z5_CRIGR	54 kDa	115
2-oxoglutarate dehydrogenase E1 component, mitochondrial OS=Cricetulus griseus GN=I79_011865 PE=4 SV=1	tr|G3HMB4|G3HMB4_CRIGR	105 kDa	115
Transforming protein RhoA OS=Cricetulus griseus GN=I79_006659 PE=3 SV=1	tr|G3H8F9|G3H8F9_CRIGR	22 kDa	114
Basement membrane-specific heparan sulfate proteoglycan core protein OS=Cricetulus griseus GN=I79_010495 PE=4 SV=1	tr|G3HIM1|G3HIM1_CRIGR	334 kDa	114
Polypyrimidine tract-binding protein 1 OS=Cricetulus griseus GN=I79_009199 PE=4 SV=1	tr|G3HF46|G3HF46_CRIGR	57 kDa	113
Structural maintenance of chromosomes protein 3 OS=Cricetulus griseus GN=I79_023826 PE=4 SV=1	tr|G3IIZ6|G3IIZ6_CRIGR	107 kDa	112
Aconitate hydratase, mitochondrial OS=Cricetulus griseus GN=I79_023509 PE=3 SV=1	tr|G3II47|G3II47_CRIGR	85 kDa	112
Non-specific lipid-transfer protein OS=Cricetulus griseus GN=I79_001919 PE=3 SV=1	tr|G3GW11|G3GW11_CRIGR	59 kDa	112
Heterogeneous nuclear ribonucleoprotein M OS=Cricetulus griseus GN=I79_018809 PE=4 SV=1	tr|G3I5Q4|G3I5Q4_CRIGR	60 kDa	112
Prolow-density lipoprotein receptor-related protein 1 OS=Cricetulus griseus GN=I79_015182 PE=4 SV=1	tr|G3HW34|G3HW34_CRIGR	246 kDa	111
Moesin OS=Cricetulus griseus GN=I79_016134 PE=4 SV=1	tr|G3HYJ9|G3HYJ9_CRIGR	35 kDa	111
60S ribosomal protein L23a OS=Cricetulus griseus GN=I79_022895 PE=3 SV=1	tr|G3IGI0|G3IGI0_CRIGR	23 kDa	110
Protein disulfide-isomerase OS=Cricetulus griseus GN=I79_002399 PE=3 SV=1	tr|G3GXA9|G3GXA9_CRIGR	21 kDa	108
DNA helicase OS=Cricetulus griseus GN=I79_006453 PE=3 SV=1	tr|G3H7V9|G3H7V9_CRIGR	102 kDa	108
Myosin-XVIIIa OS=Cricetulus griseus GN=I79_019614 PE=3 SV=1	tr|G3I7W5|G3I7W5_CRIGR	233 kDa	107
Importin-5 OS=Cricetulus griseus GN=I79_000383 PE=4 SV=1	tr|G3GS70|G3GS70_CRIGR	90 kDa	107
Trifunctional enzyme subunit alpha, mitochondrial OS=Cricetulus griseus GN=I79_002545 PE=3 SV=1	tr|G3GXQ3|G3GXQ3_CRIGR	83 kDa	107
Acetyl-CoA carboxylase 1 OS=Cricetulus griseus GN=I79_006999 PE=1 SV=1	tr|G3H9D1|G3H9D1_CRIGR	180 kDa	106
Protein RRP5-like OS=Cricetulus griseus GN=I79_020822 PE=4 SV=1	tr|G3IB34|G3IB34_CRIGR	209 kDa	105
40S ribosomal protein S4 OS=Cricetulus griseus GN=I79_016857 PE=3 SV=1	tr|G3I0H2|G3I0H2_CRIGR	38 kDa	105
Kinectin OS=Cricetulus griseus GN=I79_006238 PE=4 SV=1	tr|G3H7A8|G3H7A8_CRIGR	122 kDa	105
Heat shock protein 105 kDa (Fragment) OS=Cricetulus griseus GN=I79_002075 PE=3 SV=1	tr|G3GWF4|G3GWF4_CRIGR	88 kDa	105
Tropomyosin alpha-1 chain-like protein OS=Cricetulus griseus GN=H671_1g1638 PE=3 SV=1	tr|G3H4I2|G3H4I2_CRIGR	31 kDa	105
Dipeptidyl peptidase 3 OS=Cricetulus griseus GN=I79_017576 PE=3 SV=1	tr|G3I2H0|G3I2H0_CRIGR	83 kDa	104
60S ribosomal protein L6 OS=Cricetulus griseus GN=I79_001178 PE=3 SV=1	tr|G3GU30|G3GU30_CRIGR	33 kDa	104
Annexin OS=Cricetulus griseus GN=I79_018648 PE=3 SV=1	tr|G3I5A4|G3I5A4_CRIGR	36 kDa	103
Cytosolic non-specific dipeptidase OS=Cricetulus griseus GN=I79_019004 PE=4 SV=1	tr|G3I692|G3I692_CRIGR	53 kDa	103
Arginyl-tRNA synthetase, cytoplasmic OS=Cricetulus griseus GN=I79_001963 PE=3 SV=1	tr|G3GW47|G3GW47_CRIGR	62 kDa	103
40S ribosomal protein S11 OS=Cricetulus griseus GN=I79_016673 PE=3 SV=1	tr|G3I004|G3I004_CRIGR	18 kDa	103
14-3-3 protein theta OS=Cricetulus griseus GN=I79_022299 PE=3 SV=1	tr|G3IEY9|G3IEY9_CRIGR	28 kDa	103
Non-muscle caldesmon OS=Cricetulus griseus GN=I79_016939 PE=4 SV=1	tr|G3I0Q0|G3I0Q0_CRIGR	62 kDa	102
Lysosomal alpha-glucosidase OS=Cricetulus griseus GN=I79_014170 PE=3 SV=1	tr|G3HTE5|G3HTE5_CRIGR	106 kDa	102
DNA damage-binding protein 1 OS=Cricetulus griseus GN=I79_023537 PE=4 SV=1	tr|G3II69|G3II69_CRIGR	127 kDa	102
Nucleoside diphosphate kinase OS=Cricetulus griseus GN=H671_7g18194 PE=3 SV=1	tr|G3HBD3|G3HBD3_CRIGR	17 kDa	102
E3 ubiquitin-protein ligase NEDD4 OS=Cricetulus griseus GN=I79_000157 PE=4 SV=1	tr|G3GRK8|G3GRK8_CRIGR	116 kDa	101
DNA helicase OS=Cricetulus griseus GN=I79_017225 PE=3 SV=1	tr|G3I1H0|G3I1H0_CRIGR	91 kDa	101
Apoptosis-inducing factor 1 OS=Cricetulus griseus GN=H671_xg19977 PE=4 SV=1	tr|G3H3X1|G3H3X1_CRIGR	67 kDa	101
Malate dehydrogenase OS=Cricetulus griseus GN=I79_008638 PE=3 SV=1	tr|G3HDQ2|G3HDQ2_CRIGR	36 kDa	101
Lamin-L(I) OS=Cricetulus griseus GN=I79_003938 PE=3 SV=1	tr|G3H1B3|G3H1B3_CRIGR	55 kDa	101
Exportin-2 OS=Cricetulus griseus GN=I79_009067 PE=4 SV=1	tr|G3HES3|G3HES3_CRIGR	110 kDa	100
Poly [ADP-ribose] polymerase OS=Cricetulus griseus GN=I79_014850 PE=4 SV=1	tr|G3HV73|G3HV73_CRIGR	108 kDa	100
UDP-N-acetylhexosamine pyrophosphorylase OS=Cricetulus griseus GN=I79_013109 PE=4 SV=1	tr|G3HQK5|G3HQK5_CRIGR	59 kDa	100
Coatomer subunit beta OS=Cricetulus griseus GN=I79_000735 PE=4 SV=1	tr|G3GSW3|G3GSW3_CRIGR	90 kDa	100
FACT complex subunit SPT16 OS=Cricetulus griseus GN=I79_015425 PE=4 SV=1	tr|G3HWP7|G3HWP7_CRIGR	106 kDa	99
Elongation factor Tu OS=Cricetulus griseus GN=H671_3g10221 PE=3 SV=1	tr|G3I7M2|G3I7M2_CRIGR	50 kDa	99
Coatomer subunit delta OS=Cricetulus griseus GN=I79_018833 PE=3 SV=1	tr|G3I5S7|G3I5S7_CRIGR	57 kDa	99
6-phosphofructokinase OS=Cricetulus griseus GN=I79_006852 PE=3 SV=1	tr|G3H8W5|G3H8W5_CRIGR	82 kDa	99
26S proteasome non-ATPase regulatory subunit 12 OS=Cricetulus griseus GN=I79_008289 PE=4 SV=1	tr|G3HCS4|G3HCS4_CRIGR	53 kDa	99
Tax_Id=9606 Gene_Symbol=KRT6B Keratin, type II cytoskeletal 6B	IPI:CON_00293665.7|SWISS-PROT:P04259	60 kDa	99
Myosin-11 OS=Cricetulus griseus GN=I79_009389 PE=3 SV=1	tr|G3HFM7|G3HFM7_CRIGR	227 kDa	99
Desmoplakin OS=Cricetulus griseus GN=I79_008473 PE=4 SV=1	tr|G3HD94|G3HD94_CRIGR	328 kDa	98
Protein SON OS=Cricetulus griseus GN=I79_000831 PE=4 SV=1	tr|G3GT57|G3GT57_CRIGR	250 kDa	98
STE20-like serine/threonine-protein kinase OS=Cricetulus griseus GN=I79_022906 PE=4 SV=1	tr|G3IGI9|G3IGI9_CRIGR	138 kDa	97
Importin subunit beta-1 OS=Cricetulus griseus GN=I79_005692 PE=4 SV=1	tr|G3H5V0|G3H5V0_CRIGR	211 kDa	97
Uncharacterized protein (Fragment) OS=Cricetulus griseus GN=I79_020720 PE=4 SV=1	tr|G3IAU0|G3IAU0_CRIGR	103 kDa	97
Cullin-4B (Fragment) OS=Cricetulus griseus GN=I79_016255 PE=3 SV=1	tr|G3HYW3|G3HYW3_CRIGR	97 kDa	97
Solute carrier family 2, facilitated glucose transporter member 9 OS=Cricetulus griseus GN=I79_002071 PE=3 SV=1	tr|G3GWE9|G3GWE9_CRIGR	109 kDa	97
SWI/SNF-related matrix-associated actin-dependent regulator of chromatin subfamily A member 5 OS=Cricetulus griseus GN=I79_013613 PE=3 SV=1	tr|G3HRY8|G3HRY8_CRIGR	134 kDa	97
Peptidylprolyl isomerase OS=Cricetulus griseus GN=I79_001345 PE=4 SV=1	tr|G3GUI3|G3GUI3_CRIGR	47 kDa	97
Eukaryotic translation initiation factor 2 subunit 3 OS=Cricetulus griseus GN=I79_012939 PE=4 SV=1	tr|G3HQ45|G3HQ45_CRIGR	51 kDa	96
Heterogeneous nuclear ribonucleoprotein H2 OS=Cricetulus griseus GN=H671_xg20015 PE=4 SV=1	tr|G3H605|G3H605_CRIGR	49 kDa	96
Ubiquitinyl hydrolase 1 OS=Cricetulus griseus GN=I79_001414 PE=3 SV=1	tr|G3GUP7|G3GUP7_CRIGR	93 kDa	96
Nuclear pore complex protein Nup93 OS=Cricetulus griseus GN=I79_010472 PE=3 SV=1	tr|G3HIK1|G3HIK1_CRIGR	89 kDa	96
Heterogeneous nuclear ribonucleoprotein R OS=Cricetulus griseus GN=I79_010517 PE=4 SV=1	tr|G3HIP2|G3HIP2_CRIGR	71 kDa	96
Adenosylhomocysteinase OS=Cricetulus griseus GN=I79_007494 PE=3 SV=1	tr|G3HAN8|G3HAN8_CRIGR	48 kDa	95
Lysine--tRNA ligase OS=Cricetulus griseus GN=I79_018416 PE=3 SV=1	tr|G3I4N3|G3I4N3_CRIGR	71 kDa	95
GTP-binding nuclear protein Ran OS=Cricetulus griseus GN=H671_2g5922 PE=3 SV=1	tr|G3IHE5|G3IHE5_CRIGR	24 kDa	95
Succinyl-CoA:3-ketoacid-coenzyme A transferase OS=Cricetulus griseus GN=I79_010054 PE=3 SV=1	tr|G3HHF3|G3HHF3_CRIGR	56 kDa	95
Microtubule-associated protein 1A OS=Cricetulus griseus GN=I79_003770 PE=4 SV=1	tr|G3H0V1|G3H0V1_CRIGR	280 kDa	95
Coatomer subunit gamma OS=Cricetulus griseus GN=I79_010394 PE=3 SV=1	tr|G3HID3|G3HID3_CRIGR	98 kDa	95
DNA helicase OS=Cricetulus griseus GN=H671_3g9988 PE=3 SV=1	tr|G3IAI5|G3IAI5_CRIGR	82 kDa	95
ADP/ATP translocase 2 OS=Cricetulus griseus GN=I79_006206 PE=3 SV=1	tr|G3H777|G3H777_CRIGR	47 kDa	94
Glutathione synthetase OS=Cricetulus griseus GN=I79_007504 PE=3 SV=1	tr|G3HAP7|G3HAP7_CRIGR	52 kDa	94
Nuclear migration protein nudC OS=Cricetulus griseus GN=I79_016187 PE=4 SV=1	tr|G3HYP6|G3HYP6_CRIGR	33 kDa	94
Putative E3 ubiquitin-protein ligase TRIP12 OS=Cricetulus griseus GN=I79_020008 PE=4 SV=1	tr|G3I8X6|G3I8X6_CRIGR	229 kDa	93
EMILIN-2 (Fragment) OS=Cricetulus griseus GN=I79_019976 PE=4 SV=1	tr|G3I8U4|G3I8U4_CRIGR	238 kDa	93
DNA helicase OS=Cricetulus griseus GN=I79_003354 PE=3 SV=1	tr|G3GZQ9|G3GZQ9_CRIGR	301 kDa	93
DNA (cytosine-5)-methyltransferase OS=Cricetulus griseus GN=I79_005894 PE=3 SV=1	tr|G3H6D9|G3H6D9_CRIGR	169 kDa	93
60S acidic ribosomal protein P0 OS=Cricetulus griseus GN=I79_001228 PE=4 SV=1	tr|G3GU76|G3GU76_CRIGR	30 kDa	93
Heat shock cognate 71 kDa protein OS=Cricetulus griseus GN=I79_021698 PE=4 SV=1	tr|G3IDC2|G3IDC2_CRIGR	26 kDa	93
ATP-binding cassette sub-family F member 2 OS=Cricetulus griseus GN=I79_007683 PE=4 SV=1	tr|G3HB62|G3HB62_CRIGR	68 kDa	92
Galectin OS=Cricetulus griseus GN=I79_018538 PE=4 SV=1	tr|G3I4Z7|G3I4Z7_CRIGR	15 kDa	92
NADH-cytochrome b5 reductase OS=Cricetulus griseus GN=I79_016819 PE=3 SV=1	tr|G3I0D8|G3I0D8_CRIGR	34 kDa	92
Metastasis-associated protein MTA1 OS=Cricetulus griseus GN=I79_004726 PE=4 SV=1	tr|G3H3B1|G3H3B1_CRIGR	79 kDa	91
Transaldolase OS=Cricetulus griseus GN=H671_3g9883 PE=3 SV=1	tr|G3I3G8|G3I3G8_CRIGR	37 kDa	91
Guanine nucleotide-binding protein subunit beta-2-like 1 OS=Cricetulus griseus GN=I79_011006 PE=4 SV=1	tr|G3HK00|G3HK00_CRIGR	30 kDa	91
Heat shock cognate 71 kDa protein OS=Cricetulus griseus GN=I79_022974 PE=3 SV=1	tr|G3IGQ3|G3IGQ3_CRIGR	23 kDa	91
Tax_Id=9606 Gene_Symbol=KRT16 Keratin, type I cytoskeletal 16	IPI:CON_00217963.3|SWISS-PROT:P08779 (+1)	51 kDa	91
Coronin OS=Cricetulus griseus GN=H671_4g11994 PE=3 SV=1	tr|G3HI96|G3HI96_CRIGR	53 kDa	90
High mobility group protein B1 OS=Cricetulus griseus GN=I79_002087 PE=4 SV=1	tr|G3GWG3|G3GWG3_CRIGR	25 kDa	90
Septin-11 OS=Cricetulus griseus GN=I79_021290 PE=3 SV=1	tr|G3IC99|G3IC99_CRIGR	50 kDa	90
Dynamin-like 120 kDa protein, mitochondrial OS=Cricetulus griseus GN=I79_015501 PE=3 SV=1	tr|G3HWY6|G3HWY6_CRIGR	117 kDa	89
Monofunctional C1-tetrahydrofolate synthase, mitochondrial OS=Cricetulus griseus GN=I79_001156 PE=3 SV=1	tr|G3GU10|G3GU10_CRIGR	105 kDa	89
Alpha-1,4 glucan phosphorylase OS=Cricetulus griseus GN=I79_006118 PE=3 SV=1	tr|G3H6Z4|G3H6Z4_CRIGR	86 kDa	89
Lamin-B2 OS=Cricetulus griseus GN=I79_013862 PE=3 SV=1	tr|G3HSM8|G3HSM8_CRIGR	68 kDa	89
Cytoplasmic FMR1-interacting protein 1 OS=Cricetulus griseus GN=I79_014098 PE=4 SV=1	tr|G3HT77|G3HT77_CRIGR	145 kDa	88
Protein unc-45-like A OS=Cricetulus griseus GN=I79_022697 PE=4 SV=1	tr|G3IG20|G3IG20_CRIGR	87 kDa	88
Poly(RC)-binding protein 1 OS=Cricetulus griseus GN=I79_015737 PE=4 SV=1	tr|G3HXL1|G3HXL1_CRIGR	37 kDa	88
14-3-3 protein eta OS=Cricetulus griseus GN=I79_011108 PE=3 SV=1	tr|G3HK90|G3HK90_CRIGR	27 kDa	88
Calpastatin OS=Cricetulus griseus GN=I79_006176 PE=4 SV=1	tr|G3H750|G3H750_CRIGR	84 kDa	87
Serine hydroxymethyltransferase OS=Cricetulus griseus GN=I79_015184 PE=3 SV=1	tr|G3HW36|G3HW36_CRIGR	56 kDa	87
Ran GTPase-activating protein 1 OS=Cricetulus griseus GN=I79_018572 PE=4 SV=1	tr|G3I531|G3I531_CRIGR	63 kDa	87
60S ribosomal protein L17 OS=Cricetulus griseus GN=I79_012050 PE=3 SV=1	tr|G3HMS8|G3HMS8_CRIGR	21 kDa	87
116 kDa U5 small nuclear ribonucleoprotein component OS=Cricetulus griseus GN=I79_011604 PE=4 SV=1	tr|G3HLL4|G3HLL4_CRIGR	109 kDa	87
AP-2 complex subunit alpha OS=Cricetulus griseus GN=I79_017988 PE=3 SV=1	tr|G3I3I0|G3I3I0_CRIGR	104 kDa	87
Galectin OS=Cricetulus griseus GN=I79_006244 PE=4 SV=1	tr|G3H7B3|G3H7B3_CRIGR	32 kDa	86
Heterochromatin protein 1-binding protein 3 OS=Cricetulus griseus GN=I79_018263 PE=4 SV=1	tr|G3I486|G3I486_CRIGR	62 kDa	86
Heterogeneous nuclear ribonucleoprotein D0 OS=Cricetulus griseus GN=I79_019367 PE=4 SV=1	tr|G3I782|G3I782_CRIGR	29 kDa	86
Eukaryotic translation initiation factor 2 subunit 1 OS=Cricetulus griseus GN=I79_004073 PE=4 SV=1	tr|G3H1M4|G3H1M4_CRIGR	36 kDa	86
Polyadenylate-binding protein 4 OS=Cricetulus griseus GN=I79_012213 PE=4 SV=1	tr|G3HN77|G3HN77_CRIGR	58 kDa	86
Golgin subfamily A member 4 OS=Cricetulus griseus GN=I79_001634 PE=4 SV=1	tr|G3GVA0|G3GVA0_CRIGR	226 kDa	85
Heterogeneous nuclear ribonucleoprotein C-like 1-like isoform 5 OS=Cricetulus griseus GN=H671_1g2253 PE=4 SV=1	tr|G3HWP9|G3HWP9_CRIGR	34 kDa	85
Serine/threonine-protein phosphatase 2A 65 kDa regulatory subunit A alpha isoform (Fragment) OS=Cricetulus griseus GN=I79_017545 PE=4 SV=1	tr|G3I2B6|G3I2B6_CRIGR	59 kDa	84
60S ribosomal protein L8 OS=Cricetulus griseus GN=I79_025329 PE=3 SV=1	tr|G3IN18|G3IN18_CRIGR	28 kDa	84
MICOS complex subunit MIC60 OS=Cricetulus griseus GN=I79_010854 PE=3 SV=1	tr|G3HJK8|G3HJK8_CRIGR	79 kDa	84
Tyrosine--tRNA ligase OS=Cricetulus griseus GN=I79_006897 PE=3 SV=1	tr|G3H935|G3H935_CRIGR	59 kDa	84
Glucose-6-phosphate 1-dehydrogenase OS=Cricetulus griseus GN=I79_021040 PE=3 SV=1	tr|G3IBL4|G3IBL4_CRIGR	71 kDa	84
40S ribosomal protein S23 OS=Cricetulus griseus GN=I79_010614 PE=3 SV=1	tr|G3HIY3|G3HIY3_CRIGR	16 kDa	84
ADP/ATP translocase 2 OS=Cricetulus griseus GN=I79_008982 PE=3 SV=1	tr|G3HEJ8|G3HEJ8_CRIGR	29 kDa	84
Glutathione S-transferase OS=Cricetulus griseus GN=I79_024718 PE=3 SV=1	tr|G3ILF3|G3ILF3_CRIGR	26 kDa	84
14-3-3 protein beta/alpha OS=Cricetulus griseus GN=I79_011666 PE=3 SV=1	tr|G3HLS2|G3HLS2_CRIGR	28 kDa	84
Golgin subfamily A member 3 OS=Cricetulus griseus GN=I79_008143 PE=4 SV=1	tr|G3HCD5|G3HCD5_CRIGR	167 kDa	83
Transcription elongation factor spt6 OS=Cricetulus griseus GN=I79_022891 PE=3 SV=1	tr|G3IGH6|G3IGH6_CRIGR	199 kDa	83
14-3-3 protein epsilon OS=Cricetulus griseus GN=I79_026021 PE=3 SV=1	tr|G3IPU3|G3IPU3_CRIGR	8 kDa	83
BAT2 domain-containing protein 1 OS=Cricetulus griseus GN=I79_012731 PE=4 SV=1	tr|G3HPL6|G3HPL6_CRIGR	224 kDa	83
Na(+)/H(+) exchange regulatory cofactor NHE-RF OS=Cricetulus griseus GN=I79_000956 PE=1 SV=1	tr|G3GTH2|G3GTH2_CRIGR	39 kDa	83
ATP-binding cassette sub-family E member 1 OS=Cricetulus griseus GN=I79_007036 PE=4 SV=1	tr|G3H9G4|G3H9G4_CRIGR	67 kDa	83
AP-2 complex subunit alpha OS=Cricetulus griseus GN=I79_019291 PE=3 SV=1	tr|G3I710|G3I710_CRIGR	105 kDa	83
26S protease regulatory subunit 7 OS=Cricetulus griseus GN=I79_008802 PE=3 SV=1	tr|G3HE31|G3HE31_CRIGR	46 kDa	83
Cullin-5 OS=Cricetulus griseus GN=I79_016805 PE=3 SV=1	tr|G3I0C6|G3I0C6_CRIGR	91 kDa	82
Eukaryotic translation initiation factor 4B OS=Cricetulus griseus GN=I79_023184 PE=4 SV=1	tr|G3IH96|G3IH96_CRIGR	70 kDa	82
60S ribosomal protein L7a OS=Cricetulus griseus GN=I79_020332 PE=4 SV=1	tr|G3I9S3|G3I9S3_CRIGR	25 kDa	82
F-actin-capping protein subunit beta OS=Cricetulus griseus GN=I79_014432 PE=4 SV=1	tr|G3HU28|G3HU28_CRIGR	29 kDa	82
Laminin subunit alpha-5 OS=Cricetulus griseus GN=I79_009858 PE=4 SV=1	tr|G3HGW6|G3HGW6_CRIGR	406 kDa	82
Nucleolar RNA helicase 2 OS=Cricetulus griseus GN=I79_006060 PE=4 SV=1	tr|G3H6U1|G3H6U1_CRIGR	81 kDa	82
Putative ATP-dependent RNA helicase DDX46 OS=Cricetulus griseus GN=I79_003884 PE=4 SV=1	tr|G3H160|G3H160_CRIGR	131 kDa	81
Vesicle-associated membrane protein-associated protein A (Fragment) OS=Cricetulus griseus GN=I79_016331 PE=4 SV=1	tr|G3HZ36|G3HZ36_CRIGR	26 kDa	81
60S ribosomal protein L13 OS=Cricetulus griseus GN=I79_000212 PE=3 SV=1	tr|G3GRR8|G3GRR8_CRIGR	22 kDa	81
Elongation factor 1-gamma OS=Cricetulus griseus GN=I79_016750 PE=4 SV=1	tr|G3I073|G3I073_CRIGR	27 kDa	81
Collagen alpha-1(XII) chain (Fragment) OS=Cricetulus griseus GN=I79_009930 PE=4 SV=1	tr|G3HH34|G3HH34_CRIGR	268 kDa	81
Intercellular adhesion molecule 1 OS=Cricetulus griseus GN=ICAM1 PE=2 SV=1	tr|Q9ERF7|Q9ERF7_CRIGR	58 kDa	81
Alcohol dehydrogenase [NADP+] OS=Cricetulus griseus GN=I79_002952 PE=4 SV=1	tr|G3GYP7|G3GYP7_CRIGR	37 kDa	81
Heat shock 70 kDa protein 4 (Fragment) OS=Cricetulus griseus GN=I79_004332 PE=4 SV=1	tr|G3H2C4|G3H2C4_CRIGR	63 kDa	81
Histone H2A OS=Cricetulus griseus GN=H671_3g10591 PE=3 SV=1	tr|G3INW9|G3INW9_CRIGR	14 kDa	81
Insulin-degrading enzyme OS=Cricetulus griseus GN=I79_004954 PE=3 SV=1	tr|G3H3W4|G3H3W4_CRIGR	113 kDa	80
Proliferating cell nuclear antigen OS=Cricetulus griseus GN=I79_005005 PE=3 SV=1	tr|G3H412|G3H412_CRIGR	29 kDa	80
DNA helicase OS=Cricetulus griseus GN=I79_017612 PE=3 SV=1	tr|G3I2I1|G3I2I1_CRIGR	97 kDa	80
Acetyl-CoA acetyltransferase, mitochondrial OS=Cricetulus griseus GN=I79_016807 PE=3 SV=1	tr|G3I0C8|G3I0C8_CRIGR	45 kDa	80
Ribosomal L1 domain-containing protein 1 OS=Cricetulus griseus GN=I79_002145 PE=4 SV=1	tr|G3GWL7|G3GWL7_CRIGR	50 kDa	80
E3 ubiquitin-protein ligase OS=Cricetulus griseus GN=H671_5g15090 PE=4 SV=1	tr|G3H4J1|G3H4J1_CRIGR	289 kDa	79
Fumarate hydratase, mitochondrial OS=Cricetulus griseus GN=I79_005991 PE=3 SV=1	tr|G3H6M5|G3H6M5_CRIGR	54 kDa	79
Ribosomal protein L15 OS=Cricetulus griseus GN=I79_003979 PE=3 SV=1	tr|G3H1F4|G3H1F4_CRIGR	24 kDa	79
Xaa-Pro aminopeptidase 1 OS=Cricetulus griseus GN=I79_020582 PE=3 SV=1	tr|G3IAG0|G3IAG0_CRIGR	70 kDa	79
26S protease regulatory subunit 6B (Fragment) OS=Cricetulus griseus GN=I79_012389 PE=3 SV=1	tr|G3HNP6|G3HNP6_CRIGR	46 kDa	79
Serrate RNA effector molecule-like OS=Cricetulus griseus GN=I79_023004 PE=4 SV=1	tr|G3IGS8|G3IGS8_CRIGR	96 kDa	79
Prolyl endopeptidase OS=Cricetulus griseus GN=I79_017867 PE=4 SV=1	tr|G3I366|G3I366_CRIGR	62 kDa	79
Ras-related protein Rab-1B OS=Cricetulus griseus GN=I79_017591 PE=4 SV=1	tr|G3I2E9|G3I2E9_CRIGR	22 kDa	79
Talin-2 OS=Cricetulus griseus GN=I79_005377 PE=4 SV=1	tr|G3H510|G3H510_CRIGR	272 kDa	79
Peptidyl-prolyl cis-trans isomerase A OS=Cricetulus griseus GN=I79_022082 PE=4 SV=1	tr|G3IED5|G3IED5_CRIGR	45 kDa	79
Splicing factor, arginine/serine-rich 1 (Fragment) OS=Cricetulus griseus GN=Srsf1 PE=2 SV=1	tr|F7J0L2|F7J0L2_CRIGR	28 kDa	78
26S proteasome non-ATPase regulatory subunit 2 OS=Cricetulus griseus GN=I79_017809 PE=4 SV=1	tr|G3I310|G3I310_CRIGR	73 kDa	78
60S ribosomal protein L4 OS=Cricetulus griseus GN=I79_006739 PE=4 SV=1	tr|G3H8N3|G3H8N3_CRIGR	32 kDa	78
T-complex protein 1 subunit theta OS=Cricetulus griseus GN=I79_000778 PE=3 SV=1	tr|G3GT05|G3GT05_CRIGR	22 kDa	78
Eukaryotic translation initiation factor 3 subunit C OS=Cricetulus griseus GN=EIF3C PE=3 SV=1	tr|G3IK13|G3IK13_CRIGR	85 kDa	78
Acyl-coenzyme A oxidase OS=Cricetulus griseus GN=I79_014341 PE=3 SV=1	tr|G3HTV9|G3HTV9_CRIGR	62 kDa	78
Splicing factor, proline-and glutamine-rich OS=Cricetulus griseus GN=I79_007174 PE=4 SV=1	tr|G3H9U3|G3H9U3_CRIGR	40 kDa	78
RRP12-like protein OS=Cricetulus griseus GN=I79_003416 PE=4 SV=1	tr|G3GZW7|G3GZW7_CRIGR	153 kDa	77
Uncharacterized protein C20orf135-like OS=Cricetulus griseus GN=I79_009897 PE=4 SV=1	tr|G3HH02|G3HH02_CRIGR	80 kDa	77
Succinate dehydrogenase [ubiquinone] flavoprotein subunit, mitochondrial OS=Cricetulus griseus GN=I79_022646 PE=3 SV=1	tr|G3IFX1|G3IFX1_CRIGR	72 kDa	77
UDP-glucose:glycoprotein glucosyltransferase 1 OS=Cricetulus griseus GN=I79_004104 PE=4 SV=1	tr|G3H1S2|G3H1S2_CRIGR	152 kDa	77
Dihydrolipoyl dehydrogenase OS=Cricetulus griseus GN=H671_5g13631 PE=3 SV=1	tr|G3I277|G3I277_CRIGR	54 kDa	77
40S ribosomal protein S10 OS=Cricetulus griseus GN=I79_013631 PE=4 SV=1	tr|G3HS06|G3HS06_CRIGR	26 kDa	77
Splicing factor 3B subunit 2 OS=Cricetulus griseus GN=I79_017595 PE=4 SV=1	tr|G3I2F2|G3I2F2_CRIGR	104 kDa	76
Pyruvate carboxylase OS=Cricetulus griseus GN=PC PE=2 SV=1	tr|G3I4L6|G3I4L6_CRIGR	130 kDa	76
Dolichyl-diphosphooligosaccharide--protein glycosyltransferase subunit 1 OS=Cricetulus griseus GN=I79_010390 PE=3 SV=1	tr|G3HID0|G3HID0_CRIGR	69 kDa	76
Thyroid receptor-interacting protein 11 OS=Cricetulus griseus GN=I79_022396 PE=4 SV=1	tr|G3IF79|G3IF79_CRIGR	227 kDa	76
Kinesin-like protein KIF15 (Fragment) OS=Cricetulus griseus GN=I79_012548 PE=3 SV=1	tr|G3HP44|G3HP44_CRIGR	126 kDa	76
Eukaryotic peptide chain release factor GTP-binding subunit ERF3B OS=Cricetulus griseus GN=I79_002147 PE=4 SV=1	tr|G3GWM0|G3GWM0_CRIGR	65 kDa	76
Transgelin OS=Cricetulus griseus GN=I79_006488 PE=3 SV=1	tr|G3H7Z2|G3H7Z2_CRIGR	22 kDa	76
Apoptosis inhibitor 5 OS=Cricetulus griseus GN=I79_023113 PE=4 SV=1	tr|G3IH34|G3IH34_CRIGR	58 kDa	76
Aspartate aminotransferase OS=Cricetulus griseus GN=H671_3g9531 PE=4 SV=1	tr|G3GZZ0|G3GZZ0_CRIGR	46 kDa	76
Actin-related protein 3 OS=Cricetulus griseus GN=I79_003209 PE=3 SV=1	tr|G3GZE6|G3GZE6_CRIGR	47 kDa	76
Malate dehydrogenase (Fragment) OS=Cricetulus griseus GN=I79_007263 PE=3 SV=1	tr|G3HA23|G3HA23_CRIGR	29 kDa	76
Hsp90 co-chaperone Cdc37 OS=Cricetulus griseus GN=I79_005880 PE=4 SV=1	tr|G3H6C5|G3H6C5_CRIGR	44 kDa	76
Heterogeneous nuclear ribonucleoprotein H (Fragment) OS=Cricetulus griseus GN=I79_012577 PE=4 SV=1	tr|G3HP71|G3HP71_CRIGR	45 kDa	76
FACT complex subunit SSRP1 OS=Cricetulus griseus GN=I79_013463 PE=3 SV=1	tr|G3HRJ1|G3HRJ1_CRIGR	81 kDa	75
Uncharacterized protein KIAA0564-like OS=Cricetulus griseus GN=I79_009825 PE=4 SV=1	tr|G3HGT4|G3HGT4_CRIGR	213 kDa	75
Chloride intracellular channel protein OS=Cricetulus griseus GN=I79_016455 PE=3 SV=1	tr|G3HZF4|G3HZF4_CRIGR	27 kDa	75
Phosphoglycerate kinase OS=Cricetulus griseus GN=I79_012486 PE=3 SV=1	tr|G3HNY5|G3HNY5_CRIGR	26 kDa	75
Isocitrate dehydrogenase [NAD] subunit, mitochondrial OS=Cricetulus griseus GN=I79_003570 PE=3 SV=1	tr|G3H0B5|G3H0B5_CRIGR	40 kDa	75
40S ribosomal protein S8 OS=Cricetulus griseus GN=I79_002981 PE=3 SV=1	tr|G3GYR9|G3GYR9_CRIGR	24 kDa	75
Cytoskeleton-associated protein 5 OS=Cricetulus griseus GN=I79_002875 PE=4 SV=1	tr|G3GYJ5|G3GYJ5_CRIGR	139 kDa	75
Huntingtin-interacting protein 1 OS=Cricetulus griseus GN=I79_007259 PE=4 SV=1	tr|G3HA18|G3HA18_CRIGR	218 kDa	75
Poly(RC)-binding protein 2 OS=Cricetulus griseus GN=I79_014816 PE=4 SV=1	tr|G3HV39|G3HV39_CRIGR	38 kDa	75
Calcium-transporting ATPase OS=Cricetulus griseus GN=I79_019518 PE=3 SV=1	tr|G3I7M5|G3I7M5_CRIGR	162 kDa	75
Glyceraldehyde-3-phosphate dehydrogenase OS=Cricetulus griseus GN=I79_023416 PE=3 SV=1	tr|G3IHW0|G3IHW0_CRIGR	39 kDa	75
Histone H4 OS=Cricetulus griseus GN=I79_008705 PE=3 SV=1	tr|G3HDT9|G3HDT9_CRIGR	11 kDa	75
Vacuolar protein sorting-associated protein 13A (Fragment) OS=Cricetulus griseus GN=I79_021637 PE=4 SV=1	tr|G3ID64|G3ID64_CRIGR	285 kDa	74
LanC-like protein 1 (Fragment) OS=Cricetulus griseus GN=I79_005333 PE=4 SV=1	tr|G3H4X0|G3H4X0_CRIGR	119 kDa	74
Putative myosin light chain kinase 3 OS=Cricetulus griseus GN=H671_3g10061 PE=4 SV=1	tr|G3I8H3|G3I8H3_CRIGR	160 kDa	74
RNA-binding protein 39 OS=Cricetulus griseus GN=I79_007525 PE=4 SV=1	tr|G3HAR7|G3HAR7_CRIGR	59 kDa	74
Calnexin OS=Cricetulus griseus GN=I79_012575 PE=3 SV=1	tr|G3HP69|G3HP69_CRIGR	67 kDa	74
Apoptotic chromatin condensation inducer in the nucleus OS=Cricetulus griseus GN=I79_013410 PE=4 SV=1	tr|G3HRE2|G3HRE2_CRIGR	139 kDa	74
Catenin delta-1 OS=Cricetulus griseus GN=I79_013441 PE=4 SV=1	tr|G3HRJ7|G3HRJ7_CRIGR	104 kDa	74
Cathepsin D OS=Cricetulus griseus GN=H671_3g9701 PE=3 SV=1	tr|G3I4W7|G3I4W7_CRIGR	44 kDa	74
Tyrosine-protein kinase BAZ1B (Fragment) OS=Cricetulus griseus GN=I79_007253 PE=4 SV=1	tr|G3HA14|G3HA14_CRIGR	160 kDa	74
Putative pre-mRNA-splicing factor ATP-dependent RNA helicase DHX15 OS=Cricetulus griseus GN=I79_021569 PE=4 SV=1	tr|G3ID08|G3ID08_CRIGR	83 kDa	73
A-kinase anchor protein 9 (Fragment) OS=Cricetulus griseus GN=I79_017791 PE=4 SV=1	tr|G3I2Z3|G3I2Z3_CRIGR	395 kDa	73
Protocadherin Fat 1 OS=Cricetulus griseus GN=I79_015138 PE=4 SV=1	tr|G3HVZ2|G3HVZ2_CRIGR	507 kDa	73
4F2 cell-surface antigen heavy chain OS=Cricetulus griseus GN=I79_023340 PE=4 SV=1	tr|G3IHN6|G3IHN6_CRIGR	58 kDa	73
CTP synthase OS=Cricetulus griseus GN=I79_008246 PE=3 SV=1	tr|G3HCN2|G3HCN2_CRIGR	67 kDa	73
Putative ribosomal RNA methyltransferase NOP2 OS=Cricetulus griseus GN=I79_001394 PE=3 SV=1	tr|G3GUM9|G3GUM9_CRIGR	86 kDa	73
Huntingtin protein OS=Cricetulus griseus GN=I79_002028 PE=4 SV=1	tr|G3GWA8|G3GWA8_CRIGR	324 kDa	73
Leukocyte elastase inhibitor A OS=Cricetulus griseus GN=I79_002261 PE=3 SV=1	tr|G3GWX6|G3GWX6_CRIGR	43 kDa	73
Tax_Id=9606 Gene_Symbol=KRT71 Keratin, type II cytoskeletal 71	IPI:CON_IPI00061200.4|SWISS-PROT:Q3SY84	57 kDa	73
Protein transport protein Sec61 subunit alpha isoform 1 (Fragment) OS=Cricetulus griseus GN=I79_010384 PE=3 SV=1	tr|G3HIC4|G3HIC4_CRIGR	48 kDa	72
NMDA receptor-regulated protein 1 OS=Cricetulus griseus GN=I79_007540 PE=4 SV=1	tr|G3HAT2|G3HAT2_CRIGR	77 kDa	72
tRNA-splicing ligase RtcB homolog OS=Cricetulus griseus GN=RTCB PE=3 SV=1	tr|G3HGV7|G3HGV7_CRIGR	48 kDa	72
Putative global transcription activator SNF2L4 OS=Cricetulus griseus GN=I79_005861 PE=4 SV=1	tr|G3H6A7|G3H6A7_CRIGR	181 kDa	72
Heterogeneous nuclear ribonucleoprotein A/B OS=Cricetulus griseus GN=I79_004352 PE=4 SV=1	tr|G3H2E2|G3H2E2_CRIGR	24 kDa	72
GMP synthase [glutamine-hydrolyzing] OS=Cricetulus griseus GN=I79_004230 PE=4 SV=1	tr|G3H229|G3H229_CRIGR	130 kDa	72
RNA cytidine acetyltransferase OS=Cricetulus griseus GN=NAT10 PE=3 SV=1	tr|G3GYY4|G3GYY4_CRIGR	116 kDa	72
Rho GDP-dissociation inhibitor 1 OS=Cricetulus griseus GN=H671_7g18350 PE=4 SV=1	tr|G3GXB0|G3GXB0_CRIGR	23 kDa	72
Vacuolar protein sorting-associated protein 13C OS=Cricetulus griseus GN=I79_005376 PE=4 SV=1	tr|G3H509|G3H509_CRIGR	199 kDa	72
Nuclear pore complex protein Nup205 OS=Cricetulus griseus GN=I79_007312 PE=4 SV=1	tr|G3HA69|G3HA69_CRIGR	223 kDa	72
Heterogeneous nuclear ribonucleoprotein G OS=Cricetulus griseus GN=H671_3g9147 PE=4 SV=1	tr|G3H9H7|G3H9H7_CRIGR	42 kDa	72
Phospholipase A-2-activating protein OS=Cricetulus griseus GN=H671_2g6218 PE=4 SV=1	tr|G3HH63|G3HH63_CRIGR	87 kDa	72
Calpain-1 catalytic subunit OS=Cricetulus griseus GN=I79_024883 PE=3 SV=1	tr|G3ILW1|G3ILW1_CRIGR	84 kDa	72
ATP-dependent RNA helicase DDX39 OS=Cricetulus griseus GN=I79_008391 PE=4 SV=1	tr|G3HD18|G3HD18_CRIGR	49 kDa	72
Serine/threonine-protein phosphatase 2A 65 kDa regulatory subunit A beta isoform OS=Cricetulus griseus GN=I79_004378 PE=4 SV=1	tr|G3H2G5|G3H2G5_CRIGR	66 kDa	72
Phosphoinositide phospholipase C (Fragment) OS=Cricetulus griseus GN=I79_015398 PE=4 SV=1	tr|G3HWN7|G3HWN7_CRIGR	141 kDa	71
Nucleoside diphosphate kinase OS=Cricetulus griseus GN=H671_7g18193 PE=3 SV=1	tr|G3HBD4|G3HBD4_CRIGR	17 kDa	71
Protein DJ-1 OS=Cricetulus griseus GN=I79_022246 PE=4 SV=1	tr|G3IEU2|G3IEU2_CRIGR	20 kDa	71
Cytosol aminopeptidase OS=Cricetulus griseus GN=I79_013268 PE=3 SV=1	tr|G3HR08|G3HR08_CRIGR	50 kDa	71
Far upstream element-binding protein 2 OS=Cricetulus griseus GN=I79_008220 PE=4 SV=1	tr|G3HCK9|G3HCK9_CRIGR	62 kDa	71
Drebrin OS=Cricetulus griseus GN=I79_003894 PE=4 SV=1	tr|G3H170|G3H170_CRIGR	65 kDa	71
Heat shock protein 75 kDa, mitochondrial OS=Cricetulus griseus GN=I79_016693 PE=3 SV=1	tr|G3I027|G3I027_CRIGR	80 kDa	70
Major vault protein OS=Cricetulus griseus GN=I79_018369 PE=4 SV=1	tr|G3I4I9|G3I4I9_CRIGR	96 kDa	70
Importin-7 OS=Cricetulus griseus GN=I79_019653 PE=4 SV=1	tr|G3I7Z8|G3I7Z8_CRIGR	120 kDa	70
V-type proton ATPase catalytic subunit A OS=Cricetulus griseus GN=I79_003541 PE=3 SV=1	tr|G3H066|G3H066_CRIGR	68 kDa	70
Alpha-2-macroglobulin receptor-associated protein OS=Cricetulus griseus GN=I79_002033 PE=4 SV=1	tr|G3GWB3|G3GWB3_CRIGR	41 kDa	70
Signal recognition particle 68 kDa protein OS=Cricetulus griseus GN=I79_014347 PE=4 SV=1	tr|G3HTW7|G3HTW7_CRIGR	60 kDa	70
Glutathione S-transferase OS=Cricetulus griseus GN=H671_1g2859 PE=3 SV=1	tr|G3ILF1|G3ILF1_CRIGR	27 kDa	70
Destrin OS=Cricetulus griseus GN=I79_001877 PE=3 SV=1	tr|G3GVX2|G3GVX2_CRIGR	19 kDa	70
Glyceraldehyde-3-phosphate dehydrogenase OS=Cricetulus griseus GN=I79_000715 PE=4 SV=1	tr|G3GSU4|G3GSU4_CRIGR	17 kDa	70
Surfeit locus protein 4 OS=Cricetulus griseus GN=I79_020326 PE=4 SV=1	tr|G3I9S0|G3I9S0_CRIGR	29 kDa	69
PERQ amino acid-rich with GYF domain-containing protein 2 OS=Cricetulus griseus GN=I79_020264 PE=4 SV=1	tr|G3I9L4|G3I9L4_CRIGR	150 kDa	69
Heterogeneous nuclear ribonucleoprotein U-like protein 2 OS=Cricetulus griseus GN=I79_023494 PE=4 SV=1	tr|G3II33|G3II33_CRIGR	72 kDa	69
Putative ATP-dependent RNA helicase DHX30 OS=Cricetulus griseus GN=I79_011287 PE=4 SV=1	tr|G3HKQ8|G3HKQ8_CRIGR	134 kDa	69
Eukaryotic translation initiation factor 4 gamma 2 OS=Cricetulus griseus GN=I79_016148 PE=4 SV=1	tr|G3HYL0|G3HYL0_CRIGR	88 kDa	69
Hexokinase-1 OS=Cricetulus griseus GN=I79_006054 PE=3 SV=1	tr|G3H6T5|G3H6T5_CRIGR	102 kDa	69
Phosphoglycerate mutase 1 OS=Cricetulus griseus GN=I79_003415 PE=4 SV=1	tr|G3GZW8|G3GZW8_CRIGR	20 kDa	69
Cordon-bleu protein-like 1 OS=Cricetulus griseus GN=I79_013789 PE=4 SV=1	tr|G3HSF8|G3HSF8_CRIGR	132 kDa	69
EH domain-containing protein 1 OS=Cricetulus griseus GN=I79_019087 PE=3 SV=1	tr|G3I6F9|G3I6F9_CRIGR	45 kDa	69
PC4 and SFRS1-interacting protein OS=Cricetulus griseus GN=H671_2g5856 PE=4 SV=1	tr|G3HCB0|G3HCB0_CRIGR	50 kDa	69
Proliferation-associated protein 2G4 OS=Cricetulus griseus GN=I79_013505 PE=4 SV=1	tr|G3HRK0|G3HRK0_CRIGR	44 kDa	69
Aspartyl-tRNA synthetase, cytoplasmic OS=Cricetulus griseus GN=I79_003356 PE=3 SV=1	tr|G3GZR1|G3GZR1_CRIGR	54 kDa	69
Proteasome subunit beta type OS=Cricetulus griseus GN=I79_020170 PE=3 SV=1	tr|G3I9D3|G3I9D3_CRIGR	30 kDa	68
Sister chromatid cohesion protein PDS5-like B OS=Cricetulus griseus GN=I79_011831 PE=4 SV=1	tr|G3HM82|G3HM82_CRIGR	161 kDa	68
60S ribosomal protein L18 OS=Cricetulus griseus GN=I79_016627 PE=4 SV=1	tr|G3HZW3|G3HZW3_CRIGR	15 kDa	68
Nucleophosmin OS=Cricetulus griseus GN=I79_020971 PE=4 SV=1	tr|G3IBF1|G3IBF1_CRIGR	31 kDa	68
Nucleolar protein 56 OS=Cricetulus griseus GN=I79_005051 PE=4 SV=1	tr|G3H451|G3H451_CRIGR	66 kDa	68
Glucosidase 2 subunit beta OS=Cricetulus griseus GN=I79_005851 PE=4 SV=1	tr|G3H697|G3H697_CRIGR	62 kDa	68
Protein arginine N-methyltransferase 1 OS=Cricetulus griseus GN=I79_023216 PE=3 SV=1	tr|G3IHC7|G3IHC7_CRIGR	41 kDa	68
Septin-7 (Fragment) OS=Cricetulus griseus GN=I79_014218 PE=3 SV=1	tr|G3HTJ2|G3HTJ2_CRIGR	41 kDa	68
40S ribosomal protein S17 OS=Cricetulus griseus GN=I79_021541 PE=3 SV=1	tr|G3ICY6|G3ICY6_CRIGR	16 kDa	68
Aldehyde dehydrogenase, mitochondrial OS=Cricetulus griseus GN=I79_004260 PE=3 SV=1	tr|G3H289|G3H289_CRIGR	46 kDa	68
Tax_Id=9606 Gene_Symbol=KRT17 Keratin, type I cytoskeletal 17	IPI:CON_00450768.7|SWISS-PROT:Q04695 (+1)	48 kDa	68
Dynamin OS=Cricetulus griseus GN=I79_005867 PE=3 SV=1	tr|G3H6B2|G3H6B2_CRIGR	100 kDa	67
ATP-binding cassette sub-family F member 1 OS=Cricetulus griseus GN=I79_013165 PE=4 SV=1	tr|G3HQQ9|G3HQQ9_CRIGR	66 kDa	67
60S ribosomal protein L24 OS=Cricetulus griseus GN=I79_013806 PE=4 SV=1	tr|G3HSH4|G3HSH4_CRIGR	13 kDa	67
CCR4-NOT transcription complex subunit 1 OS=Cricetulus griseus GN=I79_017774 PE=4 SV=1	tr|G3I2X8|G3I2X8_CRIGR	173 kDa	67
Cullin-2 OS=Cricetulus griseus GN=I79_014042 PE=3 SV=1	tr|G3HT32|G3HT32_CRIGR	87 kDa	67
Proteasome subunit alpha type OS=Cricetulus griseus GN=I79_013775 PE=3 SV=1	tr|G3HSE4|G3HSE4_CRIGR	30 kDa	67
Ras GTPase-activating protein-binding protein 2 OS=Cricetulus griseus GN=I79_020192 PE=4 SV=1	tr|G3I9F1|G3I9F1_CRIGR	54 kDa	67
Aspartate aminotransferase OS=Cricetulus griseus GN=I79_017779 PE=4 SV=1	tr|G3I2Y1|G3I2Y1_CRIGR	47 kDa	67
Condensin complex subunit 1 OS=Cricetulus griseus GN=I79_001389 PE=3 SV=1	tr|G3GUM5|G3GUM5_CRIGR	156 kDa	67
40S ribosomal protein S15a OS=Cricetulus griseus GN=I79_024343 PE=3 SV=1	tr|G3IKE2|G3IKE2_CRIGR	15 kDa	67
Protein phosphatase 1G OS=Cricetulus griseus GN=I79_002584 PE=3 SV=1	tr|G3GXU1|G3GXU1_CRIGR	54 kDa	67
Isocitrate dehydrogenase [NADP] OS=Cricetulus griseus GN=I79_014456 PE=3 SV=1	tr|G3HU51|G3HU51_CRIGR	47 kDa	67
Heat shock cognate 71 kDa protein OS=Cricetulus griseus GN=I79_021801 PE=3 SV=1	tr|G3IDL8|G3IDL8_CRIGR	45 kDa	67
Golgi-specific brefeldin A-resistance guanine nucleotide exchange factor 1 OS=Cricetulus griseus GN=I79_015874 PE=4 SV=1	tr|G3HXV9|G3HXV9_CRIGR	206 kDa	66
Guanine nucleotide-binding protein G(I), alpha-2 subunit OS=Cricetulus griseus GN=I79_006630 PE=4 SV=1	tr|G3H8D0|G3H8D0_CRIGR	39 kDa	66
Peptidyl-prolyl cis-trans isomerase OS=Cricetulus griseus GN=I79_005402 PE=3 SV=1	tr|G3H533|G3H533_CRIGR	24 kDa	66
Splicing factor, arginine/serine-rich 3 OS=Cricetulus griseus GN=I79_011145 PE=4 SV=1	tr|G3HKC5|G3HKC5_CRIGR	19 kDa	66
Phosphatidylinositol-3,4,5-trisphosphate 5-phosphatase 2 OS=Cricetulus griseus GN=I79_021504 PE=4 SV=1	tr|G3ICV1|G3ICV1_CRIGR	138 kDa	66
Exportin-5 OS=Cricetulus griseus GN=I79_016239 PE=4 SV=1	tr|G3HYU7|G3HYU7_CRIGR	137 kDa	66
Phosphoserine aminotransferase OS=Cricetulus griseus GN=I79_024382 PE=3 SV=1	tr|G3IKH9|G3IKH9_CRIGR	34 kDa	66
Putative ATP-dependent RNA helicase DDX6 OS=Cricetulus griseus GN=H671_4g12986 PE=3 SV=1	tr|G3I5T3|G3I5T3_CRIGR	54 kDa	66
Ribose-phosphate pyrophosphokinase 2 OS=Cricetulus griseus GN=I79_020407 PE=3 SV=1	tr|G3I9Z3|G3I9Z3_CRIGR	35 kDa	66
26S proteasome non-ATPase regulatory subunit 6 OS=Cricetulus griseus GN=H671_1g1934 PE=4 SV=1	tr|G3HIS0|G3HIS0_CRIGR	46 kDa	66
Threonyl-tRNA synthetase, cytoplasmic OS=Cricetulus griseus GN=I79_010525 PE=3 SV=1	tr|G3HIQ0|G3HIQ0_CRIGR	83 kDa	65
3-hydroxy-3-methylglutaryl coenzyme A synthase OS=Cricetulus griseus GN=I79_012110 PE=3 SV=1	tr|G3HMY0|G3HMY0_CRIGR	57 kDa	65
Nck-associated protein 1 (Fragment) OS=Cricetulus griseus GN=I79_006673 PE=4 SV=1	tr|G3H8H3|G3H8H3_CRIGR	109 kDa	65
Septin-2 OS=Cricetulus griseus GN=I79_005314 PE=3 SV=1	tr|G3H4V1|G3H4V1_CRIGR	37 kDa	65
60S ribosomal protein L23 OS=Cricetulus griseus GN=I79_005709 PE=3 SV=1	tr|G3H5W4|G3H5W4_CRIGR	15 kDa	65
RAC-alpha serine/threonine-protein kinase OS=Cricetulus griseus GN=I79_004712 PE=3 SV=1	tr|G3H397|G3H397_CRIGR	56 kDa	65
Protein phosphatase 1 regulatory subunit 12A OS=Cricetulus griseus GN=I79_016312 PE=4 SV=1	tr|G3HZ17|G3HZ17_CRIGR	110 kDa	65
Thimet oligopeptidase OS=Cricetulus griseus GN=I79_013857 PE=3 SV=1	tr|G3HSM3|G3HSM3_CRIGR	78 kDa	65
Transcription intermediary factor 1-beta OS=Cricetulus griseus GN=I79_017700 PE=4 SV=1	tr|G3I2Q7|G3I2Q7_CRIGR	58 kDa	64
Laminin subunit beta-1 OS=Cricetulus griseus GN=I79_017505 PE=4 SV=1	tr|G3I278|G3I278_CRIGR	178 kDa	64
40S ribosomal protein S13 OS=Cricetulus griseus GN=I79_011923 PE=3 SV=1	tr|G3HMG1|G3HMG1_CRIGR	15 kDa	64
60S ribosomal protein L21 OS=Cricetulus griseus GN=I79_004135 PE=4 SV=1	tr|G3H1V1|G3H1V1_CRIGR	19 kDa	64
Calumenin OS=Cricetulus griseus GN=I79_003123 PE=4 SV=1	tr|G3GZ90|G3GZ90_CRIGR	88 kDa	64
Brain-specific angiogenesis inhibitor 1-associated protein 2 OS=Cricetulus griseus GN=I79_002368 PE=4 SV=1	tr|G3GX55|G3GX55_CRIGR	61 kDa	64
Enhancer of mRNA-decapping protein 4 OS=Cricetulus griseus GN=I79_011353 PE=4 SV=1	tr|G3HKX1|G3HKX1_CRIGR	153 kDa	64
Annexin OS=Cricetulus griseus GN=I79_010006 PE=3 SV=1	tr|G3HHA9|G3HHA9_CRIGR	54 kDa	64
Elongation factor 1-gamma OS=Cricetulus griseus GN=I79_021990 PE=3 SV=1	tr|G3IE48|G3IE48_CRIGR	39 kDa	64
Rab GDP dissociation inhibitor OS=Cricetulus griseus GN=I79_021035 PE=3 SV=1	tr|G3IBK9|G3IBK9_CRIGR	48 kDa	64
Eukaryotic initiation factor 4A-II OS=Cricetulus griseus GN=H671_4g13171 PE=3 SV=1	tr|G3HYG2|G3HYG2_CRIGR	46 kDa	64
Cysteine and glycine-rich protein 1 OS=Cricetulus griseus GN=I79_004837 PE=4 SV=1	tr|G3H3I9|G3H3I9_CRIGR	21 kDa	63
Ras-related C3 botulinum toxin substrate 1 OS=Cricetulus griseus GN=I79_001650 PE=3 SV=1	tr|G3GVB5|G3GVB5_CRIGR	17 kDa	63
Nucleobindin-2 OS=Cricetulus griseus GN=I79_022367 PE=4 SV=1	tr|G3IF52|G3IF52_CRIGR	50 kDa	63
Tryptophanyl-tRNA synthetase, cytoplasmic OS=Cricetulus griseus GN=I79_010607 PE=3 SV=1	tr|G3HIX6|G3HIX6_CRIGR	54 kDa	63
Myosin-Vb OS=Cricetulus griseus GN=I79_013090 PE=3 SV=1	tr|G3HQI8|G3HQI8_CRIGR	229 kDa	63
60S ribosomal protein L27a OS=Cricetulus griseus GN=H671_3g11227 PE=3 SV=1	tr|G3I3W6|G3I3W6_CRIGR	17 kDa	63
Inorganic pyrophosphatase OS=Cricetulus griseus GN=I79_006047 PE=4 SV=1	tr|G3H6S8|G3H6S8_CRIGR	37 kDa	63
AP-3 complex subunit beta OS=Cricetulus griseus GN=I79_004622 PE=3 SV=1	tr|G3H316|G3H316_CRIGR	121 kDa	63
rRNA 2'-O-methyltransferase fibrillarin OS=Cricetulus griseus GN=I79_012386 PE=3 SV=1	tr|G3HNP4|G3HNP4_CRIGR	26 kDa	63
SUMO-activating enzyme subunit 2 OS=Cricetulus griseus GN=I79_014638 PE=4 SV=1	tr|G3HUM5|G3HUM5_CRIGR	92 kDa	63
Ras GTPase-activating-like protein IQGAP2 OS=Cricetulus griseus GN=I79_004639 PE=4 SV=1	tr|G3H331|G3H331_CRIGR	178 kDa	63
Coatomer subunit gamma OS=Cricetulus griseus GN=I79_003155 PE=3 SV=1	tr|G3GZ72|G3GZ72_CRIGR	90 kDa	63
Sacsin OS=Cricetulus griseus GN=I79_006770 PE=4 SV=1	tr|G3H8R0|G3H8R0_CRIGR	497 kDa	62
60S ribosomal protein L10 OS=Cricetulus griseus GN=I79_021242 PE=4 SV=1	tr|G3IC54|G3IC54_CRIGR	19 kDa	62
Lamin-B receptor OS=Cricetulus griseus GN=I79_000043 PE=4 SV=1	tr|G3GRA0|G3GRA0_CRIGR	70 kDa	62
Protein KIAA1967-like OS=Cricetulus griseus GN=I79_001511 PE=4 SV=1	tr|G3GUY5|G3GUY5_CRIGR	102 kDa	62
Rho GTPase-activating protein 1 OS=Cricetulus griseus GN=I79_002870 PE=4 SV=1	tr|G3GYJ1|G3GYJ1_CRIGR	50 kDa	62
Elongation factor 1-beta OS=Cricetulus griseus GN=I79_008601 PE=3 SV=1	tr|G3HDL6|G3HDL6_CRIGR	25 kDa	62
Polymerase I and transcript release factor OS=Cricetulus griseus GN=I79_011714 PE=4 SV=1	tr|G3HLX0|G3HLX0_CRIGR	44 kDa	62
RuvB-like helicase OS=Cricetulus griseus GN=I79_010385 PE=3 SV=1	tr|G3HIC5|G3HIC5_CRIGR	50 kDa	62
Integrin beta OS=Cricetulus griseus GN=I79_016350 PE=3 SV=1	tr|G3HZ55|G3HZ55_CRIGR	88 kDa	62
Serine/threonine-protein phosphatase 6 regulatory subunit 3 OS=Cricetulus griseus GN=I79_018657 PE=4 SV=1	tr|G3I5B3|G3I5B3_CRIGR	98 kDa	62
Voltage-dependent anion-selective channel protein 2 OS=Cricetulus griseus GN=I79_002192 PE=4 SV=1	tr|G3GWR2|G3GWR2_CRIGR	32 kDa	62
EH domain-containing protein 4 OS=Cricetulus griseus GN=I79_003809 PE=3 SV=1	tr|G3H0Y9|G3H0Y9_CRIGR	72 kDa	62
Glyceraldehyde-3-phosphate dehydrogenase OS=Cricetulus griseus GN=I79_005565 PE=4 SV=1	tr|G3H5I3|G3H5I3_CRIGR	12 kDa	62
Dolichyl-diphosphooligosaccharide--protein glycosyltransferase subunit 2 OS=Cricetulus griseus GN=I79_002619 PE=4 SV=1	tr|G3GXX4|G3GXX4_CRIGR	35 kDa	61
Guanine nucleotide-binding protein G(I)/G(S)/G(T) subunit beta-1 OS=Cricetulus griseus GN=I79_017392 PE=4 SV=1	tr|G3I1X8|G3I1X8_CRIGR	37 kDa	61
Rho guanine nucleotide exchange factor 2 OS=Cricetulus griseus GN=I79_009624 PE=4 SV=1	tr|G3HGA3|G3HGA3_CRIGR	116 kDa	61
Ras-related protein Rab-7a OS=Cricetulus griseus GN=I79_010391 PE=4 SV=1	tr|G3HID1|G3HID1_CRIGR	24 kDa	61
Phenylalanyl-tRNA synthetase alpha chain OS=Cricetulus griseus GN=H671_3g9526 PE=4 SV=1	tr|G3HCX7|G3HCX7_CRIGR	58 kDa	61
Matrin-3 OS=Cricetulus griseus GN=I79_014957 PE=4 SV=1	tr|G3HVG9|G3HVG9_CRIGR	95 kDa	61
Ras-related protein Rab-14 OS=Cricetulus griseus GN=I79_015602 PE=4 SV=1	tr|G3HX83|G3HX83_CRIGR	24 kDa	61
Protein AHNAK2 OS=Cricetulus griseus GN=I79_004717 PE=4 SV=1	tr|G3H3A2|G3H3A2_CRIGR	82 kDa	61
Eukaryotic translation initiation factor 5B OS=Cricetulus griseus GN=I79_010118 PE=4 SV=1	tr|G3HHL3|G3HHL3_CRIGR	55 kDa	61
Phosphoribosylformylglycinamidine synthase OS=Cricetulus griseus GN=I79_002708 PE=3 SV=1	tr|G3GY52|G3GY52_CRIGR	145 kDa	61
Basigin OS=Cricetulus griseus GN=I79_009191 PE=4 SV=1	tr|G3HF38|G3HF38_CRIGR	48 kDa	61
Carboxypeptidase OS=Cricetulus griseus GN=I79_006816 PE=3 SV=1	tr|G3H8V5|G3H8V5_CRIGR	54 kDa	61
26S proteasome non-ATPase regulatory subunit 11 OS=Cricetulus griseus GN=I79_001065 PE=4 SV=1	tr|G3GTS6|G3GTS6_CRIGR	30 kDa	61
Eukaryotic translation initiation factor 3 subunit M OS=Cricetulus griseus GN=EIF3M PE=3 SV=1	tr|G3GZB1|G3GZB1_CRIGR	43 kDa	61
Splicing factor 3 subunit 1 OS=Cricetulus griseus GN=H671_1g2882 PE=4 SV=1	tr|G3I142|G3I142_CRIGR	89 kDa	60
E3 ubiquitin-protein ligase BRE1A OS=Cricetulus griseus GN=I79_010983 PE=4 SV=1	tr|G3HJY1|G3HJY1_CRIGR	114 kDa	60
ATP-dependent RNA helicase DDX19A OS=Cricetulus griseus GN=I79_022702 PE=4 SV=1	tr|G3IG25|G3IG25_CRIGR	54 kDa	60
General vesicular transport factor p115 OS=Cricetulus griseus GN=I79_020190 PE=4 SV=1	tr|G3I9F0|G3I9F0_CRIGR	84 kDa	60
Copine-1 OS=Cricetulus griseus GN=I79_007520 PE=4 SV=1	tr|G3HAR2|G3HAR2_CRIGR	59 kDa	60
Cullin-1 OS=Cricetulus griseus GN=I79_002450 PE=3 SV=1	tr|G3GXG0|G3GXG0_CRIGR	90 kDa	60
Leukotriene A-4 hydrolase OS=Cricetulus griseus GN=I79_007819 PE=4 SV=1	tr|G3HBI9|G3HBI9_CRIGR	60 kDa	60
Nucleolar GTP-binding protein 1 OS=Cricetulus griseus GN=I79_000036 PE=3 SV=1	tr|G3GR93|G3GR93_CRIGR	74 kDa	60
RNA-binding protein 25 OS=Cricetulus griseus GN=I79_012288 PE=4 SV=1	tr|G3HNF0|G3HNF0_CRIGR	108 kDa	60
Sister chromatid cohesion protein PDS5-like A OS=Cricetulus griseus GN=I79_020976 PE=4 SV=1	tr|G3IBF6|G3IBF6_CRIGR	128 kDa	60
Phosphoglycerate kinase OS=Cricetulus griseus GN=I79_012485 PE=3 SV=1	tr|G3HNY4|G3HNY4_CRIGR	16 kDa	59
Peroxisomal proliferator-activated receptor A-interacting complex 285 kDa protein OS=Cricetulus griseus GN=I79_009888 PE=4 SV=1	tr|G3HGZ3|G3HGZ3_CRIGR	328 kDa	59
Chloride intracellular channel protein OS=Cricetulus griseus GN=I79_012085 PE=3 SV=1	tr|G3HMU4|G3HMU4_CRIGR	24 kDa	59
Glycyl-tRNA synthetase OS=Cricetulus griseus GN=I79_010870 PE=4 SV=1	tr|G3HJM2|G3HJM2_CRIGR	72 kDa	59
CUG-BP-and ETR-3-like factor 1 OS=Cricetulus griseus GN=I79_002890 PE=4 SV=1	tr|G3GYL0|G3GYL0_CRIGR	55 kDa	59
60S ribosomal protein L9 OS=Cricetulus griseus GN=H671_1g3665 PE=4 SV=1	tr|G3ILP4|G3ILP4_CRIGR	22 kDa	59
Lon protease homolog, mitochondrial OS=Cricetulus griseus GN=LONP1 PE=3 SV=1	tr|G3HCJ1|G3HCJ1_CRIGR	95 kDa	59
40S ribosomal protein S6 OS=Cricetulus griseus GN=I79_003714 PE=3 SV=1	tr|G3H0Q0|G3H0Q0_CRIGR	25 kDa	59
Guanine nucleotide-binding protein-like 1 (Fragment) OS=Cricetulus griseus GN=I79_013167 PE=4 SV=1	tr|G3HQR1|G3HQR1_CRIGR	66 kDa	59
Cysteinyl-tRNA synthetase, cytoplasmic OS=Cricetulus griseus GN=I79_023763 PE=4 SV=1	tr|G3IIT6|G3IIT6_CRIGR	79 kDa	59
Uncharacterized protein OS=Cricetulus griseus GN=I79_019528 PE=4 SV=1	tr|G3I7N4|G3I7N4_CRIGR	271 kDa	59
Eukaryotic translation initiation factor 3 subunit L OS=Cricetulus griseus GN=EIF3L PE=3 SV=1	tr|G3I505|G3I505_CRIGR	152 kDa	59
Dihydropyrimidinase-related protein 2 OS=Cricetulus griseus GN=I79_012342 PE=4 SV=1	tr|G3HNK4|G3HNK4_CRIGR	62 kDa	59
Glutathione S-transferase Mu 1 OS=Cricetulus griseus GN=I79_025478 PE=4 SV=1	tr|G3INF7|G3INF7_CRIGR	26 kDa	59
Eukaryotic peptide chain release factor GTP-binding subunit ERF3B OS=Cricetulus griseus GN=H671_xg20085 PE=4 SV=1	tr|G3HQ40|G3HQ40_CRIGR	69 kDa	59
General transcription factor 3C polypeptide 1 OS=Cricetulus griseus GN=I79_018332 PE=4 SV=1	tr|G3I4F4|G3I4F4_CRIGR	226 kDa	58
Aldehyde oxidase OS=Cricetulus griseus GN=I79_014624 PE=4 SV=1	tr|G3HUL2|G3HUL2_CRIGR	359 kDa	58
Serine/threonine-protein kinase MRCK beta OS=Cricetulus griseus GN=I79_004682 PE=3 SV=1	tr|G3H370|G3H370_CRIGR	187 kDa	58
COP9 signalosome complex subunit 1 OS=Cricetulus griseus GN=I79_002425 PE=4 SV=1	tr|G3GXD5|G3GXD5_CRIGR	54 kDa	58
Rho-associated protein kinase 2 OS=Cricetulus griseus GN=I79_007624 PE=3 SV=1	tr|G3HB11|G3HB11_CRIGR	124 kDa	58
Serine/threonine-protein kinase mTOR OS=Cricetulus griseus GN=I79_022096 PE=3 SV=1	tr|G3IEE8|G3IEE8_CRIGR	286 kDa	58
Presequence protease OS=Cricetulus griseus GN=H671_3g9259 PE=4 SV=1	tr|G3GR85|G3GR85_CRIGR	118 kDa	58
Band 4.1-like protein 2 OS=Cricetulus griseus GN=H671_2g6045 PE=4 SV=1	tr|G3I2D8|G3I2D8_CRIGR	116 kDa	58
Tyrosine-protein phosphatase non-receptor type 23 OS=Cricetulus griseus GN=I79_011292 PE=4 SV=1	tr|G3HKR3|G3HKR3_CRIGR	179 kDa	58
60S ribosomal protein L13a OS=Cricetulus griseus GN=I79_016670 PE=4 SV=1	tr|G3I003|G3I003_CRIGR	14 kDa	58
Eukaryotic translation initiation factor 2 subunit 2 OS=Cricetulus griseus GN=H671_6g15509 PE=4 SV=1	tr|G3HAN5|G3HAN5_CRIGR	38 kDa	58
BAG family molecular chaperone regulator 3 OS=Cricetulus griseus GN=I79_021315 PE=4 SV=1	tr|G3ICC2|G3ICC2_CRIGR	61 kDa	58
Dolichyl-diphosphooligosaccharide--protein glycosyltransferase 48 kDa subunit OS=Cricetulus griseus GN=I79_007162 PE=3 SV=1	tr|G3H9T1|G3H9T1_CRIGR	49 kDa	58
E3 ubiquitin-protein ligase UBR2 OS=Cricetulus griseus GN=I79_013320 PE=4 SV=1	tr|G3HR57|G3HR57_CRIGR	199 kDa	58
Myosin light polypeptide 6 OS=Cricetulus griseus GN=I79_013501 PE=4 SV=1	tr|G3HRQ4|G3HRQ4_CRIGR	17 kDa	58
Histone H2A OS=Cricetulus griseus GN=I79_011871 PE=3 SV=1	tr|G3HMB9|G3HMB9_CRIGR	14 kDa	58
T-complex protein 1 subunit theta OS=Cricetulus griseus GN=I79_000779 PE=4 SV=1	tr|G3GT06|G3GT06_CRIGR	25 kDa	57
Tumor suppressor p53-binding protein 1 OS=Cricetulus griseus GN=I79_003771 PE=4 SV=1	tr|G3H0V2|G3H0V2_CRIGR	211 kDa	57
Eukaryotic translation initiation factor 3 subunit G OS=Cricetulus griseus GN=EIF3G PE=3 SV=1	tr|G3H6E1|G3H6E1_CRIGR	36 kDa	57
Prostaglandin F2 receptor negative regulator OS=Cricetulus griseus GN=I79_006863 PE=4 SV=1	tr|G3H902|G3H902_CRIGR	94 kDa	57
ATP-dependent RNA helicase DDX1 OS=Cricetulus griseus GN=I79_009344 PE=4 SV=1	tr|G3HFI6|G3HFI6_CRIGR	65 kDa	57
Cytochrome c1, heme protein, mitochondrial OS=Cricetulus griseus GN=I79_015367 PE=4 SV=1	tr|G3HWI4|G3HWI4_CRIGR	30 kDa	57
Paired amphipathic helix protein Sin3a OS=Cricetulus griseus GN=I79_003605 PE=4 SV=1	tr|G3H0F0|G3H0F0_CRIGR	145 kDa	57
Eukaryotic translation initiation factor 5A OS=Cricetulus griseus GN=I79_020082 PE=3 SV=1	tr|G3I948|G3I948_CRIGR	17 kDa	57
Serine/threonine-protein phosphatase 2A 56 kDa regulatory subunit OS=Cricetulus griseus GN=I79_013332 PE=3 SV=1	tr|G3HR69|G3HR69_CRIGR	69 kDa	57
Regulator of nonsense transcripts 1 OS=Cricetulus griseus GN=I79_005087 PE=4 SV=1	tr|G3H487|G3H487_CRIGR	85 kDa	57
Calcium-binding mitochondrial carrier protein Aralar1 OS=Cricetulus griseus GN=I79_001267 PE=3 SV=1	tr|G3GUB3|G3GUB3_CRIGR	71 kDa	57
Tubulin--tyrosine ligase-like protein 12 OS=Cricetulus griseus GN=I79_015854 PE=4 SV=1	tr|G3HXU0|G3HXU0_CRIGR	76 kDa	57
Pyridoxal kinase OS=Cricetulus griseus GN=I79_024458 PE=4 SV=1	tr|G3IKQ5|G3IKQ5_CRIGR	35 kDa	57
Tetratricopeptide repeat protein 37 OS=Cricetulus griseus GN=I79_006187 PE=4 SV=1	tr|G3H761|G3H761_CRIGR	174 kDa	57
COP9 signalosome complex subunit 4 OS=Cricetulus griseus GN=I79_020448 PE=4 SV=1	tr|G3IA32|G3IA32_CRIGR	46 kDa	57
Calcium-binding mitochondrial carrier protein SCaMC-1 OS=Cricetulus griseus GN=I79_021374 PE=3 SV=1	tr|G3ICH6|G3ICH6_CRIGR	53 kDa	57
Alpha-centractin OS=Cricetulus griseus GN=H671_3g10055 PE=3 SV=1	tr|G3HXW9|G3HXW9_CRIGR	43 kDa	57
Ribose-phosphate pyrophosphokinase 1 OS=Cricetulus griseus GN=I79_014877 PE=4 SV=1	tr|G3HV97|G3HV97_CRIGR	21 kDa	57
60S ribosomal protein L7 OS=Cricetulus griseus GN=I79_003068 PE=4 SV=1	tr|G3GZ17|G3GZ17_CRIGR	27 kDa	57
Ataxin-2-like protein OS=Cricetulus griseus GN=I79_019514 PE=4 SV=1	tr|G3I7M1|G3I7M1_CRIGR	91 kDa	56
Protein disulfide-isomerase A6 OS=Cricetulus griseus GN=I79_007616 PE=4 SV=1	tr|G3HB04|G3HB04_CRIGR	28 kDa	56
Alpha-mannosidase OS=Cricetulus griseus GN=I79_005430 PE=3 SV=1	tr|G3H559|G3H559_CRIGR	125 kDa	56
Isoleucyl-tRNA synthetase, mitochondrial OS=Cricetulus griseus GN=I79_000083 PE=4 SV=1	tr|G3GRD8|G3GRD8_CRIGR	94 kDa	56
Eukaryotic translation initiation factor 3 subunit D OS=Cricetulus griseus GN=EIF3D PE=3 SV=1	tr|G3IJ29|G3IJ29_CRIGR	57 kDa	56
FYVE and coiled-coil domain-containing protein 1 OS=Cricetulus griseus GN=I79_015451 PE=4 SV=1	tr|G3HWT7|G3HWT7_CRIGR	168 kDa	56
40S ribosomal protein S18 OS=Cricetulus griseus GN=I79_019246 PE=3 SV=1	tr|G3I6W8|G3I6W8_CRIGR	18 kDa	56
DnaJ-like subfamily C member 13 OS=Cricetulus griseus GN=I79_003236 PE=4 SV=1	tr|G3GZH6|G3GZH6_CRIGR	175 kDa	56
Calpain-2 catalytic subunit OS=Cricetulus griseus GN=I79_000054 PE=3 SV=1	tr|G3GRB1|G3GRB1_CRIGR	76 kDa	56
Carnitine O-palmitoyltransferase 2, mitochondrial OS=Cricetulus griseus GN=I79_001018 PE=3 SV=1	tr|G3GTN3|G3GTN3_CRIGR	74 kDa	56
Fermitin family-like 2 OS=Cricetulus griseus GN=I79_019099 PE=4 SV=1	tr|G3I6H5|G3I6H5_CRIGR	66 kDa	56
Valyl-tRNA synthetase OS=Cricetulus griseus GN=I79_016450 PE=3 SV=1	tr|G3HZE9|G3HZE9_CRIGR	166 kDa	55
Protein-glutamine gamma-glutamyltransferase 2 OS=Cricetulus griseus GN=I79_002635 PE=4 SV=1	tr|G3GXZ0|G3GXZ0_CRIGR	77 kDa	55
Intron-binding protein aquarius OS=Cricetulus griseus GN=I79_005635 PE=4 SV=1	tr|G3H5P9|G3H5P9_CRIGR	169 kDa	55
Tyrosine-protein phosphatase non-receptor type 11 OS=Cricetulus griseus GN=I79_004244 PE=4 SV=1	tr|G3H277|G3H277_CRIGR	67 kDa	55
Proteasome subunit beta type OS=Cricetulus griseus GN=I79_007181 PE=3 SV=1	tr|G3H9V0|G3H9V0_CRIGR	23 kDa	55
Rho guanine nucleotide exchange factor 6 OS=Cricetulus griseus GN=I79_005967 PE=4 SV=1	tr|G3H6K2|G3H6K2_CRIGR	86 kDa	55
Pyridoxal-dependent decarboxylase domain-containing protein 1 OS=Cricetulus griseus GN=H671_1g2072 PE=4 SV=1	tr|G3HFN7|G3HFN7_CRIGR	87 kDa	55
NADH-ubiquinone oxidoreductase 75 kDa subunit, mitochondrial OS=Cricetulus griseus GN=I79_008602 PE=3 SV=1	tr|G3HDL7|G3HDL7_CRIGR	80 kDa	55
60S ribosomal protein L11 OS=Cricetulus griseus GN=I79_012069 PE=3 SV=1	tr|G3HMV2|G3HMV2_CRIGR	20 kDa	55
AP-2 complex subunit mu-1 OS=Cricetulus griseus GN=I79_017819 PE=3 SV=1	tr|G3I319|G3I319_CRIGR	49 kDa	55
Arp2/3 complex 34 kDa subunit OS=Cricetulus griseus GN=I79_022148 PE=3 SV=1	tr|G3IEK1|G3IEK1_CRIGR	34 kDa	55
CAP-Gly domain-containing linker protein 1 OS=Cricetulus griseus GN=I79_004314 PE=4 SV=1	tr|G3H268|G3H268_CRIGR	106 kDa	55
Adenosylhomocysteinase OS=Cricetulus griseus GN=I79_023374 PE=3 SV=1	tr|G3IHR8|G3IHR8_CRIGR	72 kDa	55
T-complex protein 1 subunit delta OS=Cricetulus griseus GN=I79_008649 PE=4 SV=1	tr|G3HDR3|G3HDR3_CRIGR	42 kDa	55
Serine/threonine-protein kinase PAK 2 OS=Cricetulus griseus GN=I79_000619 PE=4 SV=1	tr|G3GSK4|G3GSK4_CRIGR	58 kDa	55
Proteasome subunit alpha type OS=Cricetulus griseus GN=H671_3g9744 PE=3 SV=1	tr|G3HSF3|G3HSF3_CRIGR	26 kDa	55
Pumilio domain-containing protein KIAA0020-like OS=Cricetulus griseus GN=I79_022902 PE=4 SV=1	tr|G3IGI5|G3IGI5_CRIGR	73 kDa	54
Minor histocompatibility antigen H13 OS=Cricetulus griseus GN=I79_008888 PE=4 SV=1	tr|G3HEA9|G3HEA9_CRIGR	38 kDa	54
Centrosomal protein of 170 kDa OS=Cricetulus griseus GN=I79_005983 PE=4 SV=1	tr|G3H6L8|G3H6L8_CRIGR	181 kDa	54
Serine/threonine-protein kinase 10 OS=Cricetulus griseus GN=I79_007123 PE=4 SV=1	tr|G3H9P3|G3H9P3_CRIGR	155 kDa	54
Eukaryotic translation initiation factor 3 subunit I OS=Cricetulus griseus GN=EIF3I PE=3 SV=1	tr|G3H945|G3H945_CRIGR	36 kDa	54
60S ribosomal protein L7 OS=Cricetulus griseus GN=I79_015550 PE=4 SV=1	tr|G3HX34|G3HX34_CRIGR	17 kDa	54
Translationally-controlled tumor protein OS=Cricetulus griseus GN=I79_006528 PE=3 SV=1	tr|G3H832|G3H832_CRIGR	16 kDa	54
Protein WWC3 OS=Cricetulus griseus GN=I79_016775 PE=4 SV=1	tr|G3I098|G3I098_CRIGR	124 kDa	54
Serpin B6 OS=Cricetulus griseus GN=I79_022109 PE=3 SV=1	tr|G3IEG2|G3IEG2_CRIGR	43 kDa	54
Inositol-3-phosphate synthase 1 OS=Cricetulus griseus GN=I79_005097 PE=4 SV=1	tr|G3H497|G3H497_CRIGR	47 kDa	54
Rap1 GTPase-GDP dissociation stimulator 1 OS=Cricetulus griseus GN=I79_021308 PE=4 SV=1	tr|G3ICB5|G3ICB5_CRIGR	47 kDa	54
Activator of 90 kDa heat shock protein ATPase-like 1 OS=Cricetulus griseus GN=I79_005789 PE=4 SV=1	tr|G3H638|G3H638_CRIGR	38 kDa	54
LETM1 and EF-hand domain-containing protein 1, mitochondrial (Fragment) OS=Cricetulus griseus GN=I79_011094 PE=4 SV=1	tr|G3HK76|G3HK76_CRIGR	79 kDa	54
Septin-6 OS=Cricetulus griseus GN=I79_006198 PE=3 SV=1	tr|G3H771|G3H771_CRIGR	44 kDa	54
Myosin-Va OS=Cricetulus griseus GN=I79_000133 PE=3 SV=1	tr|G3GRI6|G3GRI6_CRIGR	202 kDa	53
Junction plakoglobin OS=Cricetulus griseus GN=I79_011694 PE=4 SV=1	tr|G3HLU9|G3HLU9_CRIGR	128 kDa	53
Prostaglandin reductase 1 OS=Cricetulus griseus GN=I79_018906 PE=4 SV=1	tr|G3I5Z5|G3I5Z5_CRIGR	43 kDa	53
Cathepsin Z OS=Cricetulus griseus GN=ctsz PE=2 SV=1	tr|Q9EPP7|Q9EPP7_CRIGR	34 kDa	53
Transcription elongation factor SPT5 OS=Cricetulus griseus GN=I79_010783 PE=4 SV=1	tr|G3HJD9|G3HJD9_CRIGR	104 kDa	53
Tyrosine-protein kinase OS=Cricetulus griseus GN=I79_002622 PE=3 SV=1	tr|G3GXX7|G3GXX7_CRIGR	60 kDa	53
ATP-dependent RNA helicase DHX29 OS=Cricetulus griseus GN=DHX29 PE=3 SV=1	tr|G3HHX8|G3HHX8_CRIGR	155 kDa	53
60S ribosomal protein L12 OS=Cricetulus griseus GN=I79_014791 PE=3 SV=1	tr|G3HV18|G3HV18_CRIGR	15 kDa	53
Drebrin-like protein OS=Cricetulus griseus GN=I79_011849 PE=4 SV=1	tr|G3HM98|G3HM98_CRIGR	49 kDa	53
Cullin-3 OS=Cricetulus griseus GN=I79_021472 PE=3 SV=1	tr|G3ICS3|G3ICS3_CRIGR	86 kDa	53
Signal recognition particle receptor subunit alpha OS=Cricetulus griseus GN=I79_009353 PE=4 SV=1	tr|G3HFJ5|G3HFJ5_CRIGR	70 kDa	53
60S ribosomal protein L27 OS=Cricetulus griseus GN=I79_017043 PE=4 SV=1	tr|G3I100|G3I100_CRIGR	13 kDa	53
Proteasome subunit alpha type OS=Cricetulus griseus GN=I79_003577 PE=3 SV=1	tr|G3H0C2|G3H0C2_CRIGR	30 kDa	53
26S protease regulatory subunit 8 OS=Cricetulus griseus GN=I79_008315 PE=3 SV=1	tr|G3HCU8|G3HCU8_CRIGR	48 kDa	53
Mitogen-activated protein kinase OS=Cricetulus griseus GN=H671_3g9054 PE=4 SV=1	tr|G3I4H1|G3I4H1_CRIGR	46 kDa	53
UDP-glucuronosyltransferase OS=Cricetulus griseus GN=I79_022242 PE=3 SV=1	tr|G3IET7|G3IET7_CRIGR	60 kDa	53
C-jun-amino-terminal kinase-interacting protein 4 OS=Cricetulus griseus GN=I79_007764 PE=4 SV=1	tr|G3HBD6|G3HBD6_CRIGR	127 kDa	53
Spermidine synthase OS=Cricetulus griseus GN=I79_022093 PE=3 SV=1	tr|G3IEE6|G3IEE6_CRIGR	29 kDa	53
Elongation factor G, mitochondrial OS=Cricetulus griseus GN=GFM1 PE=3 SV=1	tr|G3I518|G3I518_CRIGR	83 kDa	53
Cytoskeleton-associated protein 4 OS=Cricetulus griseus GN=I79_017443 PE=4 SV=1	tr|G3I220|G3I220_CRIGR	36 kDa	53
26S proteasome non-ATPase regulatory subunit 7 OS=Cricetulus griseus GN=I79_016691 PE=4 SV=1	tr|G3I018|G3I018_CRIGR	36 kDa	53
Metastasis-associated protein MTA2 OS=Cricetulus griseus GN=I79_016746 PE=4 SV=1	tr|G3I069|G3I069_CRIGR	55 kDa	53
Calcium-binding mitochondrial carrier protein Aralar2 OS=Cricetulus griseus GN=I79_007859 PE=3 SV=1	tr|G3HBM4|G3HBM4_CRIGR	80 kDa	53
Tubulin alpha chain OS=Cricetulus griseus GN=I79_023825 PE=3 SV=1	tr|G3IIZ5|G3IIZ5_CRIGR	48 kDa	53
Putative RNA-binding protein Luc7-like 2 OS=Cricetulus griseus GN=I79_009968 PE=4 SV=1	tr|G3HH71|G3HH71_CRIGR	39 kDa	52
ATP-binding cassette sub-family D member 3 (Fragment) OS=Cricetulus griseus GN=I79_023932 PE=4 SV=1	tr|G3IJ99|G3IJ99_CRIGR	66 kDa	52
RNA-binding protein Raly OS=Cricetulus griseus GN=H671_6g15510 PE=4 SV=1	tr|G3HAN3|G3HAN3_CRIGR	34 kDa	52
Annexin OS=Cricetulus griseus GN=I79_015744 PE=3 SV=1	tr|G3HXL6|G3HXL6_CRIGR	89 kDa	52
Squamous cell carcinoma antigen recognized by T-cells 3 OS=Cricetulus griseus GN=I79_014984 PE=4 SV=1	tr|G3HVJ5|G3HVJ5_CRIGR	92 kDa	52
40S ribosomal protein S9 OS=Cricetulus griseus GN=I79_017852 PE=4 SV=1	tr|G3I351|G3I351_CRIGR	15 kDa	52
ATPase family AAA domain-containing protein 3 OS=Cricetulus griseus GN=H671_2g6122 PE=4 SV=1	tr|G3I432|G3I432_CRIGR	66 kDa	52
Elongator complex protein 3 OS=Cricetulus griseus GN=I79_019136 PE=3 SV=1	tr|G3I6L2|G3I6L2_CRIGR	63 kDa	52
Myosin-IXb OS=Cricetulus griseus GN=I79_005156 PE=3 SV=1	tr|G3H4F5|G3H4F5_CRIGR	224 kDa	52
Pre-mRNA-splicing factor SYF1 OS=Cricetulus griseus GN=I79_015479 PE=4 SV=1	tr|G3HWW6|G3HWW6_CRIGR	100 kDa	52
Putative allantoicase OS=Cricetulus griseus GN=I79_017931 PE=4 SV=1	tr|G3I3C7|G3I3C7_CRIGR	80 kDa	52
Voltage-dependent anion-selective channel protein 1 OS=Cricetulus griseus GN=I79_004334 PE=4 SV=1	tr|G3H2C6|G3H2C6_CRIGR	53 kDa	52
Insulin-like growth factor 2 mRNA-binding protein 2 OS=Cricetulus griseus GN=I79_011259 PE=4 SV=1	tr|G3HKN0|G3HKN0_CRIGR	59 kDa	52
Terpene cyclase/mutase family member OS=Cricetulus griseus GN=I79_006829 PE=3 SV=1	tr|G3H8Y0|G3H8Y0_CRIGR	84 kDa	52
U4/U6.U5 tri-snRNP-associated protein 1 OS=Cricetulus griseus GN=I79_017600 PE=4 SV=1	tr|G3I2F8|G3I2F8_CRIGR	137 kDa	52
Sorbitol dehydrogenase OS=Cricetulus griseus GN=I79_003742 PE=3 SV=1	tr|G3H0S4|G3H0S4_CRIGR	38 kDa	52
Epoxide hydrolase 1 OS=Cricetulus griseus GN=I79_017016 PE=4 SV=1	tr|G3I0X4|G3I0X4_CRIGR	28 kDa	52
Nuclear pore complex protein Nup214 OS=Cricetulus griseus GN=I79_021774 PE=4 SV=1	tr|G3IDJ2|G3IDJ2_CRIGR	212 kDa	52
Heterogeneous nuclear ribonucleoprotein M OS=Cricetulus griseus GN=I79_013592 PE=4 SV=1	tr|G3HRW8|G3HRW8_CRIGR	22 kDa	52
Ribonucleoside-diphosphate reductase OS=Cricetulus griseus GN=I79_017921 PE=3 SV=1	tr|G3I3B7|G3I3B7_CRIGR	90 kDa	52
Integrin-linked kinase OS=Cricetulus griseus GN=ilk PE=2 SV=1	tr|C0SSX9|C0SSX9_CRIGR	51 kDa	52
Proteasome subunit beta type OS=Cricetulus griseus GN=H671_1g3226 PE=3 SV=1	tr|G3HQT0|G3HQT0_CRIGR	26 kDa	52
Stromal interaction molecule 1 OS=Cricetulus griseus GN=I79_017920 PE=4 SV=1	tr|G3I3B6|G3I3B6_CRIGR	81 kDa	52
E3 ubiquitin-protein ligase BRE1B OS=Cricetulus griseus GN=I79_020348 PE=4 SV=1	tr|G3I9T8|G3I9T8_CRIGR	114 kDa	52
Basic leucine zipper and W2 domain-containing protein 2 OS=Cricetulus griseus GN=I79_015621 PE=4 SV=1	tr|G3HXA2|G3HXA2_CRIGR	47 kDa	52
60S ribosomal protein L4 OS=Cricetulus griseus GN=I79_009303 PE=4 SV=1	tr|G3HFG4|G3HFG4_CRIGR	24 kDa	52
Liprin-alpha-1 OS=Cricetulus griseus GN=I79_012964 PE=4 SV=1	tr|G3HQ70|G3HQ70_CRIGR	136 kDa	51
182 kDa tankyrase-1-binding protein OS=Cricetulus griseus GN=I79_013464 PE=4 SV=1	tr|G3HRJ2|G3HRJ2_CRIGR	179 kDa	51
Pre-mRNA-processing factor 40-like A OS=Cricetulus griseus GN=I79_021853 PE=4 SV=1	tr|G3IDS0|G3IDS0_CRIGR	81 kDa	51
Leucine-rich repeat-containing protein 59 OS=Cricetulus griseus GN=I79_007777 PE=4 SV=1	tr|G3HBE9|G3HBE9_CRIGR	33 kDa	51
Phenylalanyl-tRNA synthetase beta chain OS=Cricetulus griseus GN=I79_021090 PE=4 SV=1	tr|G3IBQ9|G3IBQ9_CRIGR	66 kDa	51
Histone H1.0 OS=Cricetulus griseus GN=I79_018542 PE=3 SV=1	tr|G3I501|G3I501_CRIGR	21 kDa	51
Heme oxygenase OS=Cricetulus griseus GN=I79_013693 PE=3 SV=1	tr|G3HS67|G3HS67_CRIGR	36 kDa	51
Uridine 5'-monophosphate synthase OS=Cricetulus griseus GN=H671_4g13027 PE=3 SV=1	tr|G3GSP0|G3GSP0_CRIGR	52 kDa	51
Myosin-Ic OS=Cricetulus griseus GN=I79_014182 PE=3 SV=1	tr|G3HTF7|G3HTF7_CRIGR	56 kDa	51
Mitochondrial carnitine/acylcarnitine carrier protein OS=Cricetulus griseus GN=I79_020873 PE=3 SV=1	tr|G3IB81|G3IB81_CRIGR	33 kDa	51
Actin-binding protein anillin OS=Cricetulus griseus GN=I79_016957 PE=4 SV=1	tr|G3I0R8|G3I0R8_CRIGR	123 kDa	51
Signal transducer and activator of transcription OS=Cricetulus griseus GN=I79_020201 PE=3 SV=1	tr|G3I9F9|G3I9F9_CRIGR	87 kDa	51
V-type proton ATPase subunit B, brain isoform (Fragment) OS=Cricetulus griseus GN=I79_006080 PE=3 SV=1	tr|G3H6W0|G3H6W0_CRIGR	50 kDa	51
ATP-dependent 6-phosphofructokinase OS=Cricetulus griseus GN=I79_021781 PE=3 SV=1	tr|G3IDJ8|G3IDJ8_CRIGR	85 kDa	51
14-3-3 protein gamma OS=Cricetulus griseus GN=I79_007265 PE=3 SV=1	tr|G3HA25|G3HA25_CRIGR	23 kDa	51
40S ribosomal protein S16 OS=Cricetulus griseus GN=I79_010782 PE=3 SV=1	tr|G3HJD8|G3HJD8_CRIGR	16 kDa	50
Myosin-VI OS=Cricetulus griseus GN=I79_016947 PE=3 SV=1	tr|G3I0Q8|G3I0Q8_CRIGR	93 kDa	50
Proto-oncogene C-crk OS=Cricetulus griseus GN=I79_014183 PE=4 SV=1	tr|G3HTF8|G3HTF8_CRIGR	36 kDa	50
Importin subunit alpha OS=Cricetulus griseus GN=I79_006913 PE=3 SV=1	tr|G3H951|G3H951_CRIGR	60 kDa	50
Microtubule-associated protein 1S OS=Cricetulus griseus GN=I79_005123 PE=4 SV=1	tr|G3H4C2|G3H4C2_CRIGR	92 kDa	50
High mobility group protein B2 OS=Cricetulus griseus GN=I79_011363 PE=4 SV=1	tr|G3HKY0|G3HKY0_CRIGR	18 kDa	50
Serine/threonine-protein phosphatase OS=Cricetulus griseus GN=I79_002008 PE=3 SV=1	tr|G3GW88|G3GW88_CRIGR	34 kDa	50
Beta-arrestin-1 OS=Cricetulus griseus GN=I79_023811 PE=4 SV=1	tr|G3IIY3|G3IIY3_CRIGR	47 kDa	50
Mesencephalic astrocyte-derived neurotrophic factor OS=Cricetulus griseus GN=I79_006608 PE=4 SV=1	tr|G3H8A8|G3H8A8_CRIGR	25 kDa	50
Proteasome endopeptidase complex (Fragment) OS=Cricetulus griseus GN=I79_002199 PE=3 SV=1	tr|G3GWR8|G3GWR8_CRIGR	24 kDa	50
Nucleosome assembly protein 1-like 1 OS=Cricetulus griseus GN=I79_014020 PE=3 SV=1	tr|G3HT18|G3HT18_CRIGR	27 kDa	50
SAM domain and HD domain-containing protein 1 OS=Cricetulus griseus GN=I79_002615 PE=4 SV=1	tr|G3GXW9|G3GXW9_CRIGR	76 kDa	50
V-type proton ATPase subunit H OS=Cricetulus griseus GN=I79_013987 PE=4 SV=1	tr|G3HSY7|G3HSY7_CRIGR	55 kDa	50
Cullin-4A OS=Cricetulus griseus GN=I79_011074 PE=3 SV=1	tr|G3HK57|G3HK57_CRIGR	68 kDa	50
Lactadherin OS=Cricetulus griseus GN=I79_021326 PE=4 SV=1	tr|G3ICD3|G3ICD3_CRIGR	16 kDa	49
Nucleolar protein 58 OS=Cricetulus griseus GN=I79_002999 PE=4 SV=1	tr|G3GYX2|G3GYX2_CRIGR	35 kDa	49
Bleomycin hydrolase OS=Cricetulus griseus GN=I79_013360 PE=4 SV=1	tr|G3HR96|G3HR96_CRIGR	52 kDa	49
Leucyl-cystinyl aminopeptidase OS=Cricetulus griseus GN=I79_006172 PE=4 SV=1	tr|G3H746|G3H746_CRIGR	116 kDa	49
Histone deacetylase OS=Cricetulus griseus GN=I79_006904 PE=3 SV=1	tr|G3H942|G3H942_CRIGR	55 kDa	49
Succinate dehydrogenase [ubiquinone] iron-sulfur subunit, mitochondrial OS=Cricetulus griseus GN=I79_022285 PE=3 SV=1	tr|G3IEY0|G3IEY0_CRIGR	26 kDa	49
Nuclear pore complex protein Nup107 OS=Cricetulus griseus GN=I79_002680 PE=4 SV=1	tr|G3GY25|G3GY25_CRIGR	107 kDa	49
Ras-related protein Rab-11B OS=Cricetulus griseus GN=I79_018814 PE=4 SV=1	tr|G3I5Q9|G3I5Q9_CRIGR	24 kDa	49
Pre-mRNA-processing factor 19 OS=Cricetulus griseus GN=I79_021945 PE=4 SV=1	tr|G3IE04|G3IE04_CRIGR	53 kDa	49
Ataxin-10 OS=Cricetulus griseus GN=I79_021377 PE=4 SV=1	tr|G3ICH9|G3ICH9_CRIGR	34 kDa	49
Oligoribonuclease, mitochondrial OS=Cricetulus griseus GN=I79_017454 PE=3 SV=1	tr|G3I230|G3I230_CRIGR	27 kDa	49
Phosphoglucomutase-1 OS=Cricetulus griseus GN=I79_003195 PE=3 SV=1	tr|G3GZD2|G3GZD2_CRIGR	63 kDa	49
26S proteasome non-ATPase regulatory subunit 1 OS=Cricetulus griseus GN=I79_024971 PE=4 SV=1	tr|G3IM40|G3IM40_CRIGR	60 kDa	49
Anaphase-promoting complex subunit 1 OS=Cricetulus griseus GN=I79_003456 PE=4 SV=1	tr|G3H008|G3H008_CRIGR	197 kDa	49
Voltage-gated potassium channel subunit beta-2 OS=Cricetulus griseus GN=I79_021415 PE=4 SV=1	tr|G3ICL7|G3ICL7_CRIGR	37 kDa	49
Testin OS=Cricetulus griseus GN=I79_007059 PE=4 SV=1	tr|G3H9I6|G3H9I6_CRIGR	47 kDa	49
Serine--tRNA ligase, cytoplasmic OS=Cricetulus griseus GN=SARS PE=2 SV=2	sp|P26636|SYSC_CRIGR	59 kDa	49
Pyruvate dehydrogenase E1 component subunit alpha OS=Cricetulus griseus GN=PDH-A1 PE=2 SV=1	tr|G3H5K6|G3H5K6_CRIGR	43 kDa	49
Microtubule-associated protein RP/EB family member 1 OS=Cricetulus griseus GN=H671_6g16114 PE=4 SV=1	tr|G3HE84|G3HE84_CRIGR	30 kDa	49
Putative RNA-binding protein 19 OS=Cricetulus griseus GN=I79_001190 PE=4 SV=1	tr|G3GU41|G3GU41_CRIGR	106 kDa	49
26S protease regulatory subunit 4 OS=Cricetulus griseus GN=I79_007793 PE=4 SV=1	tr|G3HBG5|G3HBG5_CRIGR	53 kDa	49
Spliceosome RNA helicase BAT1 OS=Cricetulus griseus GN=I79_016476 PE=4 SV=1	tr|G3HZH3|G3HZH3_CRIGR	32 kDa	49
Alpha-actinin-4 (Fragment) OS=Cricetulus griseus GN=I79_010752 PE=4 SV=1	tr|G3HJB0|G3HJB0_CRIGR	38 kDa	49
Ras-related protein Rab-8A OS=Cricetulus griseus GN=H671_1g1639 PE=4 SV=1	tr|G3H4I1|G3H4I1_CRIGR	27 kDa	49
KH domain-containing, RNA-binding, signal transduction-associated protein 1 OS=Cricetulus griseus GN=I79_006915 PE=4 SV=1	tr|G3H953|G3H953_CRIGR	48 kDa	48
Ribonuclease inhibitor OS=Cricetulus griseus GN=I79_017958 PE=4 SV=1	tr|G3I3F3|G3I3F3_CRIGR	50 kDa	48
Splicing factor 1 OS=Cricetulus griseus GN=I79_019082 PE=4 SV=1	tr|G3I6H3|G3I6H3_CRIGR	57 kDa	48
G protein-coupled receptor kinase OS=Cricetulus griseus GN=I79_018180 PE=3 SV=1	tr|G3I409|G3I409_CRIGR	80 kDa	48
Myosin-Ie OS=Cricetulus griseus GN=I79_000180 PE=3 SV=1	tr|G3GRM7|G3GRM7_CRIGR	117 kDa	48
Serine/threonine-protein kinase WNK2 OS=Cricetulus griseus GN=I79_001340 PE=4 SV=1	tr|G3GUH8|G3GUH8_CRIGR	201 kDa	48
Splicing factor, arginine/serine-rich 7 (Fragment) OS=Cricetulus griseus GN=I79_013994 PE=4 SV=1	tr|G3HSZ4|G3HSZ4_CRIGR	26 kDa	48
S-methyl-5'-thioadenosine phosphorylase OS=Cricetulus griseus GN=MTAP PE=3 SV=1	tr|G3I0I7|G3I0I7_CRIGR	36 kDa	48
Mitochondrial import receptor subunit TOM70 OS=Cricetulus griseus GN=I79_012005 PE=4 SV=1	tr|G3HMN6|G3HMN6_CRIGR	43 kDa	48
Actin-related protein 2/3 complex subunit OS=Cricetulus griseus GN=I79_017891 PE=3 SV=1	tr|G3I390|G3I390_CRIGR	41 kDa	48
ATP synthase subunit alpha, mitochondrial OS=Cricetulus griseus GN=I79_007392 PE=4 SV=1	tr|G3HAE3|G3HAE3_CRIGR	31 kDa	48
Dual specificity mitogen-activated protein kinase kinase 2 OS=Cricetulus griseus GN=I79_013855 PE=3 SV=1	tr|G3HSM1|G3HSM1_CRIGR	42 kDa	48
AP-1 complex subunit gamma-1 OS=Cricetulus griseus GN=I79_007420 PE=4 SV=1	tr|G3HAG8|G3HAG8_CRIGR	91 kDa	48
Acyl-coenzyme A thioesterase 2, mitochondrial OS=Cricetulus griseus GN=I79_012300 PE=4 SV=1	tr|G3HNG2|G3HNG2_CRIGR	50 kDa	48
Adenosine kinase OS=Cricetulus griseus GN=I79_002182 PE=4 SV=1	tr|G3GWQ3|G3GWQ3_CRIGR	40 kDa	48
Phosphoacetylglucosamine mutase OS=Cricetulus griseus GN=I79_000908 PE=3 SV=1	tr|G3GTC9|G3GTC9_CRIGR	59 kDa	48
Cation-independent mannose-6-phosphate receptor OS=Cricetulus griseus GN=I79_009791 PE=4 SV=1	tr|G3HGQ1|G3HGQ1_CRIGR	187 kDa	48
Retrovirus-related Gag polyprotein OS=Cricetulus griseus GN=I79_004974 PE=4 SV=1	tr|G3H3Y2|G3H3Y2_CRIGR	55 kDa	48
RNA-binding protein 28 OS=Cricetulus griseus GN=I79_003120 PE=4 SV=1	tr|G3GZ87|G3GZ87_CRIGR	87 kDa	48
[Protein ADP-ribosylarginine] hydrolase OS=Cricetulus griseus GN=I79_017258 PE=4 SV=1	tr|G3I1J6|G3I1J6_CRIGR	39 kDa	48
Serine/threonine-protein phosphatase (Fragment) OS=Cricetulus griseus GN=I79_016554 PE=3 SV=1	tr|G3HZP8|G3HZP8_CRIGR	35 kDa	48
Phosphoglycerate kinase OS=Cricetulus griseus GN=I79_015556 PE=3 SV=1	tr|G3HX39|G3HX39_CRIGR	21 kDa	48
Early endosome antigen 1 OS=Cricetulus griseus GN=I79_018911 PE=4 SV=1	tr|G3I600|G3I600_CRIGR	128 kDa	47
Rab3 GTPase-activating protein non-catalytic subunit OS=Cricetulus griseus GN=I79_000080 PE=4 SV=1	tr|G3GRD7|G3GRD7_CRIGR	145 kDa	47
Scaffold attachment factor B1 OS=Cricetulus griseus GN=I79_008200 PE=4 SV=1	tr|G3HCI9|G3HCI9_CRIGR	103 kDa	47
Calponin OS=Cricetulus griseus GN=I79_009211 PE=3 SV=1	tr|G3HF56|G3HF56_CRIGR	33 kDa	47
PDZ and LIM domain protein 1 OS=Cricetulus griseus GN=H671_3g8924 PE=4 SV=1	tr|G3HXY1|G3HXY1_CRIGR	36 kDa	47
UDP-glucose 6-dehydrogenase OS=Cricetulus griseus GN=I79_025636 PE=4 SV=1	tr|G3INU6|G3INU6_CRIGR	31 kDa	47
ADP-ribosylation factor 3 OS=Cricetulus griseus GN=I79_019118 PE=3 SV=1	tr|G3I6J4|G3I6J4_CRIGR	21 kDa	47
60S ribosomal protein L31 OS=Cricetulus griseus GN=I79_010107 PE=4 SV=1	tr|G3HHK3|G3HHK3_CRIGR	14 kDa	47
DNA mismatch repair protein Msh6 OS=Cricetulus griseus GN=I79_005641 PE=3 SV=1	tr|G3H5Q5|G3H5Q5_CRIGR	142 kDa	47
Proteasome subunit alpha type OS=Cricetulus griseus GN=I79_020214 PE=3 SV=1	tr|G3I9G7|G3I9G7_CRIGR	29 kDa	47
SWI/SNF complex subunit SMARCC1 (Fragment) OS=Cricetulus griseus GN=I79_011288 PE=4 SV=1	tr|G3HKQ9|G3HKQ9_CRIGR	155 kDa	47
26S protease regulatory subunit 6A OS=Cricetulus griseus GN=I79_002888 PE=3 SV=1	tr|G3GYK8|G3GYK8_CRIGR	30 kDa	47
B-cell receptor-associated protein 31 OS=Cricetulus griseus GN=I79_013972 PE=4 SV=1	tr|G3HSX3|G3HSX3_CRIGR	28 kDa	47
Lamina-associated polypeptide 2, isoforms alpha/zeta OS=Cricetulus griseus GN=I79_017678 PE=4 SV=1	tr|G3I2N4|G3I2N4_CRIGR	35 kDa	47
Kinesin light chain 1 OS=Cricetulus griseus GN=I79_004696 PE=4 SV=1	tr|G3H381|G3H381_CRIGR	69 kDa	47
Rho-related GTP-binding protein RhoC OS=Cricetulus griseus GN=I79_021857 PE=3 SV=1	tr|G3IDS4|G3IDS4_CRIGR	22 kDa	47
Sodium/potassium-transporting ATPase subunit alpha-2 OS=Cricetulus griseus GN=I79_006481 PE=3 SV=1	tr|G3H7Y5|G3H7Y5_CRIGR	132 kDa	47
Ubiquitin carboxyl-terminal hydrolase 24 OS=Cricetulus griseus GN=I79_000989 PE=3 SV=1	tr|G3GTK4|G3GTK4_CRIGR	234 kDa	46
Protein furry-like-like OS=Cricetulus griseus GN=I79_020946 PE=4 SV=1	tr|G3IBC6|G3IBC6_CRIGR	339 kDa	46
Ras-related protein Rab-34 OS=Cricetulus griseus GN=I79_022894 PE=4 SV=1	tr|G3IGH9|G3IGH9_CRIGR	29 kDa	46
Cathepsin B OS=Cricetulus griseus GN=I79_003681 PE=3 SV=1	tr|G3H0L9|G3H0L9_CRIGR	38 kDa	46
Long-chain-fatty-acid--CoA ligase 1 OS=Cricetulus griseus GN=I79_020004 PE=4 SV=1	tr|G3I8X2|G3I8X2_CRIGR	81 kDa	46
Signal recognition particle 72 kDa protein OS=Cricetulus griseus GN=I79_022536 PE=4 SV=1	tr|G3IFL3|G3IFL3_CRIGR	53 kDa	46
40S ribosomal protein S3 OS=Cricetulus griseus GN=I79_021716 PE=3 SV=1	tr|G3IDD9|G3IDD9_CRIGR	13 kDa	46
Ankycorbin OS=Cricetulus griseus GN=I79_011173 PE=4 SV=1	tr|G3HKF3|G3HKF3_CRIGR	106 kDa	46
60S ribosomal protein L36a OS=Cricetulus griseus GN=I79_011589 PE=3 SV=1	tr|G3HLJ9|G3HLJ9_CRIGR	12 kDa	46
Histone-binding protein RBBP7 OS=Cricetulus griseus GN=I79_011156 PE=4 SV=1	tr|G3HKD6|G3HKD6_CRIGR	47 kDa	46
Putative ATP-dependent RNA helicase DDX23 OS=Cricetulus griseus GN=I79_019124 PE=4 SV=1	tr|G3I6K0|G3I6K0_CRIGR	95 kDa	46
Phosphatidylinositol transfer protein alpha isoform OS=Cricetulus griseus GN=I79_014180 PE=4 SV=1	tr|G3HTF5|G3HTF5_CRIGR	20 kDa	46
40S ribosomal protein S15 OS=Cricetulus griseus GN=I79_009233 PE=3 SV=1	tr|G3HF77|G3HF77_CRIGR	13 kDa	46
DnaJ-like subfamily C member 3 OS=Cricetulus griseus GN=I79_000392 PE=4 SV=1	tr|G3GS78|G3GS78_CRIGR	58 kDa	46
Protein transport protein Sec24C OS=Cricetulus griseus GN=I79_002170 PE=4 SV=1	tr|G3GWP1|G3GWP1_CRIGR	119 kDa	46
Very long-chain specific acyl-CoA dehydrogenase, mitochondrial OS=Cricetulus griseus GN=I79_002775 PE=3 SV=1	tr|G3GYA2|G3GYA2_CRIGR	70 kDa	46
Hepatocyte growth factor-regulated tyrosine kinase substrate OS=Cricetulus griseus GN=I79_002390 PE=4 SV=1	tr|G3GX75|G3GX75_CRIGR	86 kDa	46
NSFL1 cofactor p47 OS=Cricetulus griseus GN=I79_006110 PE=4 SV=1	tr|G3H6Y6|G3H6Y6_CRIGR	41 kDa	46
Ubiquitin carboxyl-terminal hydrolase 47 OS=Cricetulus griseus GN=I79_015303 PE=4 SV=1	tr|G3HWE6|G3HWE6_CRIGR	86 kDa	46
Chromodomain-helicase-DNA-binding protein 8 OS=Cricetulus griseus GN=CHD8 PE=3 SV=1	tr|G3HWS4|G3HWS4_CRIGR	292 kDa	46
Heme oxygenase OS=Cricetulus griseus GN=I79_020609 PE=3 SV=1	tr|G3IAI6|G3IAI6_CRIGR	33 kDa	46
Protein canopy-like 2 OS=Cricetulus griseus GN=I79_013488 PE=4 SV=1	tr|G3HRP2|G3HRP2_CRIGR	21 kDa	46
Phosphoglucomutase-2 OS=Cricetulus griseus GN=I79_022469 PE=4 SV=1	tr|G3IFE7|G3IFE7_CRIGR	69 kDa	46
UTP--glucose-1-phosphate uridylyltransferase OS=Cricetulus griseus GN=I79_008637 PE=3 SV=1	tr|G3HDQ1|G3HDQ1_CRIGR	57 kDa	46
Eukaryotic initiation factor 4A-III OS=Cricetulus griseus GN=I79_014171 PE=4 SV=1	tr|G3HTE6|G3HTE6_CRIGR	32 kDa	46
UDP-N-acetylhexosamine pyrophosphorylase-like protein 1 OS=Cricetulus griseus GN=I79_023952 PE=4 SV=1	tr|G3IJB9|G3IJB9_CRIGR	58 kDa	46
RNA-binding protein FUS OS=Cricetulus griseus GN=I79_019424 PE=4 SV=1	tr|G3I7D7|G3I7D7_CRIGR	21 kDa	45
Caprin-1 OS=Cricetulus griseus GN=I79_003032 PE=4 SV=1	tr|G3GYY2|G3GYY2_CRIGR	74 kDa	45
Xanthine dehydrogenase/oxidase OS=Cricetulus griseus GN=I79_018339 PE=4 SV=1	tr|G3I4G1|G3I4G1_CRIGR	146 kDa	45
Eukaryotic translation initiation factor 6 OS=Cricetulus griseus GN=EIF6 PE=3 SV=1	tr|G3HAQ2|G3HAQ2_CRIGR	27 kDa	45
Cytosolic acyl coenzyme A thioester hydrolase OS=Cricetulus griseus GN=I79_024146 PE=4 SV=1	tr|G3IJV7|G3IJV7_CRIGR	36 kDa	45
Biorientation of chromosomes in cell division protein 1-like OS=Cricetulus griseus GN=I79_015721 PE=4 SV=1	tr|G3HXJ8|G3HXJ8_CRIGR	316 kDa	45
Adenylosuccinate lyase OS=Cricetulus griseus GN=I79_015153 PE=3 SV=1	tr|G3HW06|G3HW06_CRIGR	55 kDa	45
Propionyl-CoA carboxylase alpha chain, mitochondrial OS=Cricetulus griseus GN=I79_009813 PE=4 SV=1	tr|G3HGS2|G3HGS2_CRIGR	96 kDa	45
Aldehyde dehydrogenase family 16 member A1 OS=Cricetulus griseus GN=I79_016665 PE=3 SV=1	tr|G3I000|G3I000_CRIGR	85 kDa	45
Nucleolar transcription factor 1 OS=Cricetulus griseus GN=I79_011588 PE=4 SV=1	tr|G3HLJ8|G3HLJ8_CRIGR	85 kDa	45
Estradiol 17-beta-dehydrogenase 12 OS=Cricetulus griseus GN=I79_015493 PE=3 SV=1	tr|G3HWX8|G3HWX8_CRIGR	35 kDa	45
Malectin OS=Cricetulus griseus GN=I79_010324 PE=4 SV=1	tr|G3HI57|G3HI57_CRIGR	24 kDa	45
Muscleblind-like protein 1 OS=Cricetulus griseus GN=I79_011479 PE=4 SV=1	tr|G3HL93|G3HL93_CRIGR	41 kDa	45
Leucine-rich repeat flightless-interacting protein 1 OS=Cricetulus griseus GN=I79_023832 PE=4 SV=1	tr|G3IJ02|G3IJ02_CRIGR	78 kDa	45
Signal peptidase complex subunit 2 OS=Cricetulus griseus GN=I79_025033 PE=4 SV=1	tr|G3IM98|G3IM98_CRIGR	17 kDa	45
Putative ATP-dependent RNA helicase DHX36 OS=Cricetulus griseus GN=I79_015859 PE=4 SV=1	tr|G3HXU5|G3HXU5_CRIGR	106 kDa	45
Phosphatidylinositol 4-kinase alpha OS=Cricetulus griseus GN=I79_009515 PE=3 SV=1	tr|G3HFZ6|G3HFZ6_CRIGR	231 kDa	45
CD44 antigen OS=Cricetulus griseus GN=I79_003042 PE=4 SV=1	tr|G3GYZ1|G3GYZ1_CRIGR	54 kDa	45
Purine nucleoside phosphorylase (Fragment) OS=Cricetulus griseus GN=I79_017328 PE=4 SV=1	tr|G3I1R2|G3I1R2_CRIGR	31 kDa	45
60S acidic ribosomal protein P2 OS=Cricetulus griseus GN=H671_3g9879 PE=3 SV=1	tr|G3I3H2|G3I3H2_CRIGR	12 kDa	45
Cytochrome c oxidase subunit 4 isoform 1, mitochondrial OS=Cricetulus griseus GN=I79_000256 PE=4 SV=1	tr|G3GRW1|G3GRW1_CRIGR	20 kDa	45
Adenylate kinase 2, mitochondrial OS=Cricetulus griseus GN=I79_006890 PE=3 SV=1	tr|G3H928|G3H928_CRIGR	15 kDa	45
Adipocyte plasma membrane-associated protein OS=Cricetulus griseus GN=I79_006122 PE=4 SV=1	tr|G3H6Z8|G3H6Z8_CRIGR	46 kDa	45
Importin-4 OS=Cricetulus griseus GN=I79_008542 PE=4 SV=1	tr|G3HDD8|G3HDD8_CRIGR	108 kDa	45
Prolyl 4-hydroxylase subunit alpha-1 OS=Cricetulus griseus GN=I79_010658 PE=4 SV=1	tr|G3HJ24|G3HJ24_CRIGR	58 kDa	45
Platelet-activating factor acetylhydrolase IB subunit alpha OS=Cricetulus griseus GN=PAFAH1B1 PE=3 SV=1	tr|G3HVB8|G3HVB8_CRIGR	47 kDa	45
Dynactin subunit 1 OS=Cricetulus griseus GN=I79_019612 PE=4 SV=1	tr|G3I7W3|G3I7W3_CRIGR	64 kDa	45
Eukaryotic peptide chain release factor subunit 1 OS=Cricetulus griseus GN=I79_009142 PE=4 SV=1	tr|G3HEZ1|G3HEZ1_CRIGR	45 kDa	45
Long-chain-fatty-acid--CoA ligase 3 OS=Cricetulus griseus GN=I79_024205 PE=4 SV=1	tr|G3IK12|G3IK12_CRIGR	79 kDa	45
Alpha-actinin-4 OS=Cricetulus griseus GN=I79_010753 PE=4 SV=1	tr|G3HJB1|G3HJB1_CRIGR	26 kDa	45
Eukaryotic translation initiation factor 4 gamma 3 OS=Cricetulus griseus GN=I79_018265 PE=4 SV=1	tr|G3I488|G3I488_CRIGR	176 kDa	45
60S ribosomal protein L28 OS=Cricetulus griseus GN=I79_016110 PE=4 SV=1	tr|G3HYH7|G3HYH7_CRIGR	13 kDa	44
Pantetheinase OS=Cricetulus griseus GN=I79_019325 PE=4 SV=1	tr|G3I740|G3I740_CRIGR	57 kDa	44
Atlastin-3 OS=Cricetulus griseus GN=I79_021367 PE=4 SV=1	tr|G3ICG9|G3ICG9_CRIGR	45 kDa	44
Putative E3 ubiquitin-protein ligase HECTD3 OS=Cricetulus griseus GN=I79_002967 PE=4 SV=1	tr|G3GYR1|G3GYR1_CRIGR	136 kDa	44
Splicing factor 3A subunit 3 OS=Cricetulus griseus GN=I79_008773 PE=4 SV=1	tr|G3HE04|G3HE04_CRIGR	59 kDa	44
Carboxypeptidase OS=Cricetulus griseus GN=I79_003960 PE=3 SV=1	tr|G3H1D5|G3H1D5_CRIGR	51 kDa	44
Integrin alpha-V OS=Cricetulus griseus GN=I79_010178 PE=3 SV=1	tr|G3HHR9|G3HHR9_CRIGR	105 kDa	44
Ribosomal protein OS=Cricetulus griseus GN=H671_1g3430 PE=3 SV=1	tr|G3HZV0|G3HZV0_CRIGR	15 kDa	44
60S ribosomal protein L37a OS=Cricetulus griseus GN=H671_2g6390 PE=3 SV=1	tr|G3H3Z5|G3H3Z5_CRIGR	10 kDa	44
Peroxiredoxin-2 OS=Cricetulus griseus GN=I79_008337 PE=4 SV=1	tr|G3HCW9|G3HCW9_CRIGR	22 kDa	44
Ribonucleoside-diphosphate reductase subunit M2 OS=Cricetulus griseus GN=I79_017646 PE=4 SV=1	tr|G3I2K8|G3I2K8_CRIGR	45 kDa	44
Proteasome subunit beta type OS=Cricetulus griseus GN=I79_005704 PE=3 SV=1	tr|G3H5W0|G3H5W0_CRIGR	22 kDa	44
Glutaredoxin-3 OS=Cricetulus griseus GN=I79_024482 PE=4 SV=1	tr|G3IKS9|G3IKS9_CRIGR	38 kDa	44
DNA polymerase OS=Cricetulus griseus GN=I79_019313 PE=3 SV=1	tr|G3I732|G3I732_CRIGR	118 kDa	44
Phosphoinositide phospholipase C (Fragment) OS=Cricetulus griseus GN=I79_019745 PE=4 SV=1	tr|G3I883|G3I883_CRIGR	139 kDa	44
ELKS/RAB6-interacting/CAST family member 1 OS=Cricetulus griseus GN=I79_006571 PE=4 SV=1	tr|G3H873|G3H873_CRIGR	128 kDa	44
Zinc finger CCCH-type antiviral protein 1 OS=Cricetulus griseus GN=I79_009977 PE=4 SV=1	tr|G3HH79|G3HH79_CRIGR	111 kDa	44
Protein transport protein Sec24D OS=Cricetulus griseus GN=I79_024278 PE=4 SV=1	tr|G3IK83|G3IK83_CRIGR	100 kDa	44
Nucleosome assembly protein 1-like 4 OS=Cricetulus griseus GN=I79_023761 PE=3 SV=1	tr|G3IIT5|G3IIT5_CRIGR	39 kDa	44
Histone H2A OS=Cricetulus griseus GN=I79_020102 PE=3 SV=1	tr|G3I968|G3I968_CRIGR	15 kDa	44
60S ribosomal protein L10 OS=Cricetulus griseus GN=I79_016799 PE=4 SV=1	tr|G3I0C0|G3I0C0_CRIGR	11 kDa	44
Tubulin beta-6 chain OS=Cricetulus griseus GN=I79_012097 PE=4 SV=1	tr|G3HMW8|G3HMW8_CRIGR	25 kDa	44
Chromosome-associated kinesin KIF4 OS=Cricetulus griseus GN=I79_017214 PE=3 SV=1	tr|G3I1F9|G3I1F9_CRIGR	185 kDa	43
Acetyltransferase component of pyruvate dehydrogenase complex OS=Cricetulus griseus GN=H671_4g12054 PE=3 SV=1	tr|G3H2H5|G3H2H5_CRIGR	68 kDa	43
Transcriptional regulator ATRX OS=Cricetulus griseus GN=I79_012480 PE=4 SV=1	tr|G3HNY0|G3HNY0_CRIGR	265 kDa	43
Plastin-3 OS=Cricetulus griseus GN=I79_021170 PE=4 SV=1	tr|G3IBY4|G3IBY4_CRIGR	52 kDa	43
40S ribosomal protein S26 OS=Cricetulus griseus GN=I79_016940 PE=3 SV=1	tr|G3I0Q1|G3I0Q1_CRIGR	13 kDa	43
Synaptic vesicle membrane protein VAT-1-like OS=Cricetulus griseus GN=I79_011747 PE=4 SV=1	tr|G3HM03|G3HM03_CRIGR	29 kDa	43
Tubulin-specific chaperone D OS=Cricetulus griseus GN=I79_018226 PE=4 SV=1	tr|G3I449|G3I449_CRIGR	126 kDa	43
F-actin-capping protein subunit alpha-1 OS=Cricetulus griseus GN=I79_021855 PE=3 SV=1	tr|G3IDS2|G3IDS2_CRIGR	27 kDa	43
AP-3 complex subunit delta-1 OS=Cricetulus griseus GN=I79_009264 PE=4 SV=1	tr|G3HFA8|G3HFA8_CRIGR	135 kDa	43
Transportin-3 OS=Cricetulus griseus GN=I79_003133 PE=4 SV=1	tr|G3GZ54|G3GZ54_CRIGR	104 kDa	43
Ribosome biogenesis protein BMS1-like OS=Cricetulus griseus GN=I79_011308 PE=4 SV=1	tr|G3HKS8|G3HKS8_CRIGR	145 kDa	43
Activity-dependent neuroprotector homeobox protein OS=Cricetulus griseus GN=H671_6g16437 PE=4 SV=1	tr|G3HEU6|G3HEU6_CRIGR	124 kDa	43
Ubiquitin-conjugating enzyme E2 O OS=Cricetulus griseus GN=I79_014360 PE=3 SV=1	tr|G3HTY0|G3HTY0_CRIGR	125 kDa	43
Oxysterol-binding protein (Fragment) OS=Cricetulus griseus GN=I79_023514 PE=3 SV=1	tr|G3II52|G3II52_CRIGR	84 kDa	43
40S ribosomal protein S20 OS=Cricetulus griseus GN=I79_017563 PE=3 SV=1	tr|G3I2D3|G3I2D3_CRIGR	15 kDa	43
Cytochrome c oxidase subunit 5B, mitochondrial OS=Cricetulus griseus GN=I79_004089 PE=4 SV=1	tr|G3H1Q7|G3H1Q7_CRIGR	14 kDa	43
Mitochondrial ribonuclease P protein 1 OS=Cricetulus griseus GN=I79_013801 PE=4 SV=1	tr|G3HSH0|G3HSH0_CRIGR	60 kDa	43
Succinate--CoA ligase [ADP/GDP-forming] subunit alpha, mitochondrial OS=Cricetulus griseus GN=SUCLG1 PE=3 SV=1	tr|G3HQ05|G3HQ05_CRIGR	35 kDa	43
Methionyl-tRNA synthetase, cytoplasmic OS=Cricetulus griseus GN=I79_015192 PE=3 SV=1	tr|G3HW44|G3HW44_CRIGR	103 kDa	43
U1 small nuclear ribonucleoprotein 70 kDa OS=Cricetulus griseus GN=I79_016650 PE=4 SV=1	tr|G3HZY5|G3HZY5_CRIGR	52 kDa	43
Vacuolar protein sorting-associated protein 26A OS=Cricetulus griseus GN=I79_006057 PE=4 SV=1	tr|G3H6T8|G3H6T8_CRIGR	38 kDa	43
Fragile X mental retardation 1 protein (Fragment) OS=Cricetulus griseus GN=I79_012168 PE=4 SV=1	tr|G3HN37|G3HN37_CRIGR	63 kDa	43
von Willebrand factor A domain-containing protein 5A OS=Cricetulus griseus GN=I79_021281 PE=4 SV=1	tr|G3IC91|G3IC91_CRIGR	92 kDa	43
Regulator of differentiation 1 OS=Cricetulus griseus GN=I79_012713 PE=4 SV=1	tr|G3HPJ9|G3HPJ9_CRIGR	57 kDa	43
GTP-binding nuclear protein Ran OS=Cricetulus griseus GN=I79_012596 PE=3 SV=1	tr|G3HP89|G3HP89_CRIGR	25 kDa	43
Cell division control protein 42-like OS=Cricetulus griseus GN=I79_010498 PE=3 SV=1	tr|G3HIM4|G3HIM4_CRIGR	21 kDa	42
Acetyl-CoA acetyltransferase, cytosolic OS=Cricetulus griseus GN=I79_009782 PE=3 SV=1	tr|G3HGP4|G3HGP4_CRIGR	41 kDa	42
Alpha-mannosidase OS=Cricetulus griseus GN=I79_003606 PE=3 SV=1	tr|G3H0F1|G3H0F1_CRIGR	122 kDa	42
TAR DNA-binding protein 43 OS=Cricetulus griseus GN=I79_018870 PE=4 SV=1	tr|G3I5W2|G3I5W2_CRIGR	23 kDa	42
Kinesin light chain 2 OS=Cricetulus griseus GN=I79_017592 PE=4 SV=1	tr|G3I2F0|G3I2F0_CRIGR	69 kDa	42
Nuclear pore complex protein Nup160 OS=Cricetulus griseus GN=I79_002900 PE=4 SV=1	tr|G3GYM0|G3GYM0_CRIGR	137 kDa	42
Ribosomal protein S6 kinase alpha-3 OS=Cricetulus griseus GN=I79_005599 PE=4 SV=1	tr|G3H5L5|G3H5L5_CRIGR	81 kDa	42
Importin-9 OS=Cricetulus griseus GN=I79_004830 PE=4 SV=1	tr|G3H3I2|G3H3I2_CRIGR	131 kDa	42
Pre-mRNA-processing factor 6 OS=Cricetulus griseus GN=I79_021114 PE=4 SV=1	tr|G3IBT1|G3IBT1_CRIGR	61 kDa	42
Calmodulin OS=Cricetulus griseus GN=I79_007796 PE=4 SV=1	tr|G3HBG8|G3HBG8_CRIGR	18 kDa	42
Interferon-induced GTP-binding protein Mx2 OS=Cricetulus griseus GN=I79_009288 PE=3 SV=1	tr|G3HFD2|G3HFD2_CRIGR	77 kDa	42
S-(hydroxymethyl)glutathione dehydrogenase OS=Cricetulus griseus GN=I79_025070 PE=3 SV=1	tr|G3IMD1|G3IMD1_CRIGR	34 kDa	42
DnaJ-like subfamily B member 11 OS=Cricetulus griseus GN=I79_016100 PE=4 SV=1	tr|G3HYG7|G3HYG7_CRIGR	41 kDa	42
Ubiquitin carboxyl-terminal hydrolase OS=Cricetulus griseus GN=I79_014645 PE=3 SV=1	tr|G3HUN1|G3HUN1_CRIGR	38 kDa	42
HIV Tat-specific factor 1-like OS=Cricetulus griseus GN=I79_005970 PE=4 SV=1	tr|G3H6K5|G3H6K5_CRIGR	61 kDa	42
RuvB-like helicase OS=Cricetulus griseus GN=I79_016646 PE=3 SV=1	tr|G3HZY1|G3HZY1_CRIGR	57 kDa	42
Nicotinamide phosphoribosyltransferase (Fragment) OS=Cricetulus griseus GN=I79_016952 PE=4 SV=1	tr|G3I0R3|G3I0R3_CRIGR	46 kDa	42
Beta-catenin-like protein 1 OS=Cricetulus griseus GN=I79_002626 PE=4 SV=1	tr|G3GXY1|G3GXY1_CRIGR	65 kDa	42
Ras suppressor protein 1 OS=Cricetulus griseus GN=I79_012198 PE=4 SV=1	tr|G3HN65|G3HN65_CRIGR	31 kDa	42
Copine-3 OS=Cricetulus griseus GN=I79_020210 PE=4 SV=1	tr|G3I9G3|G3I9G3_CRIGR	60 kDa	42
Eukaryotic translation initiation factor 3 subunit F OS=Cricetulus griseus GN=EIF3F PE=3 SV=1	tr|G3I638|G3I638_CRIGR	29 kDa	42
Proteasome activator complex subunit 1 OS=Cricetulus griseus GN=I79_008549 PE=4 SV=1	tr|G3HDE5|G3HDE5_CRIGR	25 kDa	42
Nicalin OS=Cricetulus griseus GN=I79_013824 PE=4 SV=1	tr|G3HSJ1|G3HSJ1_CRIGR	77 kDa	42
Guanine nucleotide binding protein alpha inhibiting 3 OS=Cricetulus griseus GN=GNAI3 PE=2 SV=1	tr|Q3HR12|Q3HR12_CRIGR	41 kDa	42
Glyceraldehyde-3-phosphate dehydrogenase OS=Cricetulus griseus GN=H671_2g7066 PE=4 SV=1	tr|G3HXF7|G3HXF7_CRIGR	33 kDa	42
Splicing factor, arginine/serine-rich 6 OS=Cricetulus griseus GN=I79_008493 PE=4 SV=1	tr|G3HDB3|G3HDB3_CRIGR	24 kDa	41
Putative E3 ubiquitin-protein ligase MYCBP2 OS=Cricetulus griseus GN=I79_010293 PE=4 SV=1	tr|G3HI28|G3HI28_CRIGR	505 kDa	41
Cell division control protein 2-like OS=Cricetulus griseus GN=I79_015000 PE=3 SV=1	tr|G3HVL1|G3HVL1_CRIGR	34 kDa	41
Farnesyl pyrophosphate synthetase OS=Cricetulus griseus GN=I79_007989 PE=3 SV=1	tr|G3HC39|G3HC39_CRIGR	43 kDa	41
Telomere-associated protein RIF1 OS=Cricetulus griseus GN=I79_021848 PE=4 SV=1	tr|G3IDR5|G3IDR5_CRIGR	176 kDa	41
Calcium/calmodulin-dependent protein kinase type II gamma chain OS=Cricetulus griseus GN=I79_002177 PE=4 SV=1	tr|G3GWP7|G3GWP7_CRIGR	57 kDa	41
Microtubule-associated protein 6 OS=Cricetulus griseus GN=I79_025566 PE=4 SV=1	tr|G3INN8|G3INN8_CRIGR	50 kDa	41
von Willebrand factor A domain-containing protein 5A OS=Cricetulus griseus GN=I79_025284 PE=4 SV=1	tr|G3IMX9|G3IMX9_CRIGR	80 kDa	41
ATP-dependent RNA helicase DDX42 OS=Cricetulus griseus GN=I79_008317 PE=4 SV=1	tr|G3HCV0|G3HCV0_CRIGR	102 kDa	41
Dynactin subunit 2 OS=Cricetulus griseus GN=H671_1g1559 PE=4 SV=1	tr|G3HW48|G3HW48_CRIGR	44 kDa	41
4-trimethylaminobutyraldehyde dehydrogenase OS=Cricetulus griseus GN=I79_012757 PE=3 SV=1	tr|G3HPP2|G3HPP2_CRIGR	54 kDa	41
Uncharacterized protein OS=Cricetulus griseus GN=I79_004254 PE=4 SV=1	tr|G3H283|G3H283_CRIGR	112 kDa	41
Thymidylate synthase OS=Cricetulus griseus GN=H671_2g7347 PE=3 SV=1	tr|G3IFY1|G3IFY1_CRIGR	35 kDa	41
Ubiquitin-conjugating enzyme E2 K OS=Cricetulus griseus GN=I79_020977 PE=3 SV=1	tr|G3IBF7|G3IBF7_CRIGR	22 kDa	41
MAGUK p55 subfamily member 6 OS=Cricetulus griseus GN=I79_004425 PE=3 SV=1	tr|G3H2L0|G3H2L0_CRIGR	58 kDa	41
Syndecan OS=Cricetulus griseus GN=I79_008577 PE=3 SV=1	tr|G3HDJ3|G3HDJ3_CRIGR	30 kDa	41
Glutathione S-transferase omega-1 OS=Cricetulus griseus GN=I79_024438 PE=4 SV=1	tr|G3IKN5|G3IKN5_CRIGR	37 kDa	41
Peptidylprolyl isomerase OS=Cricetulus griseus GN=I79_012022 PE=4 SV=1	tr|G3HMQ0|G3HMQ0_CRIGR	63 kDa	41
Phosphoribosyl pyrophosphate synthetase-associated protein 1 OS=Cricetulus griseus GN=I79_014356 PE=4 SV=1	tr|G3HTX6|G3HTX6_CRIGR	41 kDa	41
WD40 repeat-containing protein SMU1 OS=Cricetulus griseus GN=I79_019992 PE=4 SV=1	tr|G3I8W0|G3I8W0_CRIGR	58 kDa	41
Calcium/calmodulin-dependent protein kinase type 1 OS=Cricetulus griseus GN=I79_002327 PE=3 SV=1	tr|G3GX92|G3GX92_CRIGR	42 kDa	41
Polypeptide N-acetylgalactosaminyltransferase OS=Cricetulus griseus GN=I79_002304 PE=3 SV=1	tr|G3GX17|G3GX17_CRIGR	61 kDa	41
Protein arginine N-methyltransferase 5 OS=Cricetulus griseus GN=I79_013398 PE=3 SV=1	tr|G3HRD3|G3HRD3_CRIGR	66 kDa	41
Glyoxalase domain-containing protein 4 OS=Cricetulus griseus GN=I79_014194 PE=4 SV=1	tr|G3HTG9|G3HTG9_CRIGR	33 kDa	41
WD repeat-containing protein 6 OS=Cricetulus griseus GN=I79_020868 PE=4 SV=1	tr|G3IB76|G3IB76_CRIGR	117 kDa	41
Putative helicase MOV-10 OS=Cricetulus griseus GN=I79_021856 PE=4 SV=1	tr|G3IDS3|G3IDS3_CRIGR	107 kDa	41
Calponin OS=Cricetulus griseus GN=I79_018128 PE=3 SV=1	tr|G3I3W0|G3I3W0_CRIGR	32 kDa	41
Succinyl-CoA ligase [GDP-forming] subunit beta, mitochondrial OS=Cricetulus griseus GN=I79_000350 PE=4 SV=1	tr|G3GS40|G3GS40_CRIGR	39 kDa	41
Heterogeneous nuclear ribonucleoprotein A3 OS=Cricetulus griseus GN=I79_023931 PE=4 SV=1	tr|G3IJ98|G3IJ98_CRIGR	20 kDa	41
ATP-dependent RNA helicase DDX19B OS=Cricetulus griseus GN=I79_022701 PE=4 SV=1	tr|G3IG24|G3IG24_CRIGR	54 kDa	41
Condensin complex subunit 3 OS=Cricetulus griseus GN=I79_013265 PE=4 SV=1	tr|G3HR05|G3HR05_CRIGR	77 kDa	40
Sorting nexin-1 OS=Cricetulus griseus GN=I79_005399 PE=4 SV=1	tr|G3H530|G3H530_CRIGR	59 kDa	40
Melanoma inhibitory activity protein 3 OS=Cricetulus griseus GN=I79_000063 PE=4 SV=1	tr|G3GRB9|G3GRB9_CRIGR	213 kDa	40
Peptidylprolyl isomerase OS=Cricetulus griseus GN=I79_016611 PE=4 SV=1	tr|G3HZU7|G3HZU7_CRIGR	51 kDa	40
EF-hand domain-containing protein D2 OS=Cricetulus griseus GN=I79_020086 PE=4 SV=1	tr|G3I952|G3I952_CRIGR	16 kDa	40
Poly [ADP-ribose] polymerase OS=Cricetulus griseus GN=I79_006596 PE=4 SV=1	tr|G3H896|G3H896_CRIGR	59 kDa	40
Serine/threonine-protein kinase PLK OS=Cricetulus griseus GN=I79_025341 PE=3 SV=1	tr|G3IN30|G3IN30_CRIGR	68 kDa	40
Isocitrate dehydrogenase [NAD] subunit, mitochondrial OS=Cricetulus griseus GN=I79_005045 PE=3 SV=1	tr|G3H450|G3H450_CRIGR	42 kDa	40
tRNA (Cytosine-5-)-methyltransferase NSUN2 OS=Cricetulus griseus GN=I79_008099 PE=3 SV=1	tr|G3HC95|G3HC95_CRIGR	57 kDa	40
Serine-threonine kinase receptor-associated protein OS=Cricetulus griseus GN=H671_8g19416 PE=4 SV=1	tr|G3H9Z4|G3H9Z4_CRIGR	34 kDa	40
Adenylosuccinate synthetase OS=Cricetulus griseus GN=I79_006358 PE=3 SV=1	tr|G3H7M3|G3H7M3_CRIGR	39 kDa	40
Ubiquitin carboxyl-terminal hydrolase (Fragment) OS=Cricetulus griseus GN=I79_012242 PE=3 SV=1	tr|G3HNA5|G3HNA5_CRIGR	22 kDa	40
Uncharacterized protein KIAA0090 OS=Cricetulus griseus GN=I79_020037 PE=4 SV=1	tr|G3I904|G3I904_CRIGR	92 kDa	40
Cell growth-regulating nucleolar protein OS=Cricetulus griseus GN=H671_1g3110 PE=4 SV=1	tr|G3GWE6|G3GWE6_CRIGR	43 kDa	40
cAMP-dependent protein kinase type I-alpha regulatory subunit OS=Cricetulus griseus GN=I79_006551 PE=4 SV=1	tr|G3H853|G3H853_CRIGR	43 kDa	40
SH3 domain-binding glutamic acid-rich-like protein OS=Cricetulus griseus GN=I79_017308 PE=3 SV=1	tr|G3I1P5|G3I1P5_CRIGR	13 kDa	40
RING finger protein 160 OS=Cricetulus griseus GN=I79_000774 PE=4 SV=1	tr|G3GT01|G3GT01_CRIGR	200 kDa	40
Trifunctional enzyme subunit beta, mitochondrial OS=Cricetulus griseus GN=I79_002546 PE=3 SV=1	tr|G3GXQ4|G3GXQ4_CRIGR	40 kDa	40
Prohibitin OS=Cricetulus griseus GN=I79_010895 PE=4 SV=1	tr|G3HJP6|G3HJP6_CRIGR	30 kDa	40
Protein FAM59B OS=Cricetulus griseus GN=I79_002544 PE=4 SV=1	tr|G3GXQ2|G3GXQ2_CRIGR	89 kDa	40
Tropomyosin alpha-1 chain OS=Cricetulus griseus GN=I79_005379 PE=3 SV=1	tr|G3H511|G3H511_CRIGR	18 kDa	40
Trans-2,3-enoyl-CoA reductase OS=Cricetulus griseus GN=I79_008395 PE=4 SV=1	tr|G3HD22|G3HD22_CRIGR	42 kDa	39
Transmembrane 9 superfamily member (Fragment) OS=Cricetulus griseus GN=I79_009807 PE=3 SV=1	tr|G3HGR7|G3HGR7_CRIGR	72 kDa	39
Protein S100 OS=Cricetulus griseus GN=I79_008074 PE=3 SV=1	tr|G3HC31|G3HC31_CRIGR	10 kDa	39
Crooked neck-like protein 1 OS=Cricetulus griseus GN=I79_001855 PE=4 SV=1	tr|G3GVV2|G3GVV2_CRIGR	83 kDa	39
Helicase SKI2W OS=Cricetulus griseus GN=I79_016437 PE=4 SV=1	tr|G3HZD7|G3HZD7_CRIGR	145 kDa	39
60S ribosomal protein L35 OS=Cricetulus griseus GN=I79_016485 PE=3 SV=1	tr|G3HZI1|G3HZI1_CRIGR	15 kDa	39
Low-density lipoprotein receptor OS=Cricetulus griseus GN=LDLR PE=3 SV=2	sp|P35950|LDLR_CRIGR	95 kDa	39
Large proline-rich protein BAT3 OS=Cricetulus griseus GN=I79_016467 PE=4 SV=1	tr|G3HZG6|G3HZG6_CRIGR	102 kDa	39
Extended synaptotagmin-2 OS=Cricetulus griseus GN=I79_019435 PE=4 SV=1	tr|G3I7E7|G3I7E7_CRIGR	81 kDa	39
Inter-alpha-trypsin inhibitor heavy chain H5 OS=Cricetulus griseus GN=I79_000007 PE=4 SV=1	tr|G3GR64|G3GR64_CRIGR	102 kDa	39
60S ribosomal protein L29 OS=Cricetulus griseus GN=I79_020377 PE=3 SV=1	tr|G3I9W6|G3I9W6_CRIGR	18 kDa	39
ATP-dependent RNA helicase DDX24 OS=Cricetulus griseus GN=I79_014485 PE=4 SV=1	tr|G3HU77|G3HU77_CRIGR	96 kDa	39
Superkiller viralicidic activity 2-like 2 OS=Cricetulus griseus GN=I79_010238 PE=4 SV=1	tr|G3HHX7|G3HHX7_CRIGR	96 kDa	39
40S ribosomal protein SA OS=Cricetulus griseus GN=I79_013226 PE=3 SV=1	tr|G3HQX0|G3HQX0_CRIGR	20 kDa	39
Peptidyl-prolyl cis-trans isomerase OS=Cricetulus griseus GN=I79_011990 PE=3 SV=1	tr|G3HMM2|G3HMM2_CRIGR	24 kDa	39
Aspartyl aminopeptidase OS=Cricetulus griseus GN=I79_018931 PE=3 SV=1	tr|G3I620|G3I620_CRIGR	52 kDa	39
H/ACA ribonucleoprotein complex subunit 4 OS=Cricetulus griseus GN=I79_014871 PE=4 SV=1	tr|G3HV92|G3HV92_CRIGR	58 kDa	39
Glycerol-3-phosphate dehydrogenase [NAD(+)] OS=Cricetulus griseus GN=I79_001612 PE=3 SV=1	tr|G3GV81|G3GV81_CRIGR	34 kDa	39
Inverted formin-2 OS=Cricetulus griseus GN=I79_004708 PE=4 SV=1	tr|G3H393|G3H393_CRIGR	82 kDa	39
CCAAT/enhancer-binding protein zeta OS=Cricetulus griseus GN=I79_015612 PE=4 SV=1	tr|G3HX93|G3HX93_CRIGR	121 kDa	39
Ubiquitin-conjugating enzyme E2 L3 OS=Cricetulus griseus GN=I79_009507 PE=3 SV=1	tr|G3HFY9|G3HFY9_CRIGR	18 kDa	39
Myc box-dependent-interacting protein 1 (Fragment) OS=Cricetulus griseus GN=I79_011224 PE=4 SV=1	tr|G3HKJ6|G3HKJ6_CRIGR	57 kDa	39
Peptidylprolyl isomerase OS=Cricetulus griseus GN=H671_1g1142 PE=4 SV=1	tr|G3H495|G3H495_CRIGR	44 kDa	39
Aminopeptidase OS=Cricetulus griseus GN=I79_006174 PE=3 SV=1	tr|G3H748|G3H748_CRIGR	107 kDa	39
Hydroxysteroid dehydrogenase-like protein 2 OS=Cricetulus griseus GN=I79_012714 PE=4 SV=1	tr|G3HPK0|G3HPK0_CRIGR	56 kDa	39
Multidrug resistance-associated protein 4 (Fragment) OS=Cricetulus griseus GN=I79_000397 PE=4 SV=1	tr|G3GS82|G3GS82_CRIGR	146 kDa	39
Isocitrate dehydrogenase [NADP] OS=Cricetulus griseus GN=I79_023209 PE=3 SV=1	tr|G3IHC0|G3IHC0_CRIGR	51 kDa	39
Histone H1.3 OS=Cricetulus griseus GN=I79_008693 PE=3 SV=1	tr|G3HDS7|G3HDS7_CRIGR	21 kDa	39
Heterogeneous nuclear ribonucleoprotein G OS=Cricetulus griseus GN=I79_005965 PE=4 SV=1	tr|G3H6K1|G3H6K1_CRIGR	42 kDa	39
Pleckstrin-likey-like domain family B member 1 OS=Cricetulus griseus GN=I79_018836 PE=4 SV=1	tr|G3I5S9|G3I5S9_CRIGR	158 kDa	38
Pre-mRNA-processing-splicing factor 8 OS=Cricetulus griseus GN=I79_025821 PE=4 SV=1	tr|G3IPB5|G3IPB5_CRIGR	30 kDa	38
Glutathione peroxidase OS=Cricetulus griseus GN=I79_009215 PE=3 SV=1	tr|G3HF60|G3HF60_CRIGR	23 kDa	38
DnaJ homolog subfamily C member 10 OS=Cricetulus griseus GN=I79_006677 PE=4 SV=1	tr|G3H8H7|G3H8H7_CRIGR	91 kDa	38
Alpha-taxilin OS=Cricetulus griseus GN=I79_006911 PE=4 SV=1	tr|G3H949|G3H949_CRIGR	63 kDa	38
Calcium-binding and coiled-coil domain-containing protein 2 OS=Cricetulus griseus GN=I79_010879 PE=4 SV=1	tr|G3HJN1|G3HJN1_CRIGR	51 kDa	38
Proteasome activator complex subunit 2 OS=Cricetulus griseus GN=I79_008547 PE=4 SV=1	tr|G3HDE3|G3HDE3_CRIGR	27 kDa	38
Nuclear pore complex protein Nup153 OS=Cricetulus griseus GN=I79_001320 PE=4 SV=1	tr|G3GUG1|G3GUG1_CRIGR	137 kDa	38
CAP-Gly domain-containing linker protein 1 OS=Cricetulus griseus GN=I79_004315 PE=4 SV=1	tr|G3H269|G3H269_CRIGR	55 kDa	38
Hydroxyacyl-coenzyme A dehydrogenase, mitochondrial OS=Cricetulus griseus GN=I79_017834 PE=4 SV=1	tr|G3I334|G3I334_CRIGR	30 kDa	38
Cytochrome b-c1 complex subunit 2, mitochondrial OS=Cricetulus griseus GN=I79_022785 PE=3 SV=1	tr|G3IGA2|G3IGA2_CRIGR	48 kDa	38
SEC23-interacting protein OS=Cricetulus griseus GN=I79_020769 PE=4 SV=1	tr|G3IAY3|G3IAY3_CRIGR	104 kDa	38
Transformation/transcription domain-associated protein OS=Cricetulus griseus GN=I79_016018 PE=4 SV=1	tr|G3HY95|G3HY95_CRIGR	226 kDa	38
45 kDa calcium-binding protein OS=Cricetulus griseus GN=I79_018191 PE=4 SV=1	tr|G3I412|G3I412_CRIGR	41 kDa	38
Dedicator of cytokinesis protein 7 OS=Cricetulus griseus GN=I79_003201 PE=3 SV=1	tr|G3GZD8|G3GZD8_CRIGR	62 kDa	38
Ethanolamine-phosphate cytidylyltransferase OS=Cricetulus griseus GN=I79_002405 PE=4 SV=1	tr|G3GXB5|G3GXB5_CRIGR	40 kDa	38
Importin subunit alpha OS=Cricetulus griseus GN=I79_006766 PE=3 SV=1	tr|G3H8Q6|G3H8Q6_CRIGR	55 kDa	38
Monoacylglycerol lipase ABHD6 OS=Cricetulus griseus GN=I79_009382 PE=4 SV=1	tr|G3HFM0|G3HFM0_CRIGR	38 kDa	38
HEAT repeat-containing protein 3 OS=Cricetulus griseus GN=I79_005614 PE=4 SV=1	tr|G3H5M8|G3H5M8_CRIGR	61 kDa	38
Dihydroorotate dehydrogenase (quinone), mitochondrial OS=Cricetulus griseus GN=I79_007425 PE=3 SV=1	tr|G3HAH3|G3HAH3_CRIGR	43 kDa	38
Mitochondrial import receptor subunit TOM34 OS=Cricetulus griseus GN=I79_011669 PE=4 SV=1	tr|G3HLS5|G3HLS5_CRIGR	20 kDa	38
Cytosolic purine 5'-nucleotidase OS=Cricetulus griseus GN=I79_022903 PE=4 SV=1	tr|G3IGI6|G3IGI6_CRIGR	65 kDa	38
Leucine-rich repeat-containing protein 47 OS=Cricetulus griseus GN=I79_023237 PE=4 SV=1	tr|G3IHE8|G3IHE8_CRIGR	37 kDa	38
SNW domain-containing protein 1 OS=Cricetulus griseus GN=I79_005783 PE=4 SV=1	tr|G3H633|G3H633_CRIGR	62 kDa	38
Switch-associated protein 70 OS=Cricetulus griseus GN=I79_019657 PE=4 SV=1	tr|G3I801|G3I801_CRIGR	69 kDa	38
Disks large-like 1 OS=Cricetulus griseus GN=I79_000613 PE=3 SV=1	tr|G3GSJ8|G3GSJ8_CRIGR	169 kDa	38
Far upstream element-binding protein 1 OS=Cricetulus griseus GN=I79_001831 PE=4 SV=1	tr|G3GVT2|G3GVT2_CRIGR	48 kDa	38
26S protease regulatory subunit S10B OS=Cricetulus griseus GN=I79_019105 PE=4 SV=1	tr|G3I6I1|G3I6I1_CRIGR	32 kDa	38
Sideroflexin OS=Cricetulus griseus GN=I79_003928 PE=3 SV=1	tr|G3H1A4|G3H1A4_CRIGR	37 kDa	38
Ras-related protein Rab-8B OS=Cricetulus griseus GN=H671_4g11608 PE=4 SV=1	tr|G3H515|G3H515_CRIGR	24 kDa	38
60S ribosomal protein L7a OS=Cricetulus griseus GN=I79_014285 PE=4 SV=1	tr|G3HTQ7|G3HTQ7_CRIGR	25 kDa	38
Coiled-coil domain-containing protein 93 OS=Cricetulus griseus GN=I79_005516 PE=4 SV=1	tr|G3H5F2|G3H5F2_CRIGR	73 kDa	37
Cystatin-B OS=Cricetulus griseus GN=I79_024459 PE=4 SV=1	tr|G3IKQ6|G3IKQ6_CRIGR	11 kDa	37
Cellular nucleic acid-binding protein OS=Cricetulus griseus GN=I79_010397 PE=4 SV=1	tr|G3HID6|G3HID6_CRIGR	19 kDa	37
Nucleolar complex protein 2-like OS=Cricetulus griseus GN=H671_2g6098 PE=4 SV=1	tr|G3IJ36|G3IJ36_CRIGR	86 kDa	37
Glycosyltransferase 25 family member 1 OS=Cricetulus griseus GN=I79_005133 PE=4 SV=1	tr|G3H4D2|G3H4D2_CRIGR	108 kDa	37
Twinfilin-1 OS=Cricetulus griseus GN=I79_020820 PE=4 SV=1	tr|G3IB32|G3IB32_CRIGR	46 kDa	37
26S proteasome non-ATPase regulatory subunit 4 OS=Cricetulus griseus GN=I79_004602 PE=4 SV=1	tr|G3H2Z7|G3H2Z7_CRIGR	41 kDa	37
Nuclease-sensitive element-binding protein 1 OS=Cricetulus griseus GN=I79_022277 PE=4 SV=1	tr|G3IEX2|G3IEX2_CRIGR	15 kDa	37
Serine/threonine-protein kinase N1 (Fragment) OS=Cricetulus griseus GN=I79_008389 PE=4 SV=1	tr|G3HD16|G3HD16_CRIGR	188 kDa	37
cAMP-dependent protein kinase catalytic subunit alpha OS=Cricetulus griseus GN=I79_008384 PE=3 SV=1	tr|G3HD12|G3HD12_CRIGR	41 kDa	37
Dipeptidyl-peptidase 2 OS=Cricetulus griseus GN=I79_025398 PE=4 SV=1	tr|G3IN86|G3IN86_CRIGR	56 kDa	37
Protein SET OS=Cricetulus griseus GN=I79_011260 PE=3 SV=1	tr|G3HKN1|G3HKN1_CRIGR	44 kDa	37
Carbonyl reductase OS=Cricetulus griseus GN=CHO-CR PE=2 SV=1	tr|Q9JJN7|Q9JJN7_CRIGR	31 kDa	37
ELAV-like protein OS=Cricetulus griseus GN=I79_013537 PE=3 SV=1	tr|G3HRR5|G3HRR5_CRIGR	37 kDa	37
S-phase kinase-associated protein 1 OS=Cricetulus griseus GN=I79_004338 PE=3 SV=1	tr|G3H2C9|G3H2C9_CRIGR	19 kDa	37
ADP-ribosylation factor-like protein 8B OS=Cricetulus griseus GN=I79_004655 PE=3 SV=1	tr|G3H346|G3H346_CRIGR	24 kDa	37
Exportin-1 OS=Cricetulus griseus GN=I79_022627 PE=4 SV=1	tr|G3IFV3|G3IFV3_CRIGR	89 kDa	37
Double-stranded RNA-binding protein Staufen-like 1 OS=Cricetulus griseus GN=I79_009069 PE=4 SV=1	tr|G3HES5|G3HES5_CRIGR	54 kDa	37
Protein transport protein Sec23B OS=Cricetulus griseus GN=I79_001865 PE=4 SV=1	tr|G3GVW1|G3GVW1_CRIGR	71 kDa	37
Cytoplasmic dynein 1 light intermediate chain 1 OS=Cricetulus griseus GN=I79_004464 PE=4 SV=1	tr|G3H2P6|G3H2P6_CRIGR	43 kDa	37
Coatomer subunit epsilon OS=Cricetulus griseus GN=I79_005085 PE=3 SV=1	tr|G3H485|G3H485_CRIGR	35 kDa	37
TBC1 domain family member 20 OS=Cricetulus griseus GN=I79_020027 PE=4 SV=1	tr|G3I8Z3|G3I8Z3_CRIGR	65 kDa	37
Cytochrome b-c1 complex subunit 7 (Fragment) OS=Cricetulus griseus GN=I79_020129 PE=4 SV=1	tr|G3I994|G3I994_CRIGR	13 kDa	37
Dihydroxyacetone phosphate acyltransferase OS=Cricetulus griseus GN=I79_002295 PE=3 SV=1	tr|G3GX08|G3GX08_CRIGR	76 kDa	37
Phosphoglycerate mutase family member 5 OS=Cricetulus griseus GN=I79_008141 PE=4 SV=1	tr|G3HCD3|G3HCD3_CRIGR	54 kDa	37
AMP deaminase OS=Cricetulus griseus GN=I79_019384 PE=3 SV=1	tr|G3I798|G3I798_CRIGR	92 kDa	37
Kinesin-like protein OS=Cricetulus griseus GN=I79_001551 PE=3 SV=1	tr|G3GV24|G3GV24_CRIGR	77 kDa	37
ADP-ribosylation factor 5 OS=Cricetulus griseus GN=I79_003112 PE=3 SV=1	tr|G3GZ81|G3GZ81_CRIGR	20 kDa	37
40S ribosomal protein S6 OS=Cricetulus griseus GN=I79_025249 PE=4 SV=1	tr|G3IMV1|G3IMV1_CRIGR	14 kDa	37
60S ribosomal protein L27 OS=Cricetulus griseus GN=I79_011744 PE=4 SV=1	tr|G3HM00|G3HM00_CRIGR	9 kDa	37
GTP-binding nuclear protein Ran OS=Cricetulus griseus GN=I79_024397 PE=3 SV=1	tr|G3IKJ4|G3IKJ4_CRIGR	15 kDa	37
60S ribosomal protein L7a OS=Cricetulus griseus GN=I79_000438 PE=4 SV=1	tr|G3GSB7|G3GSB7_CRIGR	29 kDa	37
60S ribosomal protein L5 OS=Cricetulus griseus GN=I79_014966 PE=3 SV=1	tr|G3HVH8|G3HVH8_CRIGR	34 kDa	37
Nuclear pore complex protein Nup98-Nup96 OS=Cricetulus griseus GN=I79_017917 PE=4 SV=1	tr|G3I3B3|G3I3B3_CRIGR	121 kDa	36
Macrophage-capping protein OS=Cricetulus griseus GN=I79_012882 PE=4 SV=1	tr|G3HPZ5|G3HPZ5_CRIGR	33 kDa	36
Clustered mitochondria protein homolog OS=Cricetulus griseus GN=I79_014897 PE=3 SV=1	tr|G3HVB6|G3HVB6_CRIGR	149 kDa	36
NADH dehydrogenase [ubiquinone] flavoprotein 1, mitochondrial OS=Cricetulus griseus GN=I79_018156 PE=3 SV=1	tr|G3I3Y5|G3I3Y5_CRIGR	51 kDa	36
Transformer-2 protein-like beta OS=Cricetulus griseus GN=I79_011261 PE=4 SV=1	tr|G3HKN2|G3HKN2_CRIGR	34 kDa	36
DNA-directed RNA polymerase subunit beta OS=Cricetulus griseus GN=I79_020018 PE=3 SV=1	tr|G3I8Y5|G3I8Y5_CRIGR	92 kDa	36
ADP-ribosylation factor-binding protein GGA2 OS=Cricetulus griseus GN=I79_023780 PE=4 SV=1	tr|G3IIV2|G3IIV2_CRIGR	48 kDa	36
Golgi-associated PDZ and coiled-coil motif-containing protein OS=Cricetulus griseus GN=I79_014545 PE=4 SV=1	tr|G3HUD6|G3HUD6_CRIGR	47 kDa	36
Serine/threonine-protein phosphatase 4 regulatory subunit 3B OS=Cricetulus griseus GN=I79_010933 PE=4 SV=1	tr|G3HJT2|G3HJT2_CRIGR	153 kDa	36
Neurolysin, mitochondrial OS=Cricetulus griseus GN=I79_005231 PE=3 SV=1	tr|G3H4M6|G3H4M6_CRIGR	80 kDa	36
Transmembrane emp24 domain-containing protein 9 OS=Cricetulus griseus GN=I79_003886 PE=3 SV=1	tr|G3H162|G3H162_CRIGR	27 kDa	36
THUMP domain-containing protein 1 OS=Cricetulus griseus GN=I79_024727 PE=4 SV=1	tr|G3ILG2|G3ILG2_CRIGR	40 kDa	36
Zyxin OS=Cricetulus griseus GN=I79_011418 PE=4 SV=1	tr|G3HL33|G3HL33_CRIGR	52 kDa	36
60S ribosomal protein L32 OS=Cricetulus griseus GN=I79_025008 PE=4 SV=1	tr|G3IM75|G3IM75_CRIGR	16 kDa	36
Transducin beta-like protein 2 OS=Cricetulus griseus GN=I79_007249 PE=4 SV=1	tr|G3HA11|G3HA11_CRIGR	40 kDa	36
Ubiquitin carboxyl-terminal hydrolase 14 OS=Cricetulus griseus GN=I79_014744 PE=3 SV=1	tr|G3HUX4|G3HUX4_CRIGR	52 kDa	36
Coronin OS=Cricetulus griseus GN=I79_013696 PE=3 SV=1	tr|G3HS70|G3HS70_CRIGR	101 kDa	36
Arginyl-tRNA--protein transferase 1 OS=Cricetulus griseus GN=I79_022223 PE=3 SV=1	tr|G3IES1|G3IES1_CRIGR	59 kDa	36
Sphingosine-1-phosphate lyase 1 OS=Cricetulus griseus GN=I79_006036 PE=3 SV=1	tr|G3H6R7|G3H6R7_CRIGR	64 kDa	36
Myotubularin-related protein 5 OS=Cricetulus griseus GN=I79_017756 PE=3 SV=1	tr|G3I2W1|G3I2W1_CRIGR	229 kDa	36
Vacuolar protein sorting-associated protein 33A OS=Cricetulus griseus GN=I79_004313 PE=3 SV=1	tr|G3H267|G3H267_CRIGR	68 kDa	36
Leucine zipper protein 1 OS=Cricetulus griseus GN=I79_010513 PE=4 SV=1	tr|G3HIN8|G3HIN8_CRIGR	119 kDa	36
Flotillin-2 OS=Cricetulus griseus GN=I79_019620 PE=4 SV=1	tr|G3I7X1|G3I7X1_CRIGR	47 kDa	36
NADH dehydrogenase [ubiquinone] flavoprotein 3, mitochondrial OS=Cricetulus griseus GN=I79_011533 PE=4 SV=1	tr|G3HLE5|G3HLE5_CRIGR	51 kDa	36
Ribosome biogenesis protein WDR12 OS=Cricetulus griseus GN=WDR12 PE=3 SV=1	tr|G3GYV4|G3GYV4_CRIGR	48 kDa	36
Tight junction protein ZO-1 OS=Cricetulus griseus GN=I79_005485 PE=4 SV=1	tr|G3H5A7|G3H5A7_CRIGR	86 kDa	36
Vacuolar protein sorting-associated protein 4B (Fragment) OS=Cricetulus griseus GN=I79_008418 PE=3 SV=1	tr|G3HD44|G3HD44_CRIGR	49 kDa	36
Fatty acid-binding protein, adipocyte OS=Cricetulus griseus GN=I79_018326 PE=3 SV=1	tr|G3I4E8|G3I4E8_CRIGR	15 kDa	36
UPF0670 protein C8orf55-like OS=Cricetulus griseus GN=I79_020049 PE=4 SV=1	tr|G3I916|G3I916_CRIGR	24 kDa	36
UPF0505 protein C16orf62-like OS=Cricetulus griseus GN=I79_021511 PE=4 SV=1	tr|G3ICV7|G3ICV7_CRIGR	114 kDa	36
Thyroid receptor-interacting protein 13 OS=Cricetulus griseus GN=I79_024822 PE=3 SV=1	tr|G3ILQ1|G3ILQ1_CRIGR	46 kDa	36
Endoplasmic reticulum resident protein 29 OS=Cricetulus griseus GN=H671_4g11813 PE=4 SV=1	tr|G3H284|G3H284_CRIGR	29 kDa	36
Exportin-7 (Fragment) OS=Cricetulus griseus GN=I79_001497 PE=4 SV=1	tr|G3GUX2|G3GUX2_CRIGR	97 kDa	36
Protein FAM21 OS=Cricetulus griseus GN=I79_015021 PE=4 SV=1	tr|G3HVM3|G3HVM3_CRIGR	145 kDa	36
60S ribosomal protein L27 OS=Cricetulus griseus GN=I79_003875 PE=4 SV=1	tr|G3H151|G3H151_CRIGR	17 kDa	36
40S ribosomal protein S18 OS=Cricetulus griseus GN=I79_003466 PE=3 SV=1	tr|G3H018|G3H018_CRIGR	19 kDa	36
40S ribosomal protein S4 OS=Cricetulus griseus GN=I79_012692 PE=3 SV=1	tr|G3HPI0|G3HPI0_CRIGR	29 kDa	36
Poly(RC)-binding protein 3 OS=Cricetulus griseus GN=I79_006835 PE=4 SV=1	tr|G3H8Y6|G3H8Y6_CRIGR	39 kDa	36
YTH domain family protein 1 OS=Cricetulus griseus GN=I79_009873 PE=4 SV=1	tr|G3HGX9|G3HGX9_CRIGR	55 kDa	35
Pleiotropic regulator 1 OS=Cricetulus griseus GN=I79_005571 PE=4 SV=1	tr|G3H5I9|G3H5I9_CRIGR	43 kDa	35
Dystroglycan OS=Cricetulus griseus GN=I79_006654 PE=4 SV=1	tr|G3H8F4|G3H8F4_CRIGR	97 kDa	35
Anaphase-promoting complex subunit 5 OS=Cricetulus griseus GN=I79_004289 PE=4 SV=1	tr|G3H244|G3H244_CRIGR	132 kDa	35
Putative ATP-dependent RNA helicase DDX27 OS=Cricetulus griseus GN=I79_009070 PE=3 SV=1	tr|G3HES6|G3HES6_CRIGR	56 kDa	35
Nucleoporin NUP188-like OS=Cricetulus griseus GN=I79_024656 PE=4 SV=1	tr|G3IL93|G3IL93_CRIGR	138 kDa	35
Prohibitin-2 OS=Cricetulus griseus GN=I79_001428 PE=4 SV=1	tr|G3GUQ6|G3GUQ6_CRIGR	43 kDa	35
Tight junction protein ZO-2 OS=Cricetulus griseus GN=I79_025142 PE=4 SV=1	tr|G3IMK2|G3IMK2_CRIGR	53 kDa	35
Transcription factor p65 OS=Cricetulus griseus GN=I79_021812 PE=4 SV=1	tr|G3IDM9|G3IDM9_CRIGR	60 kDa	35
Transmembrane protein 43 OS=Cricetulus griseus GN=I79_000321 PE=4 SV=1	tr|G3GS14|G3GS14_CRIGR	45 kDa	35
Poly [ADP-ribose] polymerase OS=Cricetulus griseus GN=I79_000673 PE=4 SV=1	tr|G3GSQ5|G3GSQ5_CRIGR	200 kDa	35
ATP synthase subunit gamma OS=Cricetulus griseus GN=I79_000004 PE=3 SV=1	tr|G3GR61|G3GR61_CRIGR	33 kDa	35
Syntenin-1 OS=Cricetulus griseus GN=I79_008432 PE=4 SV=1	tr|G3HD57|G3HD57_CRIGR	32 kDa	35
Oxysterol-binding protein OS=Cricetulus griseus GN=I79_000648 PE=3 SV=1	tr|G3GSN1|G3GSN1_CRIGR	112 kDa	35
40S ribosomal protein S12 OS=Cricetulus griseus GN=I79_019322 PE=3 SV=1	tr|G3I737|G3I737_CRIGR	14 kDa	35
Hepatoma-derived growth factor OS=Cricetulus griseus GN=I79_009588 PE=4 SV=1	tr|G3HG69|G3HG69_CRIGR	23 kDa	35
Proteasome subunit beta type-1 OS=Cricetulus griseus GN=I79_012433 PE=4 SV=1	tr|G3HNT9|G3HNT9_CRIGR	16 kDa	35
U3 small nucleolar RNA-interacting protein 2 OS=Cricetulus griseus GN=I79_006597 PE=4 SV=1	tr|G3H897|G3H897_CRIGR	52 kDa	35
Actin filament-associated protein 1 OS=Cricetulus griseus GN=I79_002043 PE=4 SV=1	tr|G3GWC2|G3GWC2_CRIGR	81 kDa	35
Dedicator of cytokinesis protein 8 OS=Cricetulus griseus GN=I79_023818 PE=3 SV=1	tr|G3IIY8|G3IIY8_CRIGR	149 kDa	35
Mitochondrial import inner membrane translocase subunit TIM44 OS=Cricetulus griseus GN=I79_013539 PE=4 SV=1	tr|G3HRR7|G3HRR7_CRIGR	43 kDa	35
Liprin-beta-1 OS=Cricetulus griseus GN=I79_017000 PE=4 SV=1	tr|G3I0V9|G3I0V9_CRIGR	110 kDa	35
Leucyl-tRNA synthetase, cytoplasmic OS=Cricetulus griseus GN=I79_010044 PE=4 SV=1	tr|G3HHE4|G3HHE4_CRIGR	50 kDa	35
60S ribosomal protein L14 OS=Cricetulus griseus GN=I79_017147 PE=4 SV=1	tr|G3I196|G3I196_CRIGR	18 kDa	35
Caspase-8 OS=Cricetulus griseus GN=I79_014611 PE=2 SV=1	tr|B2CMK5|B2CMK5_CRIGR	56 kDa	35
3-hydroxyacyl-CoA dehydrogenase type-2 OS=Cricetulus griseus GN=H671_xg20529 PE=3 SV=1	tr|G3H7U0|G3H7U0_CRIGR	27 kDa	35
SECIS-binding protein 2-like OS=Cricetulus griseus GN=I79_013548 PE=4 SV=1	tr|G3HRS6|G3HRS6_CRIGR	144 kDa	35
Polypeptide N-acetylgalactosaminyltransferase OS=Cricetulus griseus GN=I79_011362 PE=3 SV=1	tr|G3HKX9|G3HKX9_CRIGR	70 kDa	35
Nuclear RNA export factor 1 OS=Cricetulus griseus GN=H671_3g9643 PE=4 SV=1	tr|G3II27|G3II27_CRIGR	71 kDa	35
26S proteasome non-ATPase regulatory subunit 5 OS=Cricetulus griseus GN=I79_024849 PE=4 SV=1	tr|G3ILS7|G3ILS7_CRIGR	51 kDa	35
Eukaryotic translation initiation factor 2A OS=Cricetulus griseus GN=I79_009559 PE=3 SV=1	tr|G3HG40|G3HG40_CRIGR	65 kDa	35
Protein argonaute-2 OS=Cricetulus griseus GN=AGO2 PE=3 SV=1	tr|G3I7E3|G3I7E3_CRIGR	92 kDa	35
A-kinase anchor protein 12 OS=Cricetulus griseus GN=I79_001159 PE=4 SV=1	tr|G3GU12|G3GU12_CRIGR	91 kDa	35
Cysteine desulfurase, mitochondrial OS=Cricetulus griseus GN=I79_007522 PE=3 SV=1	tr|G3HAR4|G3HAR4_CRIGR	49 kDa	35
Sulfurtransferase OS=Cricetulus griseus GN=I79_023361 PE=4 SV=1	tr|G3IHQ6|G3IHQ6_CRIGR	33 kDa	35
Protein S100-A10 OS=Cricetulus griseus GN=I79_014715 PE=3 SV=1	tr|G3HUU7|G3HUU7_CRIGR	11 kDa	35
Sorting nexin-5 OS=Cricetulus griseus GN=I79_001874 PE=4 SV=1	tr|G3GVW9|G3GVW9_CRIGR	34 kDa	35
Inosine-5'-monophosphate dehydrogenase OS=Cricetulus griseus GN=IMPDH PE=3 SV=1	tr|G3GZ89|G3GZ89_CRIGR	47 kDa	35
General transcription factor II-I OS=Cricetulus griseus GN=I79_011629 PE=3 SV=1	tr|G3HLN9|G3HLN9_CRIGR	83 kDa	34
Ras-related protein Rab-18 OS=Cricetulus griseus GN=I79_004870 PE=4 SV=1	tr|G3H3P1|G3H3P1_CRIGR	23 kDa	34
Mitotic spindle assembly checkpoint protein MAD1 OS=Cricetulus griseus GN=I79_001695 PE=4 SV=1	tr|G3GVF8|G3GVF8_CRIGR	83 kDa	34
U4/U6 small nuclear ribonucleoprotein Prp3 OS=Cricetulus griseus GN=I79_004563 PE=4 SV=1	tr|G3H2W0|G3H2W0_CRIGR	78 kDa	34
Sec1 family domain-containing protein 1 OS=Cricetulus griseus GN=I79_005199 PE=3 SV=1	tr|G3H4J6|G3H4J6_CRIGR	72 kDa	34
Synapse-associated protein 1 OS=Cricetulus griseus GN=I79_017381 PE=4 SV=1	tr|G3I1W1|G3I1W1_CRIGR	36 kDa	34
Bromodomain and WD repeat-containing protein 2 OS=Cricetulus griseus GN=I79_021469 PE=4 SV=1	tr|G3ICS0|G3ICS0_CRIGR	136 kDa	34
Beta-hexosaminidase OS=Cricetulus griseus GN=I79_015800 PE=3 SV=1	tr|G3HXN7|G3HXN7_CRIGR	60 kDa	34
Thioredoxin-dependent peroxide reductase OS=Cricetulus griseus GN=H671_3g8958 PE=4 SV=1	tr|G3H7R4|G3H7R4_CRIGR	28 kDa	34
Peroxiredoxin-5, mitochondrial OS=Cricetulus griseus GN=I79_019750 PE=4 SV=1	tr|G3I887|G3I887_CRIGR	23 kDa	34
Coiled-coil and C2 domain-containing protein 1B OS=Cricetulus griseus GN=I79_001900 PE=4 SV=1	tr|G3GVZ4|G3GVZ4_CRIGR	94 kDa	34
Tubulin-specific chaperone A OS=Cricetulus griseus GN=I79_004625 PE=3 SV=1	tr|G3H319|G3H319_CRIGR	10 kDa	34
Protein ALO17 OS=Cricetulus griseus GN=I79_002362 PE=4 SV=1	tr|G3GX50|G3GX50_CRIGR	83 kDa	34
Sorting nexin-6 (Fragment) OS=Cricetulus griseus GN=I79_019890 PE=4 SV=1	tr|G3I8L4|G3I8L4_CRIGR	44 kDa	34
Cdc42-interacting protein 4 OS=Cricetulus griseus GN=I79_008229 PE=4 SV=1	tr|G3HCL8|G3HCL8_CRIGR	69 kDa	34
Tapasin OS=Cricetulus griseus GN=I79_019241 PE=4 SV=1	tr|G3I6W3|G3I6W3_CRIGR	52 kDa	34
Mixed lineage kinase domain-like protein OS=Cricetulus griseus GN=I79_017874 PE=4 SV=1	tr|G3I373|G3I373_CRIGR	55 kDa	34
Ras-related protein Rab-5C OS=Cricetulus griseus GN=I79_011709 PE=4 SV=1	tr|G3HLW5|G3HLW5_CRIGR	23 kDa	34
D-dopachrome decarboxylase OS=Cricetulus griseus GN=I79_015928 PE=4 SV=1	tr|G3HY03|G3HY03_CRIGR	13 kDa	34
Protein unc-84-like B OS=Cricetulus griseus GN=I79_017631 PE=4 SV=1	tr|G3I2J5|G3I2J5_CRIGR	82 kDa	34
Exosome complex exonuclease RRP44 OS=Cricetulus griseus GN=I79_005487 PE=4 SV=1	tr|G3H5A9|G3H5A9_CRIGR	71 kDa	34
Chromobox protein-like 5 OS=Cricetulus griseus GN=HP1 alpha PE=2 SV=1	tr|Q6E6J6|Q6E6J6_CRIGR	22 kDa	34
Carnitine O-acetyltransferase OS=Cricetulus griseus GN=I79_024609 PE=3 SV=1	tr|G3IL47|G3IL47_CRIGR	71 kDa	34
Uncharacterized protein OS=Cricetulus griseus GN=I79_014918 PE=3 SV=1	tr|G3HVD1|G3HVD1_CRIGR	49 kDa	34
Heterogeneous nuclear ribonucleoprotein A3-like 1 OS=Cricetulus griseus GN=I79_000386 PE=4 SV=1	tr|G3GS73|G3GS73_CRIGR	7 kDa	34
Serine/threonine-protein phosphatase OS=Cricetulus griseus GN=I79_004269 PE=3 SV=1	tr|G3H298|G3H298_CRIGR	59 kDa	34
Tax_Id=9606 Gene_Symbol=KRT28 Keratin 25D	IPI:CON_IPI00418663.3|SWISS-PROT:Q7Z3Y7	53 kDa	34
Myosin-14 OS=Cricetulus griseus GN=I79_019310 PE=3 SV=1	tr|G3I729|G3I729_CRIGR	229 kDa	34
Ubiquitin-conjugating enzyme E2 G2 (Fragment) OS=Cricetulus griseus GN=I79_006846 PE=3 SV=1	tr|G3H8Z7|G3H8Z7_CRIGR	25 kDa	33
Cytochrome c, somatic OS=Cricetulus griseus GN=I79_004417 PE=3 SV=1	tr|G3H2K2|G3H2K2_CRIGR	12 kDa	33
ATP-citrate synthase OS=Cricetulus griseus GN=I79_011700 PE=4 SV=1	tr|G3HLV6|G3HLV6_CRIGR	77 kDa	33
Cysteine-rich protein 2 OS=Cricetulus griseus GN=I79_004727 PE=4 SV=1	tr|G3H3B2|G3H3B2_CRIGR	23 kDa	33
Thioredoxin domain-containing protein 5 OS=Cricetulus griseus GN=I79_008476 PE=3 SV=1	tr|G3HD97|G3HD97_CRIGR	46 kDa	33
Vesicular integral-membrane protein VIP36 OS=Cricetulus griseus GN=H671_3g8834 PE=4 SV=1	tr|G3H177|G3H177_CRIGR	40 kDa	33
Serine/threonine-protein kinase OSR1 OS=Cricetulus griseus GN=I79_013208 PE=4 SV=1	tr|G3HQV2|G3HQV2_CRIGR	48 kDa	33
40S ribosomal protein S25 (Fragment) OS=Cricetulus griseus GN=I79_020113 PE=4 SV=1	tr|G3I979|G3I979_CRIGR	14 kDa	33
Asparagine synthetase [glutamine-hydrolyzing] OS=Cricetulus griseus GN=H671_1g1136 PE=4 SV=1	tr|G3I3J1|G3I3J1_CRIGR	64 kDa	33
Reticulocalbin-3 OS=Cricetulus griseus GN=I79_024805 PE=4 SV=1	tr|G3ILN5|G3ILN5_CRIGR	34 kDa	33
LIM and SH3 domain protein 1 OS=Cricetulus griseus GN=I79_005710 PE=4 SV=1	tr|G3H5W5|G3H5W5_CRIGR	26 kDa	33
Platelet-activating factor acetylhydrolase IB subunit gamma OS=Cricetulus griseus GN=I79_016910 PE=4 SV=1	tr|G3I0M2|G3I0M2_CRIGR	26 kDa	33
Serine/threonine-protein kinase VRK1 OS=Cricetulus griseus GN=I79_010038 PE=3 SV=1	tr|G3HHD8|G3HHD8_CRIGR	45 kDa	33
YLP motif-containing protein 1 OS=Cricetulus griseus GN=I79_020077 PE=4 SV=1	tr|G3I935|G3I935_CRIGR	221 kDa	33
Catechol O-methyltransferase OS=Cricetulus griseus GN=I79_009035 PE=4 SV=1	tr|G3HEP7|G3HEP7_CRIGR	30 kDa	33
Actin-related protein 2/3 complex subunit 4 OS=Cricetulus griseus GN=I79_002331 PE=3 SV=1	tr|G3GX96|G3GX96_CRIGR	20 kDa	33
EPM2A-interacting protein 1 OS=Cricetulus griseus GN=H671_4g11861 PE=4 SV=1	tr|G3HTA6|G3HTA6_CRIGR	70 kDa	33
Acid ceramidase OS=Cricetulus griseus GN=I79_003173 PE=4 SV=1	tr|G3GZB2|G3GZB2_CRIGR	45 kDa	33
Bifunctional methylenetetrahydrofolate dehydrogenase/cyclohydrolase, mitochondrial OS=Cricetulus griseus GN=I79_018284 PE=3 SV=1	tr|G3I4A7|G3I4A7_CRIGR	38 kDa	33
Deoxyhypusine synthase OS=Cricetulus griseus GN=H671_3g9974 PE=4 SV=1	tr|G3HCV7|G3HCV7_CRIGR	41 kDa	33
Aminopeptidase B OS=Cricetulus griseus GN=I79_004826 PE=4 SV=1	tr|G3H3H9|G3H3H9_CRIGR	73 kDa	33
DNA ligase OS=Cricetulus griseus GN=I79_001080 PE=3 SV=1	tr|G3GTU1|G3GTU1_CRIGR	113 kDa	33
Protein VPRBP OS=Cricetulus griseus GN=I79_006606 PE=4 SV=1	tr|G3H8A6|G3H8A6_CRIGR	172 kDa	33
GRIP and coiled-coil domain-containing protein 2 OS=Cricetulus griseus GN=I79_010641 PE=4 SV=1	tr|G3HJ09|G3HJ09_CRIGR	195 kDa	33
Nucleolar protein 58 OS=Cricetulus griseus GN=I79_002996 PE=4 SV=1	tr|G3GYX1|G3GYX1_CRIGR	25 kDa	33
Serine/threonine-protein kinase DCLK1 OS=Cricetulus griseus GN=I79_009644 PE=4 SV=1	tr|G3HGC0|G3HGC0_CRIGR	40 kDa	33
Ran-specific GTPase-activating protein OS=Cricetulus griseus GN=I79_009045 PE=4 SV=1	tr|G3HEQ3|G3HEQ3_CRIGR	25 kDa	33
Non-specific serine/threonine protein kinase OS=Cricetulus griseus GN=I79_024400 PE=4 SV=1	tr|G3IKJ7|G3IKJ7_CRIGR	82 kDa	33
Ribosomal RNA processing protein 1-like B OS=Cricetulus griseus GN=I79_020184 PE=4 SV=1	tr|G3I9E3|G3I9E3_CRIGR	71 kDa	33
Ubiquitin carboxyl-terminal hydrolase 4 OS=Cricetulus griseus GN=I79_006661 PE=3 SV=1	tr|G3H8G1|G3H8G1_CRIGR	106 kDa	33
Acyl-CoA synthetase family member 2, mitochondrial OS=Cricetulus griseus GN=I79_007776 PE=4 SV=1	tr|G3HBE7|G3HBE7_CRIGR	68 kDa	33
Dynamin-1-like protein OS=Cricetulus griseus GN=I79_022295 PE=4 SV=1	tr|G3IEY5|G3IEY5_CRIGR	36 kDa	33
Tax_Id=9606 Gene_Symbol=KRT27 Keratin, type I cytoskeletal 27	IPI:CON_IPI00328103.3|SWISS-PROT:Q7Z3Y8	50 kDa	33
ADP-ribosylation factor 4 OS=Cricetulus griseus GN=I79_001445 PE=3 SV=1	tr|G3GUS2|G3GUS2_CRIGR	20 kDa	33
EH domain-containing protein 3 OS=Cricetulus griseus GN=I79_018338 PE=3 SV=1	tr|G3I4G0|G3I4G0_CRIGR	61 kDa	33
Protein RER1 OS=Cricetulus griseus GN=I79_017404 PE=3 SV=1	tr|G3I1X5|G3I1X5_CRIGR	23 kDa	32
Transportin-1 OS=Cricetulus griseus GN=I79_010569 PE=4 SV=1	tr|G3HIU2|G3HIU2_CRIGR	79 kDa	32
Protein FAM98B OS=Cricetulus griseus GN=I79_010217 PE=4 SV=1	tr|G3HHV6|G3HHV6_CRIGR	35 kDa	32
Small nuclear ribonucleoprotein-associated protein OS=Cricetulus griseus GN=I79_005053 PE=3 SV=1	tr|G3H453|G3H453_CRIGR	23 kDa	32
Profilin-1 OS=Cricetulus griseus GN=I79_002801 PE=3 SV=1	tr|G3GYC6|G3GYC6_CRIGR	6 kDa	32
KDEL motif-containing protein 2 OS=Cricetulus griseus GN=I79_009411 PE=4 SV=1	tr|G3HFP8|G3HFP8_CRIGR	52 kDa	32
Nucleolar GTP-binding protein 2 OS=Cricetulus griseus GN=I79_008786 PE=3 SV=1	tr|G3HE17|G3HE17_CRIGR	83 kDa	32
THO complex subunit 2 OS=Cricetulus griseus GN=I79_024485 PE=4 SV=1	tr|G3IKT2|G3IKT2_CRIGR	183 kDa	32
WD repeat-containing protein 82 OS=Cricetulus griseus GN=I79_003259 PE=4 SV=1	tr|G3GZF9|G3GZF9_CRIGR	32 kDa	32
Acyl-coenzyme A thioesterase 9, mitochondrial OS=Cricetulus griseus GN=I79_020036 PE=4 SV=1	tr|G3I903|G3I903_CRIGR	51 kDa	32
Ras-related protein Rap-1b OS=Cricetulus griseus GN=I79_002677 PE=4 SV=1	tr|G3GY22|G3GY22_CRIGR	21 kDa	32
Ras and Rab interactor-like protein OS=Cricetulus griseus GN=I79_010758 PE=4 SV=1	tr|G3HJB6|G3HJB6_CRIGR	72 kDa	32
Glutathione S-transferase A4 OS=Cricetulus griseus GN=I79_018719 PE=4 SV=1	tr|G3I5H1|G3I5H1_CRIGR	26 kDa	32
Prenylcysteine oxidase OS=Cricetulus griseus GN=I79_015733 PE=3 SV=1	tr|G3HXK8|G3HXK8_CRIGR	57 kDa	32
Cytoplasmic aconitate hydratase OS=Cricetulus griseus GN=I79_013257 PE=4 SV=1	tr|G3HQZ8|G3HQZ8_CRIGR	89 kDa	32
Dihydrofolate reductase OS=Cricetulus griseus GN=DHFR PE=3 SV=1	tr|Q2MH30|Q2MH30_CRIGR	22 kDa	32
Putative G-protein coupled receptor 111 OS=Cricetulus griseus GN=I79_014208 PE=3 SV=1	tr|G3HTI3|G3HTI3_CRIGR	158 kDa	32
Pogo transposable element with ZNF domain OS=Cricetulus griseus GN=I79_004611 PE=4 SV=1	tr|G3H306|G3H306_CRIGR	155 kDa	32
Kinesin-like protein KIF14 OS=Cricetulus griseus GN=I79_004852 PE=3 SV=1	tr|G3H3K4|G3H3K4_CRIGR	183 kDa	32
Ras-related protein Rab-2B OS=Cricetulus griseus GN=I79_015421 PE=4 SV=1	tr|G3HWS3|G3HWS3_CRIGR	24 kDa	32
Cysteine and histidine-rich domain-containing protein 1 OS=Cricetulus griseus GN=I79_019852 PE=4 SV=1	tr|G3I8H9|G3I8H9_CRIGR	37 kDa	32
Prefoldin subunit 5 OS=Cricetulus griseus GN=I79_014827 PE=3 SV=1	tr|G3HV50|G3HV50_CRIGR	17 kDa	32
DnaJ-like subfamily A member 3, mitochondrial OS=Cricetulus griseus GN=I79_013695 PE=3 SV=1	tr|G3HS69|G3HS69_CRIGR	49 kDa	32
Obg-like ATPase 1 OS=Cricetulus griseus GN=I79_001282 PE=4 SV=1	tr|G3GUC8|G3GUC8_CRIGR	32 kDa	32
NADH dehydrogenase [ubiquinone] iron-sulfur protein 3, mitochondrial OS=Cricetulus griseus GN=I79_002893 PE=3 SV=1	tr|G3GYL3|G3GYL3_CRIGR	30 kDa	32
Protein arginine methyltransferase NDUFAF7 OS=Cricetulus griseus GN=I79_015611 PE=3 SV=1	tr|G3HX92|G3HX92_CRIGR	49 kDa	32
Caspase-7 OS=Cricetulus griseus GN=I79_024625 PE=1 SV=1	tr|G3IL63|G3IL63_CRIGR	34 kDa	32
Mannosyl-oligosaccharide glucosidase OS=Cricetulus griseus GN=I79_019605 PE=4 SV=1	tr|G3I7V6|G3I7V6_CRIGR	81 kDa	32
Vacuolar protein sorting-associated protein 26B OS=Cricetulus griseus GN=H671_4g13432 PE=4 SV=1	tr|G3GTV9|G3GTV9_CRIGR	39 kDa	32
Nucleolar complex protein 3-like OS=Cricetulus griseus GN=I79_006990 PE=4 SV=1	tr|G3H9C3|G3H9C3_CRIGR	104 kDa	32
Nesprin-2 OS=Cricetulus griseus GN=I79_005355 PE=4 SV=1	tr|G3H4Z1|G3H4Z1_CRIGR	192 kDa	32
Cytochrome b-c1 complex subunit 1, mitochondrial OS=Cricetulus griseus GN=I79_011272 PE=4 SV=1	tr|G3HKP3|G3HKP3_CRIGR	41 kDa	32
Uncharacterized protein OS=Cricetulus griseus GN=I79_011104 PE=3 SV=1	tr|G3HK86|G3HK86_CRIGR	46 kDa	32
Zinc finger CCCH domain-containing protein 14 OS=Cricetulus griseus GN=I79_007785 PE=4 SV=1	tr|G3HBF7|G3HBF7_CRIGR	79 kDa	32
10 kDa heat shock protein, mitochondrial OS=Cricetulus griseus GN=I79_016132 PE=3 SV=1	tr|G3HYJ8|G3HYJ8_CRIGR	11 kDa	32
Isopentenyl-diphosphate Delta-isomerase 1 OS=Cricetulus griseus GN=I79_000033 PE=4 SV=1	tr|G3GR90|G3GR90_CRIGR	33 kDa	32
Acyl-CoA-binding protein OS=Cricetulus griseus GN=I79_005522 PE=4 SV=1	tr|G3H5D5|G3H5D5_CRIGR	13 kDa	32
Protein transport protein Sec23A OS=Cricetulus griseus GN=I79_009685 PE=4 SV=1	tr|G3HGF9|G3HGF9_CRIGR	86 kDa	32
Importin subunit alpha OS=Cricetulus griseus GN=I79_010021 PE=3 SV=1	tr|G3HHC3|G3HHC3_CRIGR	55 kDa	32
Alpha-actinin-3 OS=Cricetulus griseus GN=H671_3g10132 PE=4 SV=1	tr|G3I4K1|G3I4K1_CRIGR	103 kDa	32
Histone-lysine N-methyltransferase OS=Cricetulus griseus GN=I79_010591 PE=3 SV=1	tr|G3HIW3|G3HIW3_CRIGR	65 kDa	31
Retinoblastoma-binding protein 6 OS=Cricetulus griseus GN=I79_023712 PE=4 SV=1	tr|G3IIN9|G3IIN9_CRIGR	195 kDa	31
Vesicle-associated membrane protein-associated protein B OS=Cricetulus griseus GN=I79_002227 PE=4 SV=1	tr|G3GWU4|G3GWU4_CRIGR	28 kDa	31
Calcium-transporting ATPase OS=Cricetulus griseus GN=I79_002357 PE=3 SV=1	tr|G3GX45|G3GX45_CRIGR	142 kDa	31
Pumilio-like 2 OS=Cricetulus griseus GN=I79_008576 PE=4 SV=1	tr|G3HDJ2|G3HDJ2_CRIGR	114 kDa	31
Inositol 1,4,5-trisphosphate receptor type 1 OS=Cricetulus griseus GN=I79_004653 PE=4 SV=1	tr|G3H344|G3H344_CRIGR	292 kDa	31
Clusterin OS=Cricetulus griseus GN=I79_012331 PE=3 SV=1	tr|G3HNJ3|G3HNJ3_CRIGR	52 kDa	31
Phosphatidylethanolamine-binding protein 1 OS=Cricetulus griseus GN=I79_001211 PE=4 SV=1	tr|G3GU60|G3GU60_CRIGR	21 kDa	31
Focal adhesion kinase 1 OS=Cricetulus griseus GN=I79_019430 PE=3 SV=1	tr|G3I7E2|G3I7E2_CRIGR	116 kDa	31
Transcriptional repressor p66-beta OS=Cricetulus griseus GN=I79_008053 PE=4 SV=1	tr|G3HC12|G3HC12_CRIGR	65 kDa	31
40S ribosomal protein S24 OS=Cricetulus griseus GN=I79_010001 PE=3 SV=1	tr|G3HHA3|G3HHA3_CRIGR	10 kDa	31
Pinin OS=Cricetulus griseus GN=I79_023988 PE=4 SV=1	tr|G3IJF5|G3IJF5_CRIGR	83 kDa	31
Targeting protein for Xklp2 OS=Cricetulus griseus GN=I79_008885 PE=4 SV=1	tr|G3HEA6|G3HEA6_CRIGR	86 kDa	31
DNA-directed RNA polymerase OS=Cricetulus griseus GN=I79_009193 PE=3 SV=1	tr|G3HF40|G3HF40_CRIGR	139 kDa	31
Rab3 GTPase-activating protein catalytic subunit OS=Cricetulus griseus GN=I79_003347 PE=4 SV=1	tr|G3GZQ4|G3GZQ4_CRIGR	84 kDa	31
UPF0696 protein C11orf68-like OS=Cricetulus griseus GN=I79_017602 PE=4 SV=1	tr|G3I2G0|G3I2G0_CRIGR	27 kDa	31
CD166 antigen OS=Cricetulus griseus GN=I79_013425 PE=4 SV=1	tr|G3HRF8|G3HRF8_CRIGR	65 kDa	31
Transcriptional repressor CTCF OS=Cricetulus griseus GN=I79_016533 PE=4 SV=1	tr|G3HZM6|G3HZM6_CRIGR	84 kDa	31
NHL repeat-containing protein 2 OS=Cricetulus griseus GN=I79_021771 PE=4 SV=1	tr|G3IDI9|G3IDI9_CRIGR	59 kDa	31
Nodal modulator 1 (Fragment) OS=Cricetulus griseus GN=I79_020939 PE=4 SV=1	tr|G3IBB9|G3IBB9_CRIGR	66 kDa	31
Epoxide hydrolase 1 OS=Cricetulus griseus GN=I79_017017 PE=4 SV=1	tr|G3I0X5|G3I0X5_CRIGR	25 kDa	31
DNA primase OS=Cricetulus griseus GN=I79_013471 PE=3 SV=1	tr|G3HRM7|G3HRM7_CRIGR	50 kDa	31
Methionine aminopeptidase 2 OS=Cricetulus griseus GN=METAP2 PE=3 SV=1	tr|G3HBJ9|G3HBJ9_CRIGR	53 kDa	31
Engulfment and cell motility protein 2 OS=Cricetulus griseus GN=I79_006802 PE=4 SV=1	tr|G3H8U1|G3H8U1_CRIGR	83 kDa	31
Solute carrier family 12 member 7 OS=Cricetulus griseus GN=I79_025098 PE=4 SV=1	tr|G3IMF9|G3IMF9_CRIGR	58 kDa	31
H-2 class II histocompatibility antigen gamma chain OS=Cricetulus griseus GN=I79_013666 PE=3 SV=1	tr|G3HS40|G3HS40_CRIGR	36 kDa	31
Guanine nucleotide-binding protein G(S) subunit alpha isoforms XLas OS=Cricetulus griseus GN=I79_002218 PE=4 SV=1	tr|G3GWT7|G3GWT7_CRIGR	39 kDa	31
Geranylgeranyl transferase type-2 subunit alpha OS=Cricetulus griseus GN=I79_008535 PE=4 SV=1	tr|G3HDD1|G3HDD1_CRIGR	65 kDa	31
V-type proton ATPase subunit E 1 OS=Cricetulus griseus GN=I79_012984 PE=3 SV=1	tr|G3HQ89|G3HQ89_CRIGR	28 kDa	31
Isovaleryl-CoA dehydrogenase, mitochondrial OS=Cricetulus griseus GN=I79_021396 PE=3 SV=1	tr|G3ICJ8|G3ICJ8_CRIGR	46 kDa	31
Sialic acid synthase OS=Cricetulus griseus GN=I79_006290 PE=4 SV=1	tr|G3H7F9|G3H7F9_CRIGR	40 kDa	31
Flotillin-1 OS=Cricetulus griseus GN=I79_013152 PE=4 SV=1	tr|G3HQP7|G3HQP7_CRIGR	46 kDa	31
Coiled-coil domain-containing protein 22 OS=Cricetulus griseus GN=I79_012249 PE=4 SV=1	tr|G3HNB2|G3HNB2_CRIGR	69 kDa	31
Protein bicaudal D-like 2 OS=Cricetulus griseus GN=I79_012537 PE=4 SV=1	tr|G3HP33|G3HP33_CRIGR	89 kDa	31
Citrate synthase OS=Cricetulus griseus GN=I79_013489 PE=3 SV=1	tr|G3HRP3|G3HRP3_CRIGR	35 kDa	31
Golgin subfamily A member 5 OS=Cricetulus griseus GN=I79_017231 PE=4 SV=1	tr|G3I1H4|G3I1H4_CRIGR	83 kDa	31
Ras-related GTP-binding protein B OS=Cricetulus griseus GN=H671_xg20293 PE=4 SV=1	tr|G3HWV0|G3HWV0_CRIGR	40 kDa	31
Far upstream element-binding protein 3 OS=Cricetulus griseus GN=I79_022054 PE=4 SV=1	tr|G3IEA9|G3IEA9_CRIGR	53 kDa	31
Rho-associated protein kinase 1 OS=Cricetulus griseus GN=I79_014743 PE=3 SV=1	tr|G3HUX3|G3HUX3_CRIGR	125 kDa	31
60S ribosomal protein L18a OS=Cricetulus griseus GN=I79_013173 PE=3 SV=1	tr|G3HQR7|G3HQR7_CRIGR	20 kDa	31
Glutathione S-transferase P 2 OS=Cricetulus griseus GN=I79_018158 PE=4 SV=1	tr|G3I3Y7|G3I3Y7_CRIGR	24 kDa	31
60S ribosomal protein L10 OS=Cricetulus griseus GN=I79_021029 PE=4 SV=1	tr|G3IBK4|G3IBK4_CRIGR	29 kDa	31
60S ribosomal protein L7 OS=Cricetulus griseus GN=H671_xg20344 PE=4 SV=1	tr|G3HMJ8|G3HMJ8_CRIGR	29 kDa	31
Phospholipase B-like OS=Cricetulus griseus GN=I79_019209 PE=3 SV=1	tr|G3I6T1|G3I6T1_CRIGR	66 kDa	30
Delta-1-pyrroline-5-carboxylate dehydrogenase, mitochondrial OS=Cricetulus griseus GN=I79_020042 PE=3 SV=1	tr|G3I909|G3I909_CRIGR	61 kDa	30
Kinesin-like protein OS=Cricetulus griseus GN=I79_004896 PE=3 SV=1	tr|G3H3R6|G3H3R6_CRIGR	110 kDa	30
DNA-dependent protein kinase catalytic subunit OS=Cricetulus griseus GN=I79_017613 PE=3 SV=1	tr|G3I2I2|G3I2I2_CRIGR	397 kDa	30
Small ubiquitin-related modifier OS=Cricetulus griseus GN=I79_023115 PE=3 SV=1	tr|G3IH36|G3IH36_CRIGR	11 kDa	30
Protein ERGIC-53 OS=Cricetulus griseus GN=I79_014598 PE=4 SV=1	tr|G3HUI7|G3HUI7_CRIGR	44 kDa	30
Brefeldin A-inhibited guanine nucleotide-exchange protein 2 OS=Cricetulus griseus GN=I79_006788 PE=4 SV=1	tr|G3H8S7|G3H8S7_CRIGR	139 kDa	30
U4/U6.U5 tri-snRNP-associated protein 2 OS=Cricetulus griseus GN=I79_012871 PE=4 SV=1	tr|G3HPY5|G3HPY5_CRIGR	65 kDa	30
Plasminogen activator inhibitor 1 RNA-binding protein OS=Cricetulus griseus GN=H671_6g15793 PE=4 SV=1	tr|G3IH35|G3IH35_CRIGR	35 kDa	30
Aldose 1-epimerase OS=Cricetulus griseus GN=I79_013996 PE=3 SV=1	tr|G3HSZ6|G3HSZ6_CRIGR	38 kDa	30
Adenine phosphoribosyltransferase OS=Cricetulus griseus GN=I79_000224 PE=3 SV=1	tr|G3GRT0|G3GRT0_CRIGR	21 kDa	30
Cell division cycle and apoptosis regulator protein 1 OS=Cricetulus griseus GN=I79_006063 PE=4 SV=1	tr|G3H6U4|G3H6U4_CRIGR	77 kDa	30
Mitotic checkpoint protein BUB3 OS=Cricetulus griseus GN=I79_018864 PE=4 SV=1	tr|G3I5V6|G3I5V6_CRIGR	37 kDa	30
Acyl-CoA-binding domain-containing protein 5 OS=Cricetulus griseus GN=I79_014051 PE=4 SV=1	tr|G3HT37|G3HT37_CRIGR	111 kDa	30
Cleavage and polyadenylation specificity factor subunit 3 OS=Cricetulus griseus GN=I79_023270 PE=4 SV=1	tr|G3IHI0|G3IHI0_CRIGR	73 kDa	30
Nucleolar and spindle-associated protein 1 OS=Cricetulus griseus GN=I79_003824 PE=4 SV=1	tr|G3H104|G3H104_CRIGR	50 kDa	30
Serine/threonine-protein phosphatase 2A 55 kDa regulatory subunit B OS=Cricetulus griseus GN=I79_015996 PE=3 SV=1	tr|G3HY75|G3HY75_CRIGR	53 kDa	30
26S proteasome non-ATPase regulatory subunit 14 OS=Cricetulus griseus GN=I79_017128 PE=4 SV=1	tr|G3I179|G3I179_CRIGR	35 kDa	30
Adenosine deaminase OS=Cricetulus griseus GN=I79_011661 PE=3 SV=1	tr|G3HLR7|G3HLR7_CRIGR	41 kDa	30
Cleavage and polyadenylation specificity factor subunit 1 OS=Cricetulus griseus GN=I79_015349 PE=4 SV=1	tr|G3HWL7|G3HWL7_CRIGR	158 kDa	30
Regulation of nuclear pre-mRNA domain-containing protein 1B OS=Cricetulus griseus GN=I79_002629 PE=4 SV=1	tr|G3GXY4|G3GXY4_CRIGR	37 kDa	30
Reticulocalbin-1 (Fragment) OS=Cricetulus griseus GN=I79_003169 PE=4 SV=1	tr|G3GZA9|G3GZA9_CRIGR	29 kDa	30
Translin OS=Cricetulus griseus GN=I79_003856 PE=4 SV=1	tr|G3H133|G3H133_CRIGR	26 kDa	30
Transcription elongation factor B polypeptide 1 OS=Cricetulus griseus GN=I79_006997 PE=3 SV=1	tr|G3H9C9|G3H9C9_CRIGR	12 kDa	30
NADPH--cytochrome P450 reductase OS=Cricetulus griseus GN=I79_007261 PE=4 SV=1	tr|G3HA21|G3HA21_CRIGR	59 kDa	30
Tyrosine-protein kinase OS=Cricetulus griseus GN=I79_023588 PE=3 SV=1	tr|G3IIC0|G3IIC0_CRIGR	51 kDa	30
Bifunctional 3'-phosphoadenosine 5'-phosphosulfate synthetase 1 OS=Cricetulus griseus GN=I79_025282 PE=4 SV=1	tr|G3IMX7|G3IMX7_CRIGR	36 kDa	30
DNA-binding protein SMUBP-2 OS=Cricetulus griseus GN=I79_022308 PE=4 SV=1	tr|G3IEZ7|G3IEZ7_CRIGR	108 kDa	30
Lysine-specific histone demethylase 1 OS=Cricetulus griseus GN=I79_010511 PE=4 SV=1	tr|G3HIN6|G3HIN6_CRIGR	83 kDa	30
Gelsolin OS=Cricetulus griseus GN=I79_015603 PE=4 SV=1	tr|G3HX84|G3HX84_CRIGR	72 kDa	30
Protein lunapark OS=Cricetulus griseus GN=I79_004137 PE=4 SV=1	tr|G3H1V2|G3H1V2_CRIGR	38 kDa	30
Protein SEC13-like OS=Cricetulus griseus GN=I79_002356 PE=3 SV=1	tr|G3GX44|G3GX44_CRIGR	36 kDa	30
Rho guanine nucleotide exchange factor 1 OS=Cricetulus griseus GN=I79_016920 PE=4 SV=1	tr|G3I0N2|G3I0N2_CRIGR	89 kDa	30
NADH-cytochrome b5 reductase OS=Cricetulus griseus GN=I79_004802 PE=3 SV=1	tr|G3H3L4|G3H3L4_CRIGR	34 kDa	30
L-asparaginase OS=Cricetulus griseus GN=I79_016752 PE=4 SV=1	tr|G3I075|G3I075_CRIGR	20 kDa	30
Elongation factor 1-gamma OS=Cricetulus griseus GN=I79_016749 PE=4 SV=1	tr|G3I072|G3I072_CRIGR	16 kDa	30
SWI/SNF complex subunit SMARCC2 OS=Cricetulus griseus GN=I79_013500 PE=4 SV=1	tr|G3HRQ3|G3HRQ3_CRIGR	122 kDa	30
Septin-7 OS=Cricetulus griseus GN=I79_018841 PE=4 SV=1	tr|G3I5T4|G3I5T4_CRIGR	14 kDa	30
Sideroflexin OS=Cricetulus griseus GN=I79_021686 PE=3 SV=1	tr|G3IDB0|G3IDB0_CRIGR	35 kDa	29
Cell division cycle 5-related protein OS=Cricetulus griseus GN=I79_008082 PE=4 SV=1	tr|G3HC77|G3HC77_CRIGR	66 kDa	29
Glypican-1 OS=Cricetulus griseus GN=I79_005296 PE=3 SV=1	tr|G3H4T5|G3H4T5_CRIGR	86 kDa	29
Dolichyl-diphosphooligosaccharide--protein glycosyltransferase subunit STT3B OS=Cricetulus griseus GN=I79_001616 PE=4 SV=1	tr|G3GV85|G3GV85_CRIGR	78 kDa	29
DNA excision repair protein ERCC-6-like OS=Cricetulus griseus GN=I79_016856 PE=4 SV=1	tr|G3I0H1|G3I0H1_CRIGR	139 kDa	29
Pyrroline-5-carboxylate reductase OS=Cricetulus griseus GN=I79_014840 PE=3 SV=1	tr|G3HV63|G3HV63_CRIGR	34 kDa	29
Nucleosome-binding protein 1 OS=Cricetulus griseus GN=I79_017309 PE=4 SV=1	tr|G3I1P6|G3I1P6_CRIGR	33 kDa	29
Nicastrin OS=Cricetulus griseus GN=I79_006475 PE=4 SV=1	tr|G3H7X9|G3H7X9_CRIGR	69 kDa	29
Nesprin-1 OS=Cricetulus griseus GN=I79_001169 PE=4 SV=1	tr|G3GU22|G3GU22_CRIGR	225 kDa	29
LIM and senescent cell antigen-like-containing domain protein OS=Cricetulus griseus GN=I79_010647 PE=4 SV=1	tr|G3HJ13|G3HJ13_CRIGR	37 kDa	29
WD repeat-containing protein 5 OS=Cricetulus griseus GN=I79_021666 PE=4 SV=1	tr|G3ID93|G3ID93_CRIGR	37 kDa	29
Ectonucleoside triphosphate diphosphohydrolase 5 OS=Cricetulus griseus GN=I79_012318 PE=3 SV=1	tr|G3HNI0|G3HNI0_CRIGR	50 kDa	29
Kinetochore protein NDC80-like OS=Cricetulus griseus GN=H671_2g6631 PE=4 SV=1	tr|G3HXF9|G3HXF9_CRIGR	74 kDa	29
Cohesin subunit SA-2 OS=Cricetulus griseus GN=I79_015986 PE=4 SV=1	tr|G3HY68|G3HY68_CRIGR	135 kDa	29
ATP-dependent RNA helicase DDX54 OS=Cricetulus griseus GN=I79_019221 PE=4 SV=1	tr|G3I6U3|G3I6U3_CRIGR	97 kDa	29
Rho GTPase-activating protein 18 OS=Cricetulus griseus GN=I79_024129 PE=4 SV=1	tr|G3IJU2|G3IJU2_CRIGR	58 kDa	29
Regulator of chromosome condensation OS=Cricetulus griseus GN=I79_004185 PE=4 SV=1	tr|G3H1Y8|G3H1Y8_CRIGR	49 kDa	29
ADP-sugar pyrophosphatase OS=Cricetulus griseus GN=I79_001795 PE=3 SV=1	tr|G3GVP7|G3GVP7_CRIGR	24 kDa	29
Acyl-CoA dehydrogenase family member 9, mitochondrial OS=Cricetulus griseus GN=I79_019466 PE=3 SV=1	tr|G3I7H7|G3I7H7_CRIGR	69 kDa	29
Tuftelin-interacting protein 11 OS=Cricetulus griseus GN=I79_014142 PE=3 SV=1	tr|G3HTC0|G3HTC0_CRIGR	96 kDa	29
Amidophosphoribosyltransferase OS=Cricetulus griseus GN=I79_022534 PE=4 SV=1	tr|G3IFL1|G3IFL1_CRIGR	28 kDa	29
Flap endonuclease 1 OS=Cricetulus griseus GN=FEN1 PE=3 SV=1	tr|G3IFK1|G3IFK1_CRIGR	46 kDa	29
ADP-ribosylation factor GTPase-activating protein 3 OS=Cricetulus griseus GN=I79_015845 PE=4 SV=1	tr|G3HXT1|G3HXT1_CRIGR	57 kDa	29
Syntaxin-binding protein 3 OS=Cricetulus griseus GN=I79_024220 PE=3 SV=1	tr|G3IK27|G3IK27_CRIGR	68 kDa	29
E3 ubiquitin-protein ligase OS=Cricetulus griseus GN=I79_007495 PE=4 SV=1	tr|G3HAN9|G3HAN9_CRIGR	98 kDa	29
Protein phosphatase 1F OS=Cricetulus griseus GN=I79_009498 PE=3 SV=1	tr|G3HFY1|G3HFY1_CRIGR	50 kDa	29
ADP-ribosylation factor-like protein 3 OS=Cricetulus griseus GN=I79_019342 PE=3 SV=1	tr|G3I757|G3I757_CRIGR	20 kDa	29
pre-rRNA processing protein FTSJ3 OS=Cricetulus griseus GN=FTSJ3 PE=3 SV=1	tr|G3HCU9|G3HCU9_CRIGR	95 kDa	29
Centromere/kinetochore protein zw10-like OS=Cricetulus griseus GN=I79_024795 PE=4 SV=1	tr|G3ILM5|G3ILM5_CRIGR	88 kDa	29
Elongation factor Tu GTP-binding domain-containing protein 1 OS=Cricetulus griseus GN=I79_022120 PE=4 SV=1	tr|G3IEH3|G3IEH3_CRIGR	85 kDa	29
F-box-like/WD repeat-containing protein TBL1X OS=Cricetulus griseus GN=I79_018237 PE=4 SV=1	tr|G3I461|G3I461_CRIGR	62 kDa	29
Phosphatidylinositol-binding clathrin assembly protein OS=Cricetulus griseus GN=I79_015831 PE=4 SV=1	tr|G3HXR8|G3HXR8_CRIGR	66 kDa	29
Putative ATP-dependent RNA helicase DDX47 OS=Cricetulus griseus GN=I79_007653 PE=3 SV=1	tr|G3HB38|G3HB38_CRIGR	65 kDa	29
Receptor expression-enhancing protein (Fragment) OS=Cricetulus griseus GN=I79_009156 PE=3 SV=1	tr|G3HF04|G3HF04_CRIGR	15 kDa	29
Dephospho-CoA kinase domain-containing protein OS=Cricetulus griseus GN=I79_011610 PE=3 SV=1	tr|G3HLM0|G3HLM0_CRIGR	26 kDa	29
Ubiquitin thioesterase OTUB1 OS=Cricetulus griseus GN=I79_019736 PE=4 SV=1	tr|G3I873|G3I873_CRIGR	28 kDa	29
Importin subunit alpha OS=Cricetulus griseus GN=I79_008297 PE=3 SV=1	tr|G3HCT1|G3HCT1_CRIGR	58 kDa	29
N-acetyltransferase NAT13 OS=Cricetulus griseus GN=I79_003540 PE=4 SV=1	tr|G3H065|G3H065_CRIGR	24 kDa	29
Zinc finger protein ZPR1 OS=Cricetulus griseus GN=I79_019552 PE=4 SV=1	tr|G3I7Q5|G3I7Q5_CRIGR	55 kDa	29
Serine/threonine-protein kinase N2 OS=Cricetulus griseus GN=I79_018232 PE=4 SV=1	tr|G3I457|G3I457_CRIGR	107 kDa	29
Transcription elongation regulator 1 OS=Cricetulus griseus GN=I79_010041 PE=4 SV=1	tr|G3HHE1|G3HHE1_CRIGR	48 kDa	29
Acetoacetyl-CoA synthetase OS=Cricetulus griseus GN=I79_017077 PE=4 SV=1	tr|G3I132|G3I132_CRIGR	71 kDa	29
Aflatoxin B1 aldehyde reductase member 2 OS=Cricetulus griseus GN=H671_2g6290 PE=4 SV=1	tr|G3HU24|G3HU24_CRIGR	38 kDa	29
Proteasome activator complex subunit 3 OS=Cricetulus griseus GN=I79_011736 PE=4 SV=1	tr|G3HLZ2|G3HLZ2_CRIGR	30 kDa	29
Lysosome-associated membrane glycoprotein 1 OS=Cricetulus griseus GN=I79_011073 PE=3 SV=1	tr|G3HK56|G3HK56_CRIGR	40 kDa	29
Heterogeneous nuclear ribonucleoprotein F OS=Cricetulus griseus GN=I79_011313 PE=4 SV=1	tr|G3HKT3|G3HKT3_CRIGR	20 kDa	29
Serine/threonine-protein kinase PAK 3 OS=Cricetulus griseus GN=I79_016481 PE=4 SV=1	tr|G3HZH7|G3HZH7_CRIGR	61 kDa	29
TRAF family member-associated NF-kappa-B activator OS=Cricetulus griseus GN=I79_017129 PE=4 SV=1	tr|G3I180|G3I180_CRIGR	49 kDa	29
Catenin alpha-1 OS=Cricetulus griseus GN=I79_009138 PE=4 SV=1	tr|G3HEY9|G3HEY9_CRIGR	100 kDa	28
U2-associated protein SR140 OS=Cricetulus griseus GN=I79_000765 PE=4 SV=1	tr|G3GSZ3|G3GSZ3_CRIGR	74 kDa	28
Vinexin (Fragment) OS=Cricetulus griseus GN=I79_001509 PE=4 SV=1	tr|G3GUY3|G3GUY3_CRIGR	155 kDa	28
Bromodomain adjacent to zinc finger domain protein 1A OS=Cricetulus griseus GN=I79_019887 PE=4 SV=1	tr|G3I8L1|G3I8L1_CRIGR	174 kDa	28
Transcription factor BTF3 OS=Cricetulus griseus GN=I79_016847 PE=3 SV=1	tr|G3I0G1|G3I0G1_CRIGR	59 kDa	28
Microsomal glutathione S-transferase 1 OS=Cricetulus griseus GN=I79_007224 PE=4 SV=1	tr|G3H9Z1|G3H9Z1_CRIGR	17 kDa	28
Dedicator of cytokinesis protein 4 OS=Cricetulus griseus GN=I79_020258 PE=3 SV=1	tr|G3I9K9|G3I9K9_CRIGR	213 kDa	28
Ubiquitin-conjugating enzyme E2 Z OS=Cricetulus griseus GN=I79_010881 PE=3 SV=1	tr|G3HJN3|G3HJN3_CRIGR	28 kDa	28
Thioredoxin-related transmembrane protein 1 OS=Cricetulus griseus GN=I79_024675 PE=4 SV=1	tr|G3ILB1|G3ILB1_CRIGR	31 kDa	28
Bcl-2-associated transcription factor 1 OS=Cricetulus griseus GN=I79_003696 PE=4 SV=1	tr|G3H0N2|G3H0N2_CRIGR	47 kDa	28
Serine/threonine-protein kinase WNK1 OS=Cricetulus griseus GN=I79_006575 PE=4 SV=1	tr|G3H877|G3H877_CRIGR	157 kDa	28
DENN domain-containing protein 4C OS=Cricetulus griseus GN=I79_023810 PE=4 SV=1	tr|G3IIY2|G3IIY2_CRIGR	204 kDa	28
Serine/threonine-protein kinase SMG1 OS=Cricetulus griseus GN=I79_024345 PE=4 SV=1	tr|G3IKE4|G3IKE4_CRIGR	191 kDa	28
Ras-related protein Ral-B OS=Cricetulus griseus GN=I79_005532 PE=4 SV=1	tr|G3H5E5|G3H5E5_CRIGR	26 kDa	28
Eukaryotic translation initiation factor 3 subunit E OS=Cricetulus griseus GN=I79_007550 PE=3 SV=1	tr|G3HAU1|G3HAU1_CRIGR	31 kDa	28
tRNA-nucleotidyltransferase 1, mitochondrial OS=Cricetulus griseus GN=I79_004645 PE=3 SV=1	tr|G3H337|G3H337_CRIGR	50 kDa	28
Uncharacterized protein C20orf117 OS=Cricetulus griseus GN=I79_002612 PE=4 SV=1	tr|G3GXW7|G3GXW7_CRIGR	208 kDa	28
Dedicator of cytokinesis protein 1 OS=Cricetulus griseus GN=I79_022935 PE=3 SV=1	tr|G3IGL7|G3IGL7_CRIGR	90 kDa	28
Zinc finger CCHC domain-containing protein 3 OS=Cricetulus griseus GN=I79_014025 PE=4 SV=1	tr|G3HT19|G3HT19_CRIGR	30 kDa	28
Aminoacyl tRNA synthase complex-interacting multifunctional protein 2 OS=Cricetulus griseus GN=H671_4g11910 PE=4 SV=1	tr|G3GVA8|G3GVA8_CRIGR	35 kDa	28
Histidyl-tRNA synthetase, cytoplasmic OS=Cricetulus griseus GN=I79_018639 PE=4 SV=1	tr|G3I595|G3I595_CRIGR	41 kDa	28
Glutamate carrier 1 OS=Cricetulus griseus GN=H671_3g9881 PE=3 SV=1	tr|G3I3H0|G3I3H0_CRIGR	35 kDa	28
Protein DEK OS=Cricetulus griseus GN=I79_001326 PE=4 SV=1	tr|G3GUG7|G3GUG7_CRIGR	35 kDa	28
Echinoderm microtubule-associated protein-like 4 (Fragment) OS=Cricetulus griseus GN=I79_001560 PE=4 SV=1	tr|G3GV30|G3GV30_CRIGR	109 kDa	28
Scavenger mRNA-decapping enzyme DcpS OS=Cricetulus griseus GN=I79_009349 PE=4 SV=1	tr|G3HFJ1|G3HFJ1_CRIGR	39 kDa	28
Eukaryotic translation initiation factor 3 subunit A OS=Cricetulus griseus GN=I79_006398 PE=4 SV=1	tr|G3H7R2|G3H7R2_CRIGR	28 kDa	28
Uncharacterized protein OS=Cricetulus griseus GN=I79_013960 PE=4 SV=1	tr|G3HSW2|G3HSW2_CRIGR	26 kDa	28
UPF0586 protein C9orf41-like OS=Cricetulus griseus GN=I79_024686 PE=4 SV=1	tr|G3ILC2|G3ILC2_CRIGR	50 kDa	28
Mitochondrial import inner membrane translocase subunit TIM50 (Fragment) OS=Cricetulus griseus GN=I79_010784 PE=4 SV=1	tr|G3HJE0|G3HJE0_CRIGR	37 kDa	28
Protein HIRA OS=Cricetulus griseus GN=I79_009022 PE=3 SV=1	tr|G3HEN3|G3HEN3_CRIGR	111 kDa	28
AH receptor-interacting protein OS=Cricetulus griseus GN=I79_018162 PE=4 SV=1	tr|G3I3Z1|G3I3Z1_CRIGR	38 kDa	28
Plasminogen activator inhibitor 1 RNA-binding protein OS=Cricetulus griseus GN=I79_018995 PE=4 SV=1	tr|G3I683|G3I683_CRIGR	24 kDa	28
Phosphopantothenate--cysteine ligase OS=Cricetulus griseus GN=I79_022280 PE=4 SV=1	tr|G3IEX5|G3IEX5_CRIGR	34 kDa	28
Programmed cell death protein 6 OS=Cricetulus griseus GN=I79_022645 PE=4 SV=1	tr|G3IFX0|G3IFX0_CRIGR	25 kDa	28
ATP synthase subunit b, mitochondrial OS=Cricetulus griseus GN=I79_023568 PE=4 SV=1	tr|G3IIA0|G3IIA0_CRIGR	27 kDa	28
Developmentally-regulated GTP-binding protein 2 OS=Cricetulus griseus GN=I79_001712 PE=4 SV=1	tr|G3GVH4|G3GVH4_CRIGR	41 kDa	28
DnaJ-like subfamily C member 13 OS=Cricetulus griseus GN=I79_003235 PE=4 SV=1	tr|G3GZH5|G3GZH5_CRIGR	70 kDa	28
Triosephosphate isomerase OS=Cricetulus griseus GN=I79_012448 PE=3 SV=1	tr|G3HNV4|G3HNV4_CRIGR	16 kDa	28
Tropomodulin-3 OS=Cricetulus griseus GN=I79_000124 PE=4 SV=1	tr|G3GRH9|G3GRH9_CRIGR	39 kDa	28
Protein kinase C alpha type OS=Cricetulus griseus GN=I79_008280 PE=3 SV=1	tr|G3HCR5|G3HCR5_CRIGR	56 kDa	28
Serine/threonine-protein kinase Nek7 OS=Cricetulus griseus GN=I79_011769 PE=3 SV=1	tr|G3HM24|G3HM24_CRIGR	35 kDa	28
Ubiquitin carboxyl-terminal hydrolase 15 OS=Cricetulus griseus GN=I79_007088 PE=3 SV=1	tr|G3H9L2|G3H9L2_CRIGR	100 kDa	28
Ras GTPase-activating-like protein IQGAP3 OS=Cricetulus griseus GN=I79_009598 PE=4 SV=1	tr|G3HG79|G3HG79_CRIGR	186 kDa	28
Exportin-T OS=Cricetulus griseus GN=I79_007072 PE=4 SV=1	tr|G3H9J8|G3H9J8_CRIGR	110 kDa	28
Paraspeckle component 1 OS=Cricetulus griseus GN=I79_008512 PE=4 SV=1	tr|G3HDG6|G3HDG6_CRIGR	59 kDa	28
Erlin-2 OS=Cricetulus griseus GN=I79_003994 PE=4 SV=1	tr|G3H1G8|G3H1G8_CRIGR	38 kDa	28
Carbonyl reductase [NADPH] 1 OS=Cricetulus griseus GN=I79_022353 PE=4 SV=1	tr|G3IF40|G3IF40_CRIGR	27 kDa	28
Heat shock 70 kDa protein 1L OS=Cricetulus griseus GN=I79_016448 PE=3 SV=1	tr|G3HZE7|G3HZE7_CRIGR	71 kDa	28
Keratin, type II cuticular Hb2 (Hair keratin, type II Hb2) - Homo sapiens (Human).	IPI:CON_102456|SWISS-PROT:Q9NSB4	57 kDa	27
Citron Rho-interacting kinase OS=Cricetulus griseus GN=I79_001222 PE=3 SV=1	tr|G3GU69|G3GU69_CRIGR	235 kDa	27
H-2 class I histocompatibility antigen, L-D alpha chain OS=Cricetulus griseus GN=I79_025552 PE=3 SV=1	tr|G3INM4|G3INM4_CRIGR	26 kDa	27
Isochorismatase domain-containing protein 1 OS=Cricetulus griseus GN=I79_017303 PE=4 SV=1	tr|G3I1P0|G3I1P0_CRIGR	19 kDa	27
Serine/threonine-protein kinase TAO1 OS=Cricetulus griseus GN=I79_013371 PE=4 SV=1	tr|G3HRA6|G3HRA6_CRIGR	85 kDa	27
RNA polymerase II-associated protein 3 OS=Cricetulus griseus GN=I79_024870 PE=4 SV=1	tr|G3ILU8|G3ILU8_CRIGR	72 kDa	27
Fragile X mental retardation syndrome-related protein 2 OS=Cricetulus griseus GN=I79_002741 PE=4 SV=1	tr|G3GY70|G3GY70_CRIGR	77 kDa	27
Hsc70-interacting protein OS=Cricetulus griseus GN=I79_018582 PE=4 SV=1	tr|G3I539|G3I539_CRIGR	14 kDa	27
Suppressor of G2 allele of SKP1-like OS=Cricetulus griseus GN=I79_019794 PE=4 SV=1	tr|G3I8D0|G3I8D0_CRIGR	19 kDa	27
RNA-binding protein 12 OS=Cricetulus griseus GN=I79_007521 PE=4 SV=1	tr|G3HAR3|G3HAR3_CRIGR	103 kDa	27
Tetraspanin OS=Cricetulus griseus GN=I79_013522 PE=3 SV=1	tr|G3HRL6|G3HRL6_CRIGR	25 kDa	27
Monocarboxylate transporter 1 OS=Cricetulus griseus GN=I79_021860 PE=4 SV=1	tr|G3IDS7|G3IDS7_CRIGR	53 kDa	27
60S ribosomal protein L18a OS=Cricetulus griseus GN=I79_005122 PE=3 SV=1	tr|G3H4C1|G3H4C1_CRIGR	10 kDa	27
Ubiquitin-conjugating enzyme E2 variant 1 OS=Cricetulus griseus GN=I79_009086 PE=3 SV=1	tr|G3HET8|G3HET8_CRIGR	12 kDa	27
AP-1 complex subunit beta-1 OS=Cricetulus griseus GN=I79_012511 PE=4 SV=1	tr|G3HP08|G3HP08_CRIGR	30 kDa	27
28S ribosomal protein S10 OS=Cricetulus griseus GN=H671_1g2713 PE=4 SV=1	tr|G3HR54|G3HR54_CRIGR	23 kDa	27
Eukaryotic translation initiation factor 3 subunit H (Fragment) OS=Cricetulus griseus GN=I79_003561 PE=3 SV=1	tr|G3H0A7|G3H0A7_CRIGR	34 kDa	27
Actin-related protein 10 OS=Cricetulus griseus GN=I79_020215 PE=3 SV=1	tr|G3I9G8|G3I9G8_CRIGR	46 kDa	27
Nuclear cap-binding protein subunit 1 OS=Cricetulus griseus GN=I79_006282 PE=4 SV=1	tr|G3H7F1|G3H7F1_CRIGR	68 kDa	27
RNA binding protein fox-1 homolog OS=Cricetulus griseus GN=I79_019957 PE=4 SV=1	tr|G3I8S9|G3I8S9_CRIGR	40 kDa	27
S-formylglutathione hydrolase OS=Cricetulus griseus GN=I79_018133 PE=3 SV=1	tr|G3I3W4|G3I3W4_CRIGR	31 kDa	27
Ribose-5-phosphate isomerase OS=Cricetulus griseus GN=I79_010838 PE=4 SV=1	tr|G3HJJ1|G3HJJ1_CRIGR	20 kDa	27
ELMO domain-containing protein 3 OS=Cricetulus griseus GN=I79_012884 PE=4 SV=1	tr|G3HPZ6|G3HPZ6_CRIGR	64 kDa	27
Sorting nexin OS=Cricetulus griseus GN=I79_009486 PE=3 SV=1	tr|G3HFW9|G3HFW9_CRIGR	66 kDa	27
Proteasomal ubiquitin receptor ADRM1 OS=Cricetulus griseus GN=I79_009857 PE=4 SV=1	tr|G3HGW5|G3HGW5_CRIGR	42 kDa	27
Endoplasmic reticulum resident protein ERp44 (Fragment) OS=Cricetulus griseus GN=I79_013434 PE=4 SV=1	tr|G3HRG8|G3HRG8_CRIGR	30 kDa	27
S-adenosylmethionine synthase OS=Cricetulus griseus GN=I79_012879 PE=3 SV=1	tr|G3HPZ2|G3HPZ2_CRIGR	37 kDa	27
Tubulin gamma chain OS=Cricetulus griseus GN=I79_011724 PE=3 SV=1	tr|G3HLY0|G3HLY0_CRIGR	51 kDa	27
Poly(U)-binding-splicing factor PUF60 OS=Cricetulus griseus GN=I79_015378 PE=4 SV=1	tr|G3HWJ5|G3HWJ5_CRIGR	29 kDa	27
RNA-binding protein PNO1 OS=Cricetulus griseus GN=H671_1g1784 PE=4 SV=1	tr|G3HEG1|G3HEG1_CRIGR	23 kDa	27
Mannose-6-phosphate isomerase OS=Cricetulus griseus GN=H671_4g12565 PE=3 SV=1	tr|G3I837|G3I837_CRIGR	46 kDa	27
28S ribosomal protein S29, mitochondrial OS=Cricetulus griseus GN=I79_007984 PE=4 SV=1	tr|G3HC35|G3HC35_CRIGR	44 kDa	27
Uncharacterized protein OS=Cricetulus griseus GN=I79_001369 PE=4 SV=1	tr|G3GUK6|G3GUK6_CRIGR	43 kDa	27
THO complex subunit 5-like OS=Cricetulus griseus GN=I79_012513 PE=4 SV=1	tr|G3HP10|G3HP10_CRIGR	79 kDa	27
Ribonucleoprotein PTB-binding 1 OS=Cricetulus griseus GN=I79_005885 PE=4 SV=1	tr|G3H6D0|G3H6D0_CRIGR	81 kDa	27
U1 small nuclear ribonucleoprotein A OS=Cricetulus griseus GN=I79_012406 PE=4 SV=1	tr|G3HNR3|G3HNR3_CRIGR	32 kDa	27
Inhibitor of nuclear factor kappa-B kinase subunit alpha OS=Cricetulus griseus GN=I79_016400 PE=4 SV=1	tr|G3HZA3|G3HZA3_CRIGR	74 kDa	27
Activated RNA polymerase II transcriptional coactivator p15 OS=Cricetulus griseus GN=I79_010528 PE=4 SV=1	tr|G3HIQ3|G3HIQ3_CRIGR	7 kDa	27
Acylamino-acid-releasing enzyme OS=Cricetulus griseus GN=I79_006652 PE=4 SV=1	tr|G3H8F2|G3H8F2_CRIGR	82 kDa	27
Myosin regulatory light chain 12B OS=Cricetulus griseus GN=I79_020511 PE=4 SV=1	tr|G3IA94|G3IA94_CRIGR	20 kDa	27
40S ribosomal protein S21 OS=Cricetulus griseus GN=I79_009859 PE=3 SV=1	tr|G3HGW7|G3HGW7_CRIGR	9 kDa	27
Exocyst complex component 8 OS=Cricetulus griseus GN=I79_002293 PE=4 SV=1	tr|G3GX06|G3GX06_CRIGR	81 kDa	27
Prolactin regulatory element-binding protein OS=Cricetulus griseus GN=I79_002571 PE=4 SV=1	tr|G3GXS8|G3GXS8_CRIGR	46 kDa	27
Serine/threonine-protein phosphatase 1 regulatory subunit 10 OS=Cricetulus griseus GN=I79_013162 PE=4 SV=1	tr|G3HQQ7|G3HQQ7_CRIGR	102 kDa	27
Propionyl-CoA carboxylase beta chain, mitochondrial OS=Cricetulus griseus GN=I79_017193 PE=4 SV=1	tr|G3I1E0|G3I1E0_CRIGR	58 kDa	27
Polyadenylate-binding protein-interacting protein 1 OS=Cricetulus griseus GN=I79_012107 PE=4 SV=1	tr|G3HMX7|G3HMX7_CRIGR	42 kDa	27
Integrin alpha-5 OS=Cricetulus griseus GN=I79_019036 PE=3 SV=1	tr|G3I6C1|G3I6C1_CRIGR	80 kDa	27
Cell division protein kinase 5 OS=Cricetulus griseus GN=I79_007690 PE=3 SV=1	tr|G3HB69|G3HB69_CRIGR	33 kDa	27
Growth factor receptor-bound protein 2 OS=Cricetulus griseus GN=I79_000924 PE=4 SV=1	tr|G3GTE4|G3GTE4_CRIGR	25 kDa	27
ESF1-like OS=Cricetulus griseus GN=I79_015571 PE=4 SV=1	tr|G3HX54|G3HX54_CRIGR	68 kDa	27
STE20/SPS1-related proline-alanine-rich protein kinase OS=Cricetulus griseus GN=I79_014549 PE=4 SV=1	tr|G3HUE0|G3HUE0_CRIGR	47 kDa	27
DNA mismatch repair protein OS=Cricetulus griseus GN=I79_005639 PE=3 SV=1	tr|G3H5Q3|G3H5Q3_CRIGR	95 kDa	27
Dehydrogenase/reductase SDR family member 7 OS=Cricetulus griseus GN=I79_020674 PE=3 SV=1	tr|G3IAP8|G3IAP8_CRIGR	38 kDa	27
60S ribosomal protein L18 OS=Cricetulus griseus GN=I79_018305 PE=4 SV=1	tr|G3I4C8|G3I4C8_CRIGR	9 kDa	27
Septin-8 OS=Cricetulus griseus GN=I79_004325 PE=3 SV=1	tr|G3H2B7|G3H2B7_CRIGR	56 kDa	27
Heat shock 70 kDa protein 1A/1B OS=Cricetulus griseus GN=I79_016447 PE=3 SV=1	tr|G3HZE6|G3HZE6_CRIGR	70 kDa	27
Ribose-phosphate pyrophosphokinase 1 OS=Cricetulus griseus GN=I79_008443 PE=3 SV=1	tr|G3HD67|G3HD67_CRIGR	35 kDa	27
cAMP-dependent protein kinase catalytic subunit beta OS=Cricetulus griseus GN=I79_011953 PE=3 SV=1	tr|G3HMJ0|G3HMJ0_CRIGR	46 kDa	27
60S ribosomal protein L32 OS=Cricetulus griseus GN=I79_010938 PE=4 SV=1	tr|G3HJT6|G3HJT6_CRIGR	16 kDa	27
Proteasome subunit beta type OS=Cricetulus griseus GN=I79_013406 PE=3 SV=1	tr|G3HRD9|G3HRD9_CRIGR	29 kDa	26
Protein PAT1-like 1 OS=Cricetulus griseus GN=I79_024867 PE=4 SV=1	tr|G3ILU5|G3ILU5_CRIGR	78 kDa	26
RNA polymerase-associated protein CTR9-like OS=Cricetulus griseus GN=I79_016150 PE=4 SV=1	tr|G3HYL1|G3HYL1_CRIGR	133 kDa	26
AP2-associated protein kinase 1 OS=Cricetulus griseus GN=I79_015746 PE=4 SV=1	tr|G3HXL9|G3HXL9_CRIGR	129 kDa	26
RNA helicase OS=Cricetulus griseus GN=I79_009408 PE=3 SV=1	tr|G3HFP5|G3HFP5_CRIGR	101 kDa	26
TSC22 domain family protein 2 OS=Cricetulus griseus GN=I79_009556 PE=4 SV=1	tr|G3HG37|G3HG37_CRIGR	78 kDa	26
Peroxisomal multifunctional enzyme type 2 OS=Cricetulus griseus GN=I79_010243 PE=3 SV=1	tr|G3HHY2|G3HHY2_CRIGR	51 kDa	26
Osteoclast-stimulating factor 1 OS=Cricetulus griseus GN=H671_3g10414 PE=4 SV=1	tr|G3ICW1|G3ICW1_CRIGR	24 kDa	26
AP-2 complex subunit beta OS=Cricetulus griseus GN=I79_019782 PE=4 SV=1	tr|G3I8B9|G3I8B9_CRIGR	54 kDa	26
RalBP1-associated Eps domain-containing protein 1 OS=Cricetulus griseus GN=I79_001969 PE=4 SV=1	tr|G3GW54|G3GW54_CRIGR	81 kDa	26
Protein unc-84-like A OS=Cricetulus griseus GN=I79_014665 PE=4 SV=1	tr|G3HUQ1|G3HUQ1_CRIGR	103 kDa	26
ATP-dependent Clp protease ATP-binding subunit clpX-like, mitochondrial (Fragment) OS=Cricetulus griseus GN=I79_014760 PE=4 SV=1	tr|G3HUY7|G3HUY7_CRIGR	67 kDa	26
WD repeat-containing protein 43 OS=Cricetulus griseus GN=I79_002005 PE=4 SV=1	tr|G3GW85|G3GW85_CRIGR	56 kDa	26
Calcyclin-binding protein OS=Cricetulus griseus GN=I79_003304 PE=4 SV=1	tr|G3GZL7|G3GZL7_CRIGR	21 kDa	26
Phosphorylase b kinase regulatory subunit OS=Cricetulus griseus GN=I79_017241 PE=3 SV=1	tr|G3I1I3|G3I1I3_CRIGR	125 kDa	26
Sodium/potassium-transporting ATPase subunit beta OS=Cricetulus griseus GN=I79_000753 PE=3 SV=1	tr|G3GSY1|G3GSY1_CRIGR	32 kDa	26
Glycogenin-1 OS=Cricetulus griseus GN=I79_016985 PE=4 SV=1	tr|G3I0U4|G3I0U4_CRIGR	42 kDa	26
Translocon-associated protein subunit delta OS=Cricetulus griseus GN=I79_013967 PE=4 SV=1	tr|G3HSW8|G3HSW8_CRIGR	26 kDa	26
Interleukin enhancer-binding factor 2 OS=Cricetulus griseus GN=I79_008060 PE=4 SV=1	tr|G3HC17|G3HC17_CRIGR	17 kDa	26
Endoplasmic reticulum lectin 1 OS=Cricetulus griseus GN=I79_009374 PE=4 SV=1	tr|G3HFL2|G3HFL2_CRIGR	55 kDa	26
Peptidyl-tRNA hydrolase 2, mitochondrial OS=Cricetulus griseus GN=I79_010731 PE=4 SV=1	tr|G3HJ91|G3HJ91_CRIGR	19 kDa	26
Profilin OS=Cricetulus griseus GN=I79_020488 PE=3 SV=1	tr|G3IA72|G3IA72_CRIGR	10 kDa	26
Superoxide dismutase OS=Cricetulus griseus GN=I79_015272 PE=3 SV=1	tr|G3HWB8|G3HWB8_CRIGR	20 kDa	26
Protein S100 OS=Cricetulus griseus GN=H671_1g3381 PE=3 SV=1	tr|G3HUU6|G3HUU6_CRIGR	11 kDa	26
Ubiquitin-protein ligase E3C OS=Cricetulus griseus GN=I79_023377 PE=4 SV=1	tr|G3IHS1|G3IHS1_CRIGR	115 kDa	26
Nucleoporin p54 OS=Cricetulus griseus GN=I79_021582 PE=4 SV=1	tr|G3ID20|G3ID20_CRIGR	37 kDa	26
Kinesin-like protein OS=Cricetulus griseus GN=I79_002982 PE=3 SV=1	tr|G3GYS0|G3GYS0_CRIGR	81 kDa	26
General transcription factor IIF subunit 2 OS=Cricetulus griseus GN=I79_006533 PE=3 SV=1	tr|G3H834|G3H834_CRIGR	28 kDa	26
Galactokinase OS=Cricetulus griseus GN=I79_014328 PE=4 SV=1	tr|G3HTU8|G3HTU8_CRIGR	43 kDa	26
Perilipin OS=Cricetulus griseus GN=I79_008191 PE=3 SV=1	tr|G3HCI0|G3HCI0_CRIGR	48 kDa	26
Uncharacterized protein OS=Cricetulus griseus GN=I79_015294 PE=4 SV=1	tr|G3HWD7|G3HWD7_CRIGR	102 kDa	26
Nardilysin OS=Cricetulus griseus GN=I79_001893 PE=3 SV=1	tr|G3GVY7|G3GVY7_CRIGR	98 kDa	26
Ubiquilin-2 OS=Cricetulus griseus GN=I79_015459 PE=4 SV=1	tr|G3HWU6|G3HWU6_CRIGR	59 kDa	26
Phosphoserine phosphatase OS=Cricetulus griseus GN=I79_017662 PE=4 SV=1	tr|G3I2M2|G3I2M2_CRIGR	28 kDa	26
Diphosphomevalonate decarboxylase OS=Cricetulus griseus GN=I79_000232 PE=3 SV=1	tr|G3GRT8|G3GRT8_CRIGR	44 kDa	26
L-xylulose reductase OS=Cricetulus griseus GN=H671_7g18358 PE=4 SV=1	tr|G3GXD0|G3GXD0_CRIGR	26 kDa	26
Cytochrome P450 20A1 (Fragment) OS=Cricetulus griseus GN=I79_003012 PE=4 SV=1	tr|G3GYV8|G3GYV8_CRIGR	33 kDa	26
Reticulocalbin-2 OS=Cricetulus griseus GN=I79_003587 PE=4 SV=1	tr|G3H0D2|G3H0D2_CRIGR	37 kDa	26
Calcium-binding protein p22 OS=Cricetulus griseus GN=I79_003830 PE=4 SV=1	tr|G3H110|G3H110_CRIGR	22 kDa	26
ATP-dependent Clp protease proteolytic subunit OS=Cricetulus griseus GN=I79_008214 PE=3 SV=1	tr|G3HCK3|G3HCK3_CRIGR	30 kDa	26
Mitochondrial-processing peptidase subunit alpha OS=Cricetulus griseus GN=I79_019273 PE=4 SV=1	tr|G3I6Z3|G3I6Z3_CRIGR	42 kDa	26
tRNA (Adenine-N(1)-)-methyltransferase non-catalytic subunit TRM6 OS=Cricetulus griseus GN=I79_000452 PE=4 SV=1	tr|G3GSC9|G3GSC9_CRIGR	56 kDa	26
NADH dehydrogenase [ubiquinone] iron-sulfur protein 2 OS=Cricetulus griseus GN=H671_5g13746 PE=3 SV=1	tr|G3HTY6|G3HTY6_CRIGR	53 kDa	26
E3 ubiquitin-protein ligase UHRF1 OS=Cricetulus griseus GN=I79_008193 PE=4 SV=1	tr|G3HCI2|G3HCI2_CRIGR	88 kDa	26
Leucyl-tRNA synthetase, cytoplasmic OS=Cricetulus griseus GN=I79_010043 PE=3 SV=1	tr|G3HHE3|G3HHE3_CRIGR	83 kDa	26
ARF GTPase-activating protein GIT1 OS=Cricetulus griseus GN=I79_013368 PE=4 SV=1	tr|G3HRA3|G3HRA3_CRIGR	90 kDa	26
GRIP1-associated protein 1 OS=Cricetulus griseus GN=I79_012261 PE=4 SV=1	tr|G3HNC4|G3HNC4_CRIGR	117 kDa	26
Phosphatidylinositol-5-phosphate 4-kinase type-2 gamma (Fragment) OS=Cricetulus griseus GN=I79_015198 PE=4 SV=1	tr|G3HW50|G3HW50_CRIGR	41 kDa	26
Sulfurtransferase OS=Cricetulus griseus GN=I79_023362 PE=4 SV=1	tr|G3IHQ7|G3IHQ7_CRIGR	33 kDa	26
Splicing factor 45 OS=Cricetulus griseus GN=I79_000012 PE=4 SV=1	tr|G3GR69|G3GR69_CRIGR	45 kDa	26
CLIP-associating protein 2 OS=Cricetulus griseus GN=I79_004455 PE=4 SV=1	tr|G3H2N7|G3H2N7_CRIGR	91 kDa	26
Serine hydroxymethyltransferase OS=Cricetulus griseus GN=I79_001722 PE=3 SV=1	tr|G3GVI3|G3GVI3_CRIGR	46 kDa	26
Ras-related protein Rab-5B OS=Cricetulus griseus GN=I79_013509 PE=4 SV=1	tr|G3HRK4|G3HRK4_CRIGR	24 kDa	26
Splicing factor, arginine/serine-rich 5 OS=Cricetulus griseus GN=I79_004047 PE=4 SV=1	tr|G3H1N7|G3H1N7_CRIGR	31 kDa	25
Anionic trypsin-2 OS=Cricetulus griseus GN=I79_011403 PE=3 SV=1	tr|G3HL18|G3HL18_CRIGR	27 kDa	25
Putative ATP-dependent RNA helicase DDX56 OS=Cricetulus griseus GN=I79_011862 PE=4 SV=1	tr|G3HMB1|G3HMB1_CRIGR	61 kDa	25
Complement C3 OS=Cricetulus griseus GN=I79_008227 PE=4 SV=1	tr|G3HCL6|G3HCL6_CRIGR	182 kDa	25
Bone marrow stromal antigen 2 OS=Cricetulus griseus GN=I79_005141 PE=4 SV=1	tr|G3H4E0|G3H4E0_CRIGR	24 kDa	25
Torsin-1A-interacting protein 1 OS=Cricetulus griseus GN=I79_006321 PE=4 SV=1	tr|G3H7I9|G3H7I9_CRIGR	67 kDa	25
Alpha-aminoadipic semialdehyde dehydrogenase OS=Cricetulus griseus GN=I79_003937 PE=3 SV=1	tr|G3H1B2|G3H1B2_CRIGR	44 kDa	25
Choline-phosphate cytidylyltransferase A OS=Cricetulus griseus GN=I79_000638 PE=4 SV=1	tr|G3GSM1|G3GSM1_CRIGR	42 kDa	25
DNA polymerase OS=Cricetulus griseus GN=I79_016081 PE=3 SV=1	tr|G3HYF3|G3HYF3_CRIGR	114 kDa	25
Dihydrolipoamide acetyltransferase component of pyruvate dehydrogenase complex OS=Cricetulus griseus GN=I79_009418 PE=3 SV=1	tr|G3HFQ4|G3HFQ4_CRIGR	33 kDa	25
A-kinase anchor protein 8 OS=Cricetulus griseus GN=I79_011811 PE=3 SV=1	tr|G3HM63|G3HM63_CRIGR	77 kDa	25
Serine/threonine-protein kinase 4 OS=Cricetulus griseus GN=I79_011670 PE=4 SV=1	tr|G3HLS6|G3HLS6_CRIGR	56 kDa	25
5'-3' exoribonuclease 1 OS=Cricetulus griseus GN=I79_000760 PE=4 SV=1	tr|G3GSY8|G3GSY8_CRIGR	195 kDa	25
Proteasome endopeptidase complex (Fragment) OS=Cricetulus griseus GN=I79_019395 PE=3 SV=1	tr|G3I7A8|G3I7A8_CRIGR	131 kDa	25
PITSLRE serine/threonine-protein kinase CDC2L1 OS=Cricetulus griseus GN=I79_024191 PE=4 SV=1	tr|G3IJZ9|G3IJZ9_CRIGR	62 kDa	25
PDZ and LIM domain protein 7 OS=Cricetulus griseus GN=I79_003892 PE=4 SV=1	tr|G3H168|G3H168_CRIGR	39 kDa	25
Protein arginine N-methyltransferase 3 OS=Cricetulus griseus GN=I79_008810 PE=3 SV=1	tr|G3HE38|G3HE38_CRIGR	56 kDa	25
Acylglycerol kinase, mitochondrial OS=Cricetulus griseus GN=I79_009745 PE=4 SV=1	tr|G3HGK7|G3HGK7_CRIGR	47 kDa	25
Synaptobrevin-like YKT6 OS=Cricetulus griseus GN=I79_011858 PE=3 SV=1	tr|G3HMA7|G3HMA7_CRIGR	22 kDa	25
Vesicle-trafficking protein SEC22b OS=Cricetulus griseus GN=I79_012586 PE=3 SV=1	tr|G3HP80|G3HP80_CRIGR	25 kDa	25
DNA-directed RNA polymerase subunit OS=Cricetulus griseus GN=I79_002751 PE=3 SV=1	tr|G3GY78|G3GY78_CRIGR	69 kDa	25
DnaJ-like subfamily C member 11 OS=Cricetulus griseus GN=I79_018482 PE=4 SV=1	tr|G3I4U4|G3I4U4_CRIGR	59 kDa	25
Vacuolar protein sorting-associated protein 11-like OS=Cricetulus griseus GN=I79_020105 PE=4 SV=1	tr|G3I971|G3I971_CRIGR	110 kDa	25
Mitochondrial dicarboxylate carrier OS=Cricetulus griseus GN=I79_002391 PE=3 SV=1	tr|G3GX76|G3GX76_CRIGR	32 kDa	25
NEDD8 ultimate buster 1 OS=Cricetulus griseus GN=I79_007678 PE=4 SV=1	tr|G3HB58|G3HB58_CRIGR	70 kDa	25
Ubiquitin carboxyl-terminal hydrolase 8 OS=Cricetulus griseus GN=I79_003497 PE=3 SV=1	tr|G3H049|G3H049_CRIGR	122 kDa	25
Proteasome endopeptidase complex OS=Cricetulus griseus GN=I79_018147 PE=3 SV=1	tr|G3I3X6|G3I3X6_CRIGR	19 kDa	25
Proteasome subunit beta OS=Cricetulus griseus GN=I79_004608 PE=3 SV=1	tr|G3H303|G3H303_CRIGR	29 kDa	25
WD repeat-containing protein 61 OS=Cricetulus griseus GN=I79_003574 PE=4 SV=1	tr|G3H0B9|G3H0B9_CRIGR	34 kDa	25
Thioredoxin-related transmembrane protein 2 OS=Cricetulus griseus GN=I79_013445 PE=4 SV=1	tr|G3HRH4|G3HRH4_CRIGR	34 kDa	25
N-acylneuraminate cytidylyltransferase OS=Cricetulus griseus GN=I79_009906 PE=4 SV=1	tr|G3HH11|G3HH11_CRIGR	31 kDa	25
Active breakpoint cluster region-related protein OS=Cricetulus griseus GN=I79_014198 PE=4 SV=1	tr|G3HTH3|G3HTH3_CRIGR	88 kDa	25
26S proteasome non-ATPase regulatory subunit 1 OS=Cricetulus griseus GN=I79_024743 PE=4 SV=1	tr|G3ILH7|G3ILH7_CRIGR	35 kDa	25
Clathrin interactor 1 OS=Cricetulus griseus GN=I79_009453 PE=4 SV=1	tr|G3HFT8|G3HFT8_CRIGR	68 kDa	25
[3-methyl-2-oxobutanoate dehydrogenase [lipoamide]] kinase, mitochondrial OS=Cricetulus griseus GN=I79_019419 PE=4 SV=1	tr|G3I7D2|G3I7D2_CRIGR	46 kDa	25
tRNA pseudouridine synthase OS=Cricetulus griseus GN=I79_008131 PE=3 SV=1	tr|G3HCC4|G3HCC4_CRIGR	47 kDa	25
[Pyruvate dehydrogenase [lipoamide]] kinase isozyme 3, mitochondrial OS=Cricetulus griseus GN=I79_012945 PE=4 SV=1	tr|G3HQ51|G3HQ51_CRIGR	48 kDa	25
Eukaryotic translation initiation factor 4H OS=Cricetulus griseus GN=H671_4g13040 PE=4 SV=1	tr|G3HLP4|G3HLP4_CRIGR	25 kDa	25
WD repeat-containing protein 81 OS=Cricetulus griseus GN=I79_024525 PE=4 SV=1	tr|G3IKX0|G3IKX0_CRIGR	212 kDa	25
Set1/Ash2 histone methyltransferase complex subunit ASH2 OS=Cricetulus griseus GN=I79_004008 PE=4 SV=1	tr|G3H1I3|G3H1I3_CRIGR	68 kDa	25
GTP-binding protein SAR1b OS=Cricetulus griseus GN=I79_004346 PE=3 SV=1	tr|G3H2D6|G3H2D6_CRIGR	22 kDa	25
Rho-related GTP-binding protein RhoG OS=Cricetulus griseus GN=I79_017919 PE=3 SV=1	tr|G3I3B5|G3I3B5_CRIGR	21 kDa	25
Poly(U)-binding-splicing factor PUF60 OS=Cricetulus griseus GN=I79_015379 PE=4 SV=1	tr|G3HWJ6|G3HWJ6_CRIGR	27 kDa	25
39S ribosomal protein L37, mitochondrial OS=Cricetulus griseus GN=I79_001002 PE=4 SV=1	tr|G3GTL7|G3GTL7_CRIGR	50 kDa	25
Nucleoporin Nup37 OS=Cricetulus griseus GN=H671_1g2265 PE=4 SV=1	tr|G3H675|G3H675_CRIGR	37 kDa	25
Nucleolar protein 11 OS=Cricetulus griseus GN=I79_008293 PE=4 SV=1	tr|G3HCS8|G3HCS8_CRIGR	81 kDa	25
ATP-dependent DNA helicase OS=Cricetulus griseus GN=I79_009913 PE=3 SV=1	tr|G3HH18|G3HH18_CRIGR	73 kDa	25
DNA polymerase beta OS=Cricetulus griseus GN=I79_010094 PE=4 SV=1	tr|G3HHH7|G3HHH7_CRIGR	38 kDa	25
NudC domain-containing protein 3 OS=Cricetulus griseus GN=H671_1g1697 PE=4 SV=1	tr|G3HMA9|G3HMA9_CRIGR	41 kDa	25
L-aminoadipate-semialdehyde dehydrogenase-phosphopantetheinyl transferase OS=Cricetulus griseus GN=I79_012746 PE=4 SV=1	tr|G3HPN1|G3HPN1_CRIGR	38 kDa	25
Myc-induced nuclear antigen OS=Cricetulus griseus GN=I79_016901 PE=3 SV=1	tr|G3I0L3|G3I0L3_CRIGR	95 kDa	25
Uncharacterized protein C6orf125-like OS=Cricetulus griseus GN=I79_019229 PE=4 SV=1	tr|G3I6V1|G3I6V1_CRIGR	16 kDa	25
Uncharacterized protein OS=Cricetulus griseus GN=I79_023008 PE=4 SV=1	tr|G3IGT2|G3IGT2_CRIGR	89 kDa	25
Prefoldin subunit 6 OS=Cricetulus griseus GN=I79_019243 PE=4 SV=1	tr|G3I6W5|G3I6W5_CRIGR	14 kDa	25
Endophilin-A2 OS=Cricetulus griseus GN=I79_008168 PE=4 SV=1	tr|G3HCF8|G3HCF8_CRIGR	41 kDa	25
DNA-directed RNA polymerase subunit beta OS=Cricetulus griseus GN=I79_003445 PE=3 SV=1	tr|G3GZZ7|G3GZZ7_CRIGR	113 kDa	25
Translocation protein SEC63-like OS=Cricetulus griseus GN=I79_002493 PE=4 SV=1	tr|G3GXK1|G3GXK1_CRIGR	64 kDa	25
Zinc finger protein 622 OS=Cricetulus griseus GN=I79_011776 PE=4 SV=1	tr|G3HM30|G3HM30_CRIGR	54 kDa	25
Carboxypeptidase D OS=Cricetulus griseus GN=I79_013358 PE=4 SV=1	tr|G3HR95|G3HR95_CRIGR	123 kDa	25
ATP-dependent DNA helicase 2 subunit 1 OS=Cricetulus griseus GN=I79_024026 PE=4 SV=1	tr|G3IJJ1|G3IJJ1_CRIGR	69 kDa	25
Coactosin-like protein OS=Cricetulus griseus GN=I79_000269 PE=4 SV=1	tr|G3GRX4|G3GRX4_CRIGR	16 kDa	25
Small nuclear ribonucleoprotein Sm D1 OS=Cricetulus griseus GN=I79_009701 PE=4 SV=1	tr|G3HGH4|G3HGH4_CRIGR	13 kDa	25
Ras-related protein Rab-6A (Fragment) OS=Cricetulus griseus GN=I79_020378 PE=4 SV=1	tr|G3I9W7|G3I9W7_CRIGR	12 kDa	25
Uncharacterized protein C10orf78-like OS=Cricetulus griseus GN=I79_025393 PE=4 SV=1	tr|G3IN81|G3IN81_CRIGR	39 kDa	25
FAS-associated factor 1 OS=Cricetulus griseus GN=I79_001884 PE=4 SV=1	tr|G3GVX8|G3GVX8_CRIGR	73 kDa	25
Transmembrane emp24 domain-containing protein 4 OS=Cricetulus griseus GN=I79_011863 PE=3 SV=1	tr|G3HMB2|G3HMB2_CRIGR	26 kDa	25
Histone deacetylase OS=Cricetulus griseus GN=I79_010219 PE=3 SV=1	tr|G3HHV8|G3HHV8_CRIGR	52 kDa	25
Vacuolar protein sorting-associated protein 4A OS=Cricetulus griseus GN=I79_016679 PE=3 SV=1	tr|G3I008|G3I008_CRIGR	49 kDa	25
Calcium-transporting ATPase OS=Cricetulus griseus GN=I79_013020 PE=3 SV=1	tr|G3HQC3|G3HQC3_CRIGR	132 kDa	25
Spliceosome RNA helicase BAT1 OS=Cricetulus griseus GN=I79_025672 PE=4 SV=1	tr|G3INX6|G3INX6_CRIGR	18 kDa	25
Titin OS=Cricetulus griseus GN=I79_007374 PE=4 SV=1	tr|G3HAC6|G3HAC6_CRIGR	4007 kDa	24
60S ribosomal protein L19 OS=Cricetulus griseus GN=I79_020002 PE=4 SV=1	tr|G3I8X0|G3I8X0_CRIGR	13 kDa	24
Eukaryotic translation initiation factor 3 subunit C OS=Cricetulus griseus GN=I79_019512 PE=4 SV=1	tr|G3I7L9|G3I7L9_CRIGR	23 kDa	24
Girdin OS=Cricetulus griseus GN=I79_010930 PE=4 SV=1	tr|G3HJT0|G3HJT0_CRIGR	191 kDa	24
Pre-mRNA-processing-splicing factor 8 OS=Cricetulus griseus GN=I79_024091 PE=4 SV=1	tr|G3IJQ5|G3IJQ5_CRIGR	42 kDa	24
Ras-related protein R-Ras2 (Fragment) OS=Cricetulus griseus GN=I79_013779 PE=4 SV=1	tr|G3HSE8|G3HSE8_CRIGR	18 kDa	24
CLIP-associating protein 1 OS=Cricetulus griseus GN=I79_003861 PE=4 SV=1	tr|G3H137|G3H137_CRIGR	84 kDa	24
SWI/SNF-related matrix-associated actin-dependent regulator of chromatin subfamily D member 2 OS=Cricetulus griseus GN=I79_008314 PE=4 SV=1	tr|G3HCU7|G3HCU7_CRIGR	52 kDa	24
Striatin OS=Cricetulus griseus GN=I79_014730 PE=4 SV=1	tr|G3HUW2|G3HUW2_CRIGR	75 kDa	24
Isocitrate dehydrogenase [NAD] subunit, mitochondrial OS=Cricetulus griseus GN=I79_013968 PE=3 SV=1	tr|G3HSW9|G3HSW9_CRIGR	37 kDa	24
Elongation factor 2 kinase OS=Cricetulus griseus GN=I79_023295 PE=4 SV=1	tr|G3IHK4|G3IHK4_CRIGR	86 kDa	24
Uncharacterized protein KIAA1522 OS=Cricetulus griseus GN=I79_006898 PE=4 SV=1	tr|G3H936|G3H936_CRIGR	106 kDa	24
Hexokinase-2 OS=Cricetulus griseus GN=I79_022931 PE=3 SV=1	tr|G3IGL3|G3IGL3_CRIGR	78 kDa	24
3-hydroxy-3-methylglutaryl-coenzyme A reductase OS=Cricetulus griseus GN=I79_015809 PE=4 SV=1	tr|G3HXP6|G3HXP6_CRIGR	102 kDa	24
Ubiquitin-conjugating enzyme E2 D3 OS=Cricetulus griseus GN=I79_023918 PE=3 SV=1	tr|G3IJ85|G3IJ85_CRIGR	17 kDa	24
Chromodomain-helicase-DNA-binding protein 1 OS=Cricetulus griseus GN=I79_012438 PE=4 SV=1	tr|G3HNU4|G3HNU4_CRIGR	197 kDa	24
La-related protein 1 OS=Cricetulus griseus GN=I79_009468 PE=4 SV=1	tr|G3HFV1|G3HFV1_CRIGR	66 kDa	24
DNA ligase 1 OS=Cricetulus griseus GN=I79_006356 PE=3 SV=1	tr|G3H7M2|G3H7M2_CRIGR	71 kDa	24
U3 small nucleolar RNA-associated protein 14-like A OS=Cricetulus griseus GN=I79_004966 PE=4 SV=1	tr|G3H3X5|G3H3X5_CRIGR	87 kDa	24
Protein TANC1 OS=Cricetulus griseus GN=I79_006714 PE=4 SV=1	tr|G3H8L1|G3H8L1_CRIGR	202 kDa	24
Legumain OS=Cricetulus griseus GN=I79_017232 PE=1 SV=1	tr|G3I1H5|G3I1H5_CRIGR	50 kDa	24
Ubiquitin-conjugating enzyme E2 N (Fragment) OS=Cricetulus griseus GN=I79_013714 PE=3 SV=1	tr|G3HS88|G3HS88_CRIGR	19 kDa	24
Endothelial differentiation-related factor 1 OS=Cricetulus griseus GN=I79_023202 PE=4 SV=1	tr|G3IHB4|G3IHB4_CRIGR	12 kDa	24
Alpha-N-acetylgalactosaminidase OS=Cricetulus griseus GN=I79_016839 PE=3 SV=1	tr|G3I0F7|G3I0F7_CRIGR	47 kDa	24
Periodic tryptophan protein 2-like OS=Cricetulus griseus GN=I79_006855 PE=4 SV=1	tr|G3H8W8|G3H8W8_CRIGR	218 kDa	24
GrpE protein homolog OS=Cricetulus griseus GN=I79_002045 PE=3 SV=1	tr|G3GWC4|G3GWC4_CRIGR	30 kDa	24
COP9 signalosome complex subunit 6 OS=Cricetulus griseus GN=I79_018695 PE=4 SV=1	tr|G3I5F0|G3I5F0_CRIGR	38 kDa	24
Glycylpeptide N-tetradecanoyltransferase OS=Cricetulus griseus GN=I79_011613 PE=3 SV=1	tr|G3HLM3|G3HLM3_CRIGR	30 kDa	24
Lymphokine-activated killer T-cell-originated protein kinase OS=Cricetulus griseus GN=I79_012325 PE=4 SV=1	tr|G3HNI7|G3HNI7_CRIGR	36 kDa	24
GPI transamidase component PIG-S OS=Cricetulus griseus GN=I79_024238 PE=4 SV=1	tr|G3IK45|G3IK45_CRIGR	62 kDa	24
Myosin-VI OS=Cricetulus griseus GN=I79_016946 PE=4 SV=1	tr|G3I0Q7|G3I0Q7_CRIGR	52 kDa	24
Golgi SNAP receptor complex member 1 OS=Cricetulus griseus GN=I79_013357 PE=4 SV=1	tr|G3HR92|G3HR92_CRIGR	23 kDa	24
Acidic leucine-rich nuclear phosphoprotein 32 family member E OS=Cricetulus griseus GN=I79_004556 PE=4 SV=1	tr|G3H2V3|G3H2V3_CRIGR	24 kDa	24
Protein LTV1-like (Fragment) OS=Cricetulus griseus GN=I79_006093 PE=4 SV=1	tr|G3H6X3|G3H6X3_CRIGR	55 kDa	24
LAS1-like protein OS=Cricetulus griseus GN=I79_023020 PE=4 SV=1	tr|G3IGU3|G3IGU3_CRIGR	84 kDa	24
Peptidylprolyl isomerase domain and WD repeat-containing protein 1 OS=Cricetulus griseus GN=H671_2g5683 PE=4 SV=1	tr|G3HXI5|G3HXI5_CRIGR	74 kDa	24
Ubiquitin carboxyl-terminal hydrolase 10 OS=Cricetulus griseus GN=I79_000267 PE=3 SV=1	tr|G3GRX2|G3GRX2_CRIGR	85 kDa	24
Protein Niban OS=Cricetulus griseus GN=I79_007150 PE=4 SV=1	tr|G3H9S0|G3H9S0_CRIGR	103 kDa	24
Vacuolar protein sorting-associated protein 18-like OS=Cricetulus griseus GN=I79_021400 PE=4 SV=1	tr|G3ICK2|G3ICK2_CRIGR	110 kDa	24
Protein RUFY3 OS=Cricetulus griseus GN=I79_018294 PE=4 SV=1	tr|G3I4B8|G3I4B8_CRIGR	62 kDa	24
Peptidyl-prolyl cis-trans isomerase OS=Cricetulus griseus GN=I79_005909 PE=4 SV=1	tr|G3H6F2|G3H6F2_CRIGR	27 kDa	24
Arylacetamide deacetylase-like 1 OS=Cricetulus griseus GN=I79_005931 PE=4 SV=1	tr|G3H6H1|G3H6H1_CRIGR	46 kDa	24
Replication protein A 32 kDa subunit OS=Cricetulus griseus GN=I79_004200 PE=4 SV=1	tr|G3H201|G3H201_CRIGR	28 kDa	24
Syntaxin-12 OS=Cricetulus griseus GN=I79_004204 PE=3 SV=1	tr|G3H204|G3H204_CRIGR	31 kDa	24
Pyridoxal phosphate homeostasis protein OS=Cricetulus griseus GN=PROSC PE=3 SV=1	tr|G3H1G7|G3H1G7_CRIGR	25 kDa	24
ATPase inhibitor, mitochondrial OS=Cricetulus griseus GN=I79_004192 PE=4 SV=1	tr|G3H1Z3|G3H1Z3_CRIGR	12 kDa	24
Antigen peptide transporter 2 OS=Cricetulus griseus GN=I79_013187 PE=4 SV=1	tr|G3HQT1|G3HQT1_CRIGR	77 kDa	24
Sorcin (Fragment) OS=Cricetulus griseus GN=I79_013594 PE=4 SV=1	tr|G3HRX0|G3HRX0_CRIGR	13 kDa	24
V-type proton ATPase subunit OS=Cricetulus griseus GN=I79_016530 PE=3 SV=1	tr|G3HZM3|G3HZM3_CRIGR	40 kDa	24
Calcium-binding protein 39 OS=Cricetulus griseus GN=I79_023473 PE=4 SV=1	tr|G3II12|G3II12_CRIGR	35 kDa	24
Chloride channel CLIC-like protein 1 OS=Cricetulus griseus GN=H671_1g1968 PE=4 SV=1	tr|G3IC73|G3IC73_CRIGR	61 kDa	24
AP-1 complex subunit mu-1 OS=Cricetulus griseus GN=I79_005177 PE=3 SV=1	tr|G3H4H6|G3H4H6_CRIGR	50 kDa	24
28S ribosomal protein S25, mitochondrial OS=Cricetulus griseus GN=I79_000331 PE=4 SV=1	tr|G3GS24|G3GS24_CRIGR	24 kDa	24
Ribosome assembly factor mrt4 (Fragment) OS=Cricetulus griseus GN=I79_014425 PE=3 SV=1	tr|G3HU22|G3HU22_CRIGR	24 kDa	24
39S ribosomal protein L28, mitochondrial OS=Cricetulus griseus GN=I79_007875 PE=4 SV=1	tr|G3HBS6|G3HBS6_CRIGR	30 kDa	24
DnaJ-like subfamily B member 1 OS=Cricetulus griseus GN=I79_008394 PE=4 SV=1	tr|G3HD21|G3HD21_CRIGR	38 kDa	24
Phosphoenolpyruvate carboxykinase [GTP], mitochondrial OS=Cricetulus griseus GN=I79_008554 PE=3 SV=1	tr|G3HDE8|G3HDE8_CRIGR	71 kDa	24
Protein FAM111A OS=Cricetulus griseus GN=I79_024017 PE=4 SV=1	tr|G3IJI2|G3IJI2_CRIGR	64 kDa	24
Protein flightless-1-like OS=Cricetulus griseus GN=I79_001717 PE=4 SV=1	tr|G3GVH8|G3GVH8_CRIGR	52 kDa	24
Endoplasmic reticulum-Golgi intermediate compartment protein 3 OS=Cricetulus griseus GN=I79_007517 PE=4 SV=1	tr|G3HAQ9|G3HAQ9_CRIGR	43 kDa	24
HD domain-containing protein 3 OS=Cricetulus griseus GN=I79_022696 PE=4 SV=1	tr|G3IG19|G3IG19_CRIGR	20 kDa	24
Neurabin-2 OS=Cricetulus griseus GN=I79_010910 PE=4 SV=1	tr|G3HJR1|G3HJR1_CRIGR	70 kDa	24
Dynamin-1 OS=Cricetulus griseus GN=I79_021012 PE=3 SV=1	tr|G3IBJ1|G3IBJ1_CRIGR	109 kDa	24
Peptidyl-prolyl cis-trans isomerase OS=Cricetulus griseus GN=I79_011624 PE=3 SV=1	tr|G3HLN4|G3HLN4_CRIGR	18 kDa	24
Ras-related protein Rab-11A OS=Cricetulus griseus GN=I79_016788 PE=4 SV=1	tr|G3I0B0|G3I0B0_CRIGR	24 kDa	24
Titin OS=Cricetulus griseus GN=I79_007374 PE=4 SV=1	REV_tr|G3HAC6|G3HAC6_CRIGR	4007 kDa	23
Centromere-associated protein E OS=Cricetulus griseus GN=I79_023638 PE=3 SV=1	tr|G3IIG7|G3IIG7_CRIGR	275 kDa	23
Tax_Id=9606 Gene_Symbol=KRT73 Keratin-73	IPI:CON_IPI00174775.2|TREMBL:Q32MB2;Q86Y46	59 kDa	23
Inositol hexakisphosphate and diphosphoinositol-pentakisphosphate kinase 2 OS=Cricetulus griseus GN=I79_013029 PE=3 SV=1	tr|G3HQD2|G3HQD2_CRIGR	134 kDa	23
Kinesin-like protein KIF20B OS=Cricetulus griseus GN=H671_3g9166 PE=3 SV=1	tr|G3H3U9|G3H3U9_CRIGR	204 kDa	23
Condensin complex subunit 2 OS=Cricetulus griseus GN=I79_003490 PE=3 SV=1	tr|G3H042|G3H042_CRIGR	81 kDa	23
Nucleosome-remodeling factor subunit BPTF OS=Cricetulus griseus GN=I79_008294 PE=4 SV=1	tr|G3HCS9|G3HCS9_CRIGR	194 kDa	23
Transmembrane 9 superfamily member 3 OS=Cricetulus griseus GN=I79_003397 PE=4 SV=1	tr|G3GZU9|G3GZU9_CRIGR	72 kDa	23
Pre-mRNA-processing-splicing factor 8 OS=Cricetulus griseus GN=I79_025881 PE=4 SV=1	tr|G3IPH0|G3IPH0_CRIGR	38 kDa	23
AP complex subunit sigma OS=Cricetulus griseus GN=I79_018853 PE=3 SV=1	tr|G3I5U5|G3I5U5_CRIGR	17 kDa	23
Single-stranded DNA-binding protein, mitochondrial OS=Cricetulus griseus GN=I79_009748 PE=3 SV=1	tr|G3HGL0|G3HGL0_CRIGR	17 kDa	23
DNA primase large subunit OS=Cricetulus griseus GN=I79_016555 PE=3 SV=1	tr|G3HZP7|G3HZP7_CRIGR	59 kDa	23
WD repeat-containing protein 91 OS=Cricetulus griseus GN=I79_016932 PE=4 SV=1	tr|G3I0P3|G3I0P3_CRIGR	77 kDa	23
Myotubularin-related protein 2 OS=Cricetulus griseus GN=I79_006271 PE=3 SV=1	tr|G3H7E0|G3H7E0_CRIGR	66 kDa	23
Golgi integral membrane protein 4 OS=Cricetulus griseus GN=I79_012993 PE=4 SV=1	tr|G3HQ97|G3HQ97_CRIGR	80 kDa	23
Eukaryotic translation initiation factor 1A OS=Cricetulus griseus GN=I79_014257 PE=3 SV=1	tr|G3HTM9|G3HTM9_CRIGR	17 kDa	23
Activating signal cointegrator 1 complex subunit 3 OS=Cricetulus griseus GN=I79_018254 PE=4 SV=1	tr|G3I478|G3I478_CRIGR	251 kDa	23
Tensin-1 OS=Cricetulus griseus GN=I79_004995 PE=4 SV=1	tr|G3H402|G3H402_CRIGR	103 kDa	23
Tyrosine-protein phosphatase non-receptor type 9 OS=Cricetulus griseus GN=I79_003604 PE=4 SV=1	tr|G3H0E9|G3H0E9_CRIGR	67 kDa	23
Methionine synthase OS=Cricetulus griseus GN=I79_015290 PE=4 SV=1	tr|G3HWD4|G3HWD4_CRIGR	139 kDa	23
39S ribosomal protein L39, mitochondrial OS=Cricetulus griseus GN=I79_011928 PE=4 SV=1	tr|G3HMG7|G3HMG7_CRIGR	38 kDa	23
Toll-like receptor 9 (Fragment) OS=Cricetulus griseus GN=I79_003262 PE=4 SV=1	tr|G3GZG1|G3GZG1_CRIGR	140 kDa	23
Alpha-adducin OS=Cricetulus griseus GN=I79_016879 PE=4 SV=1	tr|G3I0J3|G3I0J3_CRIGR	80 kDa	23
Nucleolar protein 10 OS=Cricetulus griseus GN=I79_007614 PE=4 SV=1	tr|G3HB02|G3HB02_CRIGR	80 kDa	23
Protein kinase C and casein kinase substrate in neurons protein 2 OS=Cricetulus griseus GN=I79_015848 PE=4 SV=1	tr|G3HXT4|G3HXT4_CRIGR	22 kDa	23
UBX domain-containing protein 4 OS=Cricetulus griseus GN=I79_003352 PE=4 SV=1	tr|G3GZQ8|G3GZQ8_CRIGR	57 kDa	23
3-ketoacyl-CoA thiolase B, peroxisomal (Fragment) OS=Cricetulus griseus GN=I79_013210 PE=3 SV=1	tr|G3HQV4|G3HQV4_CRIGR	39 kDa	23
Peptidylprolyl isomerase OS=Cricetulus griseus GN=I79_019744 PE=4 SV=1	tr|G3I881|G3I881_CRIGR	15 kDa	23
Eukaryotic translation elongation factor 1 epsilon-1 OS=Cricetulus griseus GN=I79_008479 PE=4 SV=1	tr|G3HDA0|G3HDA0_CRIGR	11 kDa	23
Caseinolytic peptidase B protein-like OS=Cricetulus griseus GN=I79_021501 PE=4 SV=1	tr|G3ICU8|G3ICU8_CRIGR	76 kDa	23
NAD(P) transhydrogenase, mitochondrial OS=Cricetulus griseus GN=I79_012106 PE=4 SV=1	tr|G3HMX6|G3HMX6_CRIGR	35 kDa	23
Ubiquitin conjugation factor E4 A OS=Cricetulus griseus GN=I79_018824 PE=4 SV=1	tr|G3I5R8|G3I5R8_CRIGR	123 kDa	23
S-adenosyl-L-methionine-dependent methyltransferase FTSJD2 OS=Cricetulus griseus GN=I79_011163 PE=4 SV=1	tr|G3HKE3|G3HKE3_CRIGR	95 kDa	23
Inhibitor of nuclear factor kappa-B kinase-interacting protein OS=Cricetulus griseus GN=I79_017670 PE=4 SV=1	tr|G3I2N0|G3I2N0_CRIGR	43 kDa	23
Cold shock domain-containing protein E1 (Fragment) OS=Cricetulus griseus GN=I79_013072 PE=4 SV=1	tr|G3HQH1|G3HQH1_CRIGR	50 kDa	23
DNA-(apurinic or apyrimidinic site) lyase OS=Cricetulus griseus GN=APE PE=3 SV=1	tr|Q9Z2J2|Q9Z2J2_CRIGR	36 kDa	23
Heat shock protein beta-8 OS=Cricetulus griseus GN=I79_001216 PE=3 SV=1	tr|G3GU64|G3GU64_CRIGR	22 kDa	23
COP9 signalosome complex subunit 7a OS=Cricetulus griseus GN=I79_001402 PE=4 SV=1	tr|G3GUN6|G3GUN6_CRIGR	30 kDa	23
UPF0160 protein MYG1, mitochondrial OS=Cricetulus griseus GN=I79_014826 PE=4 SV=1	tr|G3HV49|G3HV49_CRIGR	43 kDa	23
Glutathione S-transferase theta-2 OS=Cricetulus griseus GN=I79_015932 PE=4 SV=1	tr|G3HY07|G3HY07_CRIGR	28 kDa	23
Tetratricopeptide repeat protein 27 OS=Cricetulus griseus GN=I79_009102 PE=4 SV=1	tr|G3HEV5|G3HEV5_CRIGR	96 kDa	23
Nucleolar protein 16 OS=Cricetulus griseus GN=I79_003920 PE=4 SV=1	tr|G3H196|G3H196_CRIGR	21 kDa	23
Nuclear fragile X mental retardation-interacting protein 2 OS=Cricetulus griseus GN=I79_023986 PE=4 SV=1	tr|G3IJF2|G3IJF2_CRIGR	57 kDa	23
Bystin OS=Cricetulus griseus GN=I79_017059 PE=4 SV=1	tr|G3I116|G3I116_CRIGR	48 kDa	23
Exportin-4 OS=Cricetulus griseus GN=I79_006687 PE=4 SV=1	tr|G3H8I5|G3H8I5_CRIGR	130 kDa	23
B-cell receptor-associated protein 29 OS=Cricetulus griseus GN=I79_019576 PE=4 SV=1	tr|G3I7S8|G3I7S8_CRIGR	28 kDa	23
Pre-mRNA-processing-splicing factor 8 OS=Cricetulus griseus GN=I79_025983 PE=4 SV=1	tr|G3IPR4|G3IPR4_CRIGR	23 kDa	23
Putative E3 ubiquitin-protein ligase HERC4 OS=Cricetulus griseus GN=I79_007353 PE=4 SV=1	tr|G3HAA7|G3HAA7_CRIGR	93 kDa	23
CDK5 regulatory subunit-associated protein 3 OS=Cricetulus griseus GN=I79_005682 PE=4 SV=1	tr|G3H5U0|G3H5U0_CRIGR	51 kDa	23
ATP synthase subunit d, mitochondrial OS=Cricetulus griseus GN=I79_000940 PE=3 SV=1	tr|G3GTF9|G3GTF9_CRIGR	19 kDa	23
Sorting nexin-2 OS=Cricetulus griseus GN=I79_011124 PE=4 SV=1	tr|G3HKA5|G3HKA5_CRIGR	43 kDa	23
ATP-dependent 6-phosphofructokinase OS=Cricetulus griseus GN=I79_000029 PE=3 SV=1	tr|G3GR86|G3GR86_CRIGR	86 kDa	23
Solute carrier family 12 member 4 OS=Cricetulus griseus GN=I79_011346 PE=4 SV=1	tr|G3HKW4|G3HKW4_CRIGR	74 kDa	23
Tax_Id=9606 Gene_Symbol=KRT78 Keratin-78	IPI:CON_00166205.2|TREMBL:Q7RTT2 (+1)	57 kDa	23
Ribosomal protein S6 kinase OS=Cricetulus griseus GN=I79_016197 PE=3 SV=1	tr|G3HYQ6|G3HYQ6_CRIGR	84 kDa	23
Transportin-2 OS=Cricetulus griseus GN=H671_3g9971 PE=4 SV=1	tr|G3HCW0|G3HCW0_CRIGR	100 kDa	23
Filamin-C OS=Cricetulus griseus GN=I79_003128 PE=4 SV=1	tr|G3GZ94|G3GZ94_CRIGR	284 kDa	23
14-3-3 protein theta OS=Cricetulus griseus GN=I79_021319 PE=3 SV=1	tr|G3ICC6|G3ICC6_CRIGR	22 kDa	23
Tax_Id=9606 Gene_Symbol=KRT72 Isoform 1 of Keratin, type II cytoskeletal 72	IPI:CON_IPI00103481.3|SWISS-PROT:Q14CN4-1	56 kDa	22
Splicing factor 3A subunit 2 OS=Cricetulus griseus GN=I79_009270 PE=4 SV=1	tr|G3HFB4|G3HFB4_CRIGR	55 kDa	22
Glutamine synthetase OS=Cricetulus griseus GN=H671_1g2333 PE=3 SV=1	tr|G3HLB3|G3HLB3_CRIGR	42 kDa	22
Non-specific serine/threonine protein kinase (Fragment) OS=Cricetulus griseus GN=I79_010068 PE=4 SV=1	tr|G3HHG7|G3HHG7_CRIGR	55 kDa	22
Ubiquitin carboxyl-terminal hydrolase 19 OS=Cricetulus griseus GN=I79_020860 PE=4 SV=1	tr|G3IB70|G3IB70_CRIGR	150 kDa	22
Afadin OS=Cricetulus griseus GN=I79_011045 PE=4 SV=1	tr|G3HK27|G3HK27_CRIGR	182 kDa	22
Uncharacterized protein C1orf77-like OS=Cricetulus griseus GN=I79_008064 PE=4 SV=1	tr|G3HC20|G3HC20_CRIGR	27 kDa	22
Annexin OS=Cricetulus griseus GN=I79_017691 PE=3 SV=1	tr|G3I2P8|G3I2P8_CRIGR	28 kDa	22
RNA polymerase-associated protein RTF1-like OS=Cricetulus griseus GN=I79_003822 PE=4 SV=1	tr|G3H102|G3H102_CRIGR	67 kDa	22
Epididymal secretory protein E1 OS=Cricetulus griseus GN=I79_020069 PE=4 SV=1	tr|G3I936|G3I936_CRIGR	16 kDa	22
Putative RNA-binding protein 15 OS=Cricetulus griseus GN=H671_1g1217 PE=4 SV=1	tr|G3IKP7|G3IKP7_CRIGR	100 kDa	22
Coiled-coil domain-containing protein 6 OS=Cricetulus griseus GN=I79_016924 PE=4 SV=1	tr|G3I0N6|G3I0N6_CRIGR	47 kDa	22
Large neutral amino acids transporter small subunit 1 OS=Cricetulus griseus GN=I79_000243 PE=4 SV=1	tr|G3GRU9|G3GRU9_CRIGR	55 kDa	22
Lactoylglutathione lyase OS=Cricetulus griseus GN=I79_011518 PE=4 SV=1	tr|G3HLD0|G3HLD0_CRIGR	18 kDa	22
Glycogen [starch] synthase OS=Cricetulus griseus GN=I79_016645 PE=3 SV=1	tr|G3HZY0|G3HZY0_CRIGR	56 kDa	22
Eukaryotic translation initiation factor 5 OS=Cricetulus griseus GN=I79_004688 PE=4 SV=1	tr|G3H375|G3H375_CRIGR	17 kDa	22
Tyrosine-protein phosphatase non-receptor type 1 OS=Cricetulus griseus GN=I79_009089 PE=4 SV=1	tr|G3HEU2|G3HEU2_CRIGR	38 kDa	22
Phostensin OS=Cricetulus griseus GN=I79_013157 PE=4 SV=1	tr|G3HQQ2|G3HQQ2_CRIGR	67 kDa	22
Cirhin OS=Cricetulus griseus GN=I79_011326 PE=4 SV=1	tr|G3HKU4|G3HKU4_CRIGR	77 kDa	22
Long-chain fatty acid transport protein 4 OS=Cricetulus griseus GN=I79_020398 PE=4 SV=1	tr|G3I9Y6|G3I9Y6_CRIGR	72 kDa	22
Negative elongation factor B OS=Cricetulus griseus GN=I79_022724 PE=4 SV=1	tr|G3IG47|G3IG47_CRIGR	66 kDa	22
Signal recognition particle receptor subunit beta OS=Cricetulus griseus GN=I79_003224 PE=4 SV=1	tr|G3GZG5|G3GZG5_CRIGR	29 kDa	22
Scavenger receptor class B member 1 OS=Cricetulus griseus GN=I79_015570 PE=3 SV=1	tr|G3HX53|G3HX53_CRIGR	57 kDa	22
Echinoderm microtubule-associated protein-like 2 OS=Cricetulus griseus GN=I79_012661 PE=4 SV=1	tr|G3HPE9|G3HPE9_CRIGR	39 kDa	22
Peptidylprolyl isomerase OS=Cricetulus griseus GN=I79_011695 PE=4 SV=1	tr|G3HLV1|G3HLV1_CRIGR	65 kDa	22
UPF0474 protein C5orf41-like OS=Cricetulus griseus GN=I79_007131 PE=4 SV=1	tr|G3H9Q1|G3H9Q1_CRIGR	84 kDa	22
Spectrin alpha chain, brain OS=Cricetulus griseus GN=I79_020387 PE=4 SV=1	tr|G3I9X6|G3I9X6_CRIGR	25 kDa	22
NADH dehydrogenase [ubiquinone] 1 beta subcomplex subunit 10 OS=Cricetulus griseus GN=I79_007951 PE=4 SV=1	tr|G3HBP7|G3HBP7_CRIGR	21 kDa	22
Coiled-coil domain-containing protein 58 OS=Cricetulus griseus GN=I79_007455 PE=4 SV=1	tr|G3HAJ9|G3HAJ9_CRIGR	17 kDa	22
Developmentally-regulated GTP-binding protein 1 OS=Cricetulus griseus GN=I79_017418 PE=4 SV=1	tr|G3I1Z7|G3I1Z7_CRIGR	37 kDa	22
Alpha-1,3-mannosyltransferase ALG2 OS=Cricetulus griseus GN=I79_006304 PE=4 SV=1	tr|G3H7H3|G3H7H3_CRIGR	47 kDa	22
Extended synaptotagmin-1 OS=Cricetulus griseus GN=I79_013503 PE=4 SV=1	tr|G3HRQ6|G3HRQ6_CRIGR	35 kDa	22
Replication factor C subunit 3 OS=Cricetulus griseus GN=I79_020413 PE=4 SV=1	tr|G3I9Z9|G3I9Z9_CRIGR	40 kDa	22
GA-binding protein alpha chain OS=Cricetulus griseus GN=I79_011929 PE=3 SV=1	tr|G3HMG5|G3HMG5_CRIGR	73 kDa	22
Replication factor C subunit 4 OS=Cricetulus griseus GN=I79_016089 PE=4 SV=1	tr|G3HYG1|G3HYG1_CRIGR	40 kDa	22
NIF3-like protein 1 OS=Cricetulus griseus GN=I79_014620 PE=4 SV=1	tr|G3HUK8|G3HUK8_CRIGR	45 kDa	22
Prolyl 3-hydroxylase 1 OS=Cricetulus griseus GN=I79_022275 PE=4 SV=1	tr|G3IEX0|G3IEX0_CRIGR	73 kDa	22
GTP:AMP phosphotransferase AK3, mitochondrial OS=Cricetulus griseus GN=AK3 PE=3 SV=1	tr|G3HS21|G3HS21_CRIGR	25 kDa	22
AT-rich interactive domain-containing protein 1A OS=Cricetulus griseus GN=I79_016195 PE=4 SV=1	tr|G3HYQ4|G3HYQ4_CRIGR	205 kDa	22
Exocyst complex component 3 OS=Cricetulus griseus GN=I79_024581 PE=4 SV=1	tr|G3IL21|G3IL21_CRIGR	85 kDa	22
Regulation of nuclear pre-mRNA domain-containing protein 2 OS=Cricetulus griseus GN=I79_004564 PE=4 SV=1	tr|G3H2W1|G3H2W1_CRIGR	139 kDa	22
General transcription factor 3C polypeptide 3 OS=Cricetulus griseus GN=I79_024509 PE=4 SV=1	tr|G3IKV5|G3IKV5_CRIGR	101 kDa	22
Plexin-B2 OS=Cricetulus griseus GN=I79_017750 PE=4 SV=1	tr|G3I2V6|G3I2V6_CRIGR	195 kDa	22
Apolipoprotein A-I-binding protein OS=Cricetulus griseus GN=I79_009597 PE=4 SV=1	tr|G3HG78|G3HG78_CRIGR	22 kDa	22
Transcription elongation factor B polypeptide 2 OS=Cricetulus griseus GN=I79_022430 PE=4 SV=1	tr|G3IFA9|G3IFA9_CRIGR	30 kDa	22
60S ribosomal protein L30 OS=Cricetulus griseus GN=I79_004735 PE=4 SV=1	tr|G3H3C0|G3H3C0_CRIGR	11 kDa	22
RAF proto-oncogene serine/threonine-protein kinase OS=Cricetulus griseus GN=I79_015011 PE=4 SV=1	tr|G3HVN3|G3HVN3_CRIGR	73 kDa	22
Transmembrane emp24 domain-containing protein 2 OS=Cricetulus griseus GN=I79_015557 PE=3 SV=1	tr|G3HX40|G3HX40_CRIGR	14 kDa	22
Dihydrolipoamide acetyltransferase component of pyruvate dehydrogenase complex OS=Cricetulus griseus GN=I79_003040 PE=3 SV=1	tr|G3GYZ0|G3GYZ0_CRIGR	54 kDa	22
Lanosterol 14-alpha demethylase OS=Cricetulus griseus GN=I79_002454 PE=3 SV=1	tr|G3GXG4|G3GXG4_CRIGR	57 kDa	22
6-phosphogluconolactonase OS=Cricetulus griseus GN=H671_1g2647 PE=4 SV=1	tr|G3H4D3|G3H4D3_CRIGR	18 kDa	22
Protein kinase C-binding protein 1 OS=Cricetulus griseus GN=I79_006794 PE=4 SV=1	tr|G3H8T3|G3H8T3_CRIGR	79 kDa	22
Trafficking protein particle complex subunit OS=Cricetulus griseus GN=I79_007197 PE=3 SV=1	tr|G3H9W6|G3H9W6_CRIGR	20 kDa	22
Prefoldin subunit 3 OS=Cricetulus griseus GN=I79_014862 PE=4 SV=1	tr|G3HV83|G3HV83_CRIGR	35 kDa	22
Ketosamine-3-kinase OS=Cricetulus griseus GN=I79_018228 PE=4 SV=1	tr|G3I453|G3I453_CRIGR	34 kDa	22
Mannose-1-phosphate guanyltransferase alpha OS=Cricetulus griseus GN=I79_018935 PE=4 SV=1	tr|G3I624|G3I624_CRIGR	46 kDa	22
Cleavage and polyadenylation specificity factor subunit 7 OS=Cricetulus griseus GN=I79_022214 PE=4 SV=1	tr|G3IER2|G3IER2_CRIGR	41 kDa	22
Glucosamine-6-phosphate isomerase (Fragment) OS=Cricetulus griseus GN=I79_008999 PE=3 SV=1	tr|G3HEL2|G3HEL2_CRIGR	28 kDa	22
Cleavage and polyadenylation specificity factor subunit 6 OS=Cricetulus griseus GN=I79_002686 PE=4 SV=1	tr|G3GY31|G3GY31_CRIGR	54 kDa	22
NAD(P)H dehydrogenase [quinone] 1 OS=Cricetulus griseus GN=I79_016687 PE=4 SV=1	tr|G3I015|G3I015_CRIGR	31 kDa	22
Putative tRNA (Uracil-5-)-methyltransferase-like isoform 1 OS=Cricetulus griseus GN=H671_4g12086 PE=3 SV=1	tr|G3HEQ2|G3HEQ2_CRIGR	69 kDa	22
Meiosis-specific nuclear structural protein 1 OS=Cricetulus griseus GN=I79_000162 PE=4 SV=1	tr|G3GRL2|G3GRL2_CRIGR	60 kDa	22
Anaphase-promoting complex subunit 7 OS=Cricetulus griseus GN=I79_004281 PE=4 SV=1	tr|G3H237|G3H237_CRIGR	63 kDa	22
Vacuolar protein sorting-associated protein 28 homolog OS=Cricetulus griseus GN=I79_015347 PE=3 SV=1	tr|G3HWL5|G3HWL5_CRIGR	25 kDa	22
DNA polymerase delta subunit 3 OS=Cricetulus griseus GN=H671_3g8896 PE=4 SV=1	tr|G3I9M7|G3I9M7_CRIGR	51 kDa	22
Peptidyl-prolyl cis-trans isomerase OS=Cricetulus griseus GN=I79_011150 PE=3 SV=1	tr|G3HKD0|G3HKD0_CRIGR	18 kDa	22
ADP-ribosylation factor 6 OS=Cricetulus griseus GN=I79_025237 PE=3 SV=1	tr|G3IMU0|G3IMU0_CRIGR	20 kDa	22
Acyl-protein thioesterase 2 OS=Cricetulus griseus GN=I79_025784 PE=4 SV=1	tr|G3IP80|G3IP80_CRIGR	18 kDa	22
Exocyst complex component 2 OS=Cricetulus griseus GN=I79_002255 PE=4 SV=1	tr|G3GWX0|G3GWX0_CRIGR	104 kDa	22
Calcium/calmodulin-dependent protein kinase type II delta chain OS=Cricetulus griseus GN=I79_022301 PE=4 SV=1	tr|G3IEZ1|G3IEZ1_CRIGR	25 kDa	22
Serine/threonine-protein phosphatase OS=Cricetulus griseus GN=H671_3g9050 PE=3 SV=1	tr|G3I4H5|G3I4H5_CRIGR	35 kDa	22
Cytochrome c OS=Cricetulus griseus GN=I79_001600 PE=3 SV=1	tr|G3GV69|G3GV69_CRIGR	13 kDa	22
Ras-related protein Ral-A OS=Cricetulus griseus GN=I79_001606 PE=4 SV=1	tr|G3GV75|G3GV75_CRIGR	24 kDa	22
THO complex subunit 2 OS=Cricetulus griseus GN=I79_019984 PE=4 SV=1	tr|G3I8V2|G3I8V2_CRIGR	72 kDa	22
Glyceraldehyde-3-phosphate dehydrogenase OS=Cricetulus griseus GN=I79_012452 PE=3 SV=1	tr|G3HNV7|G3HNV7_CRIGR	32 kDa	22
60S ribosomal protein L27 OS=Cricetulus griseus GN=I79_013744 PE=4 SV=1	tr|G3HSB4|G3HSB4_CRIGR	14 kDa	22
Triosephosphate isomerase OS=Cricetulus griseus GN=I79_017439 PE=3 SV=1	tr|G3I216|G3I216_CRIGR	20 kDa	21
Acidic leucine-rich nuclear phosphoprotein 32 family member B OS=Cricetulus griseus GN=H671_5g15186 PE=4 SV=1	tr|G3GUD8|G3GUD8_CRIGR	12 kDa	21
Nascent polypeptide-associated complex subunit alpha, muscle-specific form OS=Cricetulus griseus GN=I79_013472 PE=4 SV=1	tr|G3HRM8|G3HRM8_CRIGR	35 kDa	21
Aspartyl/asparaginyl beta-hydroxylase (Fragment) OS=Cricetulus griseus GN=I79_012811 PE=4 SV=1	tr|G3HPU1|G3HPU1_CRIGR	65 kDa	21
Kinesin-like protein KIF1C OS=Cricetulus griseus GN=I79_020503 PE=3 SV=1	tr|G3IA86|G3IA86_CRIGR	130 kDa	21
mRNA export factor OS=Cricetulus griseus GN=I79_007844 PE=4 SV=1	tr|G3HBL0|G3HBL0_CRIGR	41 kDa	21
Protein MICAL-3 OS=Cricetulus griseus GN=I79_012978 PE=4 SV=1	tr|G3HQ83|G3HQ83_CRIGR	223 kDa	21
Signal-induced proliferation-associated protein 1 OS=Cricetulus griseus GN=I79_021813 PE=4 SV=1	tr|G3IDN0|G3IDN0_CRIGR	111 kDa	21
DnaJ-like subfamily C member 7 OS=Cricetulus griseus GN=I79_011702 PE=4 SV=1	tr|G3HLV8|G3HLV8_CRIGR	56 kDa	21
Kanadaptin OS=Cricetulus griseus GN=I79_002015 PE=4 SV=1	tr|G3GW95|G3GW95_CRIGR	83 kDa	21
Centromere protein F OS=Cricetulus griseus GN=I79_000105 PE=4 SV=1	tr|G3GRF9|G3GRF9_CRIGR	341 kDa	21
40S ribosomal protein S27 OS=Cricetulus griseus GN=I79_008044 PE=4 SV=1	tr|G3HC03|G3HC03_CRIGR	7 kDa	21
Armadillo repeat-containing protein 8 OS=Cricetulus griseus GN=I79_009123 PE=4 SV=1	tr|G3HEX6|G3HEX6_CRIGR	75 kDa	21
UPF0568 protein C14orf166-like OS=Cricetulus griseus GN=I79_020563 PE=4 SV=1	tr|G3IAE3|G3IAE3_CRIGR	12 kDa	21
60S ribosomal protein L7 OS=Cricetulus griseus GN=I79_015549 PE=4 SV=1	tr|G3HX33|G3HX33_CRIGR	7 kDa	21
Arfaptin-1 OS=Cricetulus griseus GN=I79_012999 PE=4 SV=1	tr|G3HQA3|G3HQA3_CRIGR	41 kDa	21
N-alpha-acetyltransferase 35, NatC auxiliary subunit OS=Cricetulus griseus GN=H671_3g10408 PE=4 SV=1	tr|G3IAW2|G3IAW2_CRIGR	83 kDa	21
Peroxidasin-like OS=Cricetulus griseus GN=I79_007809 PE=4 SV=1	tr|G3HBI1|G3HBI1_CRIGR	165 kDa	21
U4/U6 small nuclear ribonucleoprotein Prp4 OS=Cricetulus griseus GN=I79_010265 PE=4 SV=1	tr|G3HI03|G3HI03_CRIGR	58 kDa	21
Selenocysteine lyase OS=Cricetulus griseus GN=I79_017470 PE=4 SV=1	tr|G3I249|G3I249_CRIGR	43 kDa	21
Bromodomain adjacent to zinc finger domain protein 2A OS=Cricetulus griseus GN=I79_013477 PE=4 SV=1	tr|G3HRN1|G3HRN1_CRIGR	208 kDa	21
Echinoderm microtubule-associated protein-like 3 OS=Cricetulus griseus GN=I79_016744 PE=4 SV=1	tr|G3I067|G3I067_CRIGR	93 kDa	21
Glutathione peroxidase OS=Cricetulus griseus GN=I79_006660 PE=3 SV=1	tr|G3H8G0|G3H8G0_CRIGR	17 kDa	21
NADH dehydrogenase [ubiquinone] flavoprotein 2, mitochondrial OS=Cricetulus griseus GN=I79_016320 PE=4 SV=1	tr|G3HZ25|G3HZ25_CRIGR	25 kDa	21
Ras-related protein Rab-32 OS=Cricetulus griseus GN=I79_019400 PE=4 SV=1	tr|G3I7B3|G3I7B3_CRIGR	25 kDa	21
THO complex subunit 4 OS=Cricetulus griseus GN=I79_002401 PE=4 SV=1	tr|G3GXB1|G3GXB1_CRIGR	20 kDa	21
Rab GTPase-activating protein 1 OS=Cricetulus griseus GN=I79_011562 PE=4 SV=1	tr|G3HLH3|G3HLH3_CRIGR	113 kDa	21
Beta-glucuronidase OS=Cricetulus griseus GN=I79_021884 PE=3 SV=1	tr|G3IDU7|G3IDU7_CRIGR	75 kDa	21
NADPH:adrenodoxin oxidoreductase, mitochondrial OS=Cricetulus griseus GN=I79_000951 PE=4 SV=1	tr|G3GTG7|G3GTG7_CRIGR	27 kDa	21
Bifunctional ATP-dependent dihydroxyacetone kinase/FAD-AMP lyase (Cyclizing) OS=Cricetulus griseus GN=I79_023538 PE=4 SV=1	tr|G3II70|G3II70_CRIGR	59 kDa	21
Protein ELYS OS=Cricetulus griseus GN=I79_006372 PE=3 SV=1	tr|G3H7N7|G3H7N7_CRIGR	178 kDa	21
SCY1-like protein 2 OS=Cricetulus griseus GN=I79_014993 PE=4 SV=1	tr|G3HVK4|G3HVK4_CRIGR	70 kDa	21
Polymerase delta-interacting protein 3 (Fragment) OS=Cricetulus griseus GN=I79_016821 PE=4 SV=1	tr|G3I0D9|G3I0D9_CRIGR	41 kDa	21
Protein TBRG4 OS=Cricetulus griseus GN=H671_1g3094 PE=4 SV=1	tr|G3HMC7|G3HMC7_CRIGR	72 kDa	21
Armadillo repeat-containing protein 10 OS=Cricetulus griseus GN=I79_016243 PE=4 SV=1	tr|G3HYV1|G3HYV1_CRIGR	30 kDa	21
TATA element modulatory factor OS=Cricetulus griseus GN=I79_000375 PE=4 SV=1	tr|G3GS63|G3GS63_CRIGR	122 kDa	21
High mobility group nucleosome-binding domain-containing protein 4 OS=Cricetulus griseus GN=I79_004238 PE=4 SV=1	tr|G3H236|G3H236_CRIGR	9 kDa	21
Interferon-inducible protein OS=Cricetulus griseus GN=I79_021796 PE=4 SV=1	tr|G3IDL3|G3IDL3_CRIGR	15 kDa	21
Protein 4.1 OS=Cricetulus griseus GN=I79_004172 PE=4 SV=1	tr|G3H1Y0|G3H1Y0_CRIGR	86 kDa	21
Tax_Id=9606 Gene_Symbol=ALB Isoform 1 of Serum albumin precursor	IPI:CON_00745872.2|SWISS-PROT:P02768-1 (+1)	69 kDa	21
Serine/threonine-protein kinase 6 OS=Cricetulus griseus GN=I79_007850 PE=3 SV=1	tr|G3HBL6|G3HBL6_CRIGR	43 kDa	21
Voltage-dependent anion-selective channel protein 3 OS=Cricetulus griseus GN=I79_010092 PE=4 SV=1	tr|G3HHH5|G3HHH5_CRIGR	15 kDa	21
Squalene synthetase OS=Cricetulus griseus GN=I79_003679 PE=4 SV=1	tr|G3H0L7|G3H0L7_CRIGR	48 kDa	21
Kinesin-like protein OS=Cricetulus griseus GN=I79_018372 PE=3 SV=1	tr|G3I4J2|G3I4J2_CRIGR	73 kDa	21
Endonuclease domain-containing 1 protein (Fragment) OS=Cricetulus griseus GN=I79_006265 PE=4 SV=1	tr|G3H7D4|G3H7D4_CRIGR	50 kDa	21
GTP-binding protein Rheb OS=Cricetulus griseus GN=I79_007675 PE=4 SV=1	tr|G3HB55|G3HB55_CRIGR	20 kDa	21
Interleukin enhancer-binding factor 2 OS=Cricetulus griseus GN=I79_008061 PE=4 SV=1	tr|G3HC18|G3HC18_CRIGR	13 kDa	21
Replication protein A 14 kDa subunit OS=Cricetulus griseus GN=H671_1g2311 PE=4 SV=1	tr|G3HJH9|G3HJH9_CRIGR	14 kDa	21
Brix domain-containing protein 2 OS=Cricetulus griseus GN=I79_011176 PE=4 SV=1	tr|G3HKF6|G3HKF6_CRIGR	41 kDa	21
Prefoldin subunit 2 OS=Cricetulus griseus GN=I79_014378 PE=4 SV=1	tr|G3HU10|G3HU10_CRIGR	26 kDa	21
Nuclear factor NF-kappa-B p100 subunit OS=Cricetulus griseus GN=I79_015876 PE=4 SV=1	tr|G3HXW1|G3HXW1_CRIGR	24 kDa	21
Methylosome subunit pICln OS=Cricetulus griseus GN=I79_018685 PE=4 SV=1	tr|G3I5E0|G3I5E0_CRIGR	26 kDa	21
BRCA2 and CDKN1A-interacting protein OS=Cricetulus griseus GN=I79_022957 PE=3 SV=1	tr|G3IGN7|G3IGN7_CRIGR	36 kDa	21
Leucine carboxyl methyltransferase 1 OS=Cricetulus griseus GN=I79_023523 PE=4 SV=1	tr|G3II57|G3II57_CRIGR	38 kDa	21
Syntaxin-4 OS=Cricetulus griseus GN=I79_019414 PE=3 SV=1	tr|G3I7C7|G3I7C7_CRIGR	34 kDa	21
Transmembrane emp24 domain-containing protein 10 OS=Cricetulus griseus GN=I79_009427 PE=3 SV=1	tr|G3HFR3|G3HFR3_CRIGR	15 kDa	21
Enhancer of rudimentary-like OS=Cricetulus griseus GN=I79_004052 PE=4 SV=1	tr|G3H1P3|G3H1P3_CRIGR	9 kDa	21
ATPase family AAA domain-containing protein 1 OS=Cricetulus griseus GN=I79_018588 PE=4 SV=1	tr|G3I542|G3I542_CRIGR	35 kDa	21
Transcription factor A, mitochondrial OS=Cricetulus griseus GN=I79_005225 PE=4 SV=1	tr|G3H4M0|G3H4M0_CRIGR	22 kDa	21
Short-chain specific acyl-CoA dehydrogenase OS=Cricetulus griseus GN=H671_4g12038 PE=3 SV=1	tr|G3HI59|G3HI59_CRIGR	45 kDa	21
Ubiquitin-associated protein 2 OS=Cricetulus griseus GN=I79_019712 PE=4 SV=1	tr|G3I854|G3I854_CRIGR	117 kDa	21
Procollagen-lysine,2-oxoglutarate 5-dioxygenase 1 OS=Cricetulus griseus GN=I79_023615 PE=4 SV=1	tr|G3IIE7|G3IIE7_CRIGR	76 kDa	21
Antigen peptide transporter 1 OS=Cricetulus griseus GN=I79_013185 PE=4 SV=1	tr|G3HQS9|G3HQS9_CRIGR	79 kDa	21
Peroxisomal NADH pyrophosphatase NUDT12 OS=Cricetulus griseus GN=I79_009751 PE=4 SV=1	tr|G3HGL3|G3HGL3_CRIGR	52 kDa	21
28S ribosomal protein S27, mitochondrial OS=Cricetulus griseus GN=I79_010565 PE=4 SV=1	tr|G3HIT8|G3HIT8_CRIGR	48 kDa	21
General transcription factor IIF subunit 1 OS=Cricetulus griseus GN=I79_008218 PE=4 SV=1	tr|G3HCK7|G3HCK7_CRIGR	57 kDa	21
LisH domain and HEAT repeat-containing protein KIAA1468 OS=Cricetulus griseus GN=I79_008425 PE=4 SV=1	tr|G3HD51|G3HD51_CRIGR	180 kDa	21
Peptidyl-prolyl cis-trans isomerase OS=Cricetulus griseus GN=I79_010005 PE=3 SV=1	tr|G3HHA7|G3HHA7_CRIGR	22 kDa	21
ARF GTPase-activating protein GIT2 (Fragment) OS=Cricetulus griseus GN=I79_010339 PE=4 SV=1	tr|G3HI72|G3HI72_CRIGR	79 kDa	21
Ras-related protein Rab-35 OS=Cricetulus griseus GN=I79_001225 PE=4 SV=1	tr|G3GU73|G3GU73_CRIGR	20 kDa	21
YTH domain family protein 2 OS=Cricetulus griseus GN=I79_004174 PE=4 SV=1	tr|G3H1Y2|G3H1Y2_CRIGR	57 kDa	21
Serine/threonine-protein phosphatase OS=Cricetulus griseus GN=I79_022515 PE=3 SV=1	tr|G3IFJ2|G3IFJ2_CRIGR	38 kDa	21
Inositol 1,4,5-trisphosphate receptor type 3 OS=Cricetulus griseus GN=I79_019230 PE=4 SV=1	tr|G3I6V2|G3I6V2_CRIGR	96 kDa	21
Carbonyl reductase [NADPH] 1 OS=Cricetulus griseus GN=I79_022352 PE=3 SV=1	tr|G3IF39|G3IF39_CRIGR	29 kDa	21
Transcription factor BTF3 OS=Cricetulus griseus GN=I79_015361 PE=3 SV=1	tr|G3HWH8|G3HWH8_CRIGR	18 kDa	21
Kinesin-like protein OS=Cricetulus griseus GN=I79_015197 PE=3 SV=1	tr|G3HW49|G3HW49_CRIGR	108 kDa	21
Tax_Id=10090 Gene_Symbol=Krt75 10 days neonate skin cDNA, RIKEN full-length enriched library, clone:4732475I03 product:CYTOKERATIN homolog	IPI:CON_00221797.1|TREMBL:Q8BGZ7;Q99MH7	60 kDa	20
Breast cancer anti-estrogen resistance protein 1 OS=Cricetulus griseus GN=I79_018424 PE=4 SV=1	tr|G3I4P1|G3I4P1_CRIGR	95 kDa	20
Ribosome biogenesis protein BOP1 OS=Cricetulus griseus GN=BOP1 PE=3 SV=1	tr|G3HWM5|G3HWM5_CRIGR	83 kDa	20
RING finger protein 214 OS=Cricetulus griseus GN=I79_020626 PE=4 SV=1	tr|G3IAK3|G3IAK3_CRIGR	78 kDa	20
Ribosomal protein L19 OS=Cricetulus griseus GN=I79_001309 PE=3 SV=1	tr|G3GUF0|G3GUF0_CRIGR	7 kDa	20
Polyadenylate-binding protein 2 OS=Cricetulus griseus GN=I79_013417 PE=4 SV=1	tr|G3HRF0|G3HRF0_CRIGR	28 kDa	20
Lipase OS=Cricetulus griseus GN=I79_013245 PE=3 SV=1	tr|G3HQY6|G3HQY6_CRIGR	46 kDa	20
WW domain-binding protein 2 OS=Cricetulus griseus GN=I79_014332 PE=4 SV=1	tr|G3HTV2|G3HTV2_CRIGR	28 kDa	20
Beta/gamma crystallin domain-containing protein 3 OS=Cricetulus griseus GN=I79_016900 PE=3 SV=1	tr|G3I0L2|G3I0L2_CRIGR	317 kDa	20
Sterol-4-alpha-carboxylate 3-dehydrogenase, decarboxylating OS=Cricetulus griseus GN=I79_023056 PE=4 SV=1	tr|G3IGX9|G3IGX9_CRIGR	24 kDa	20
14 kDa phosphohistidine phosphatase OS=Cricetulus griseus GN=I79_023198 PE=4 SV=1	tr|G3IHB0|G3IHB0_CRIGR	14 kDa	20
Protein Wiz OS=Cricetulus griseus GN=I79_011813 PE=4 SV=1	tr|G3HM65|G3HM65_CRIGR	188 kDa	20
Lin-7-like C OS=Cricetulus griseus GN=I79_019060 PE=4 SV=1	tr|G3I6E3|G3I6E3_CRIGR	22 kDa	20
DNA-directed RNA polymerase subunit OS=Cricetulus griseus GN=I79_010000 PE=3 SV=1	tr|G3HHA2|G3HHA2_CRIGR	121 kDa	20
Transducin beta-like protein 3 OS=Cricetulus griseus GN=I79_007957 PE=4 SV=1	tr|G3HBQ0|G3HBQ0_CRIGR	88 kDa	20
Nucleolysin TIAR OS=Cricetulus griseus GN=I79_021312 PE=4 SV=1	tr|G3ICB9|G3ICB9_CRIGR	39 kDa	20
Four and a half LIM domains protein 2 OS=Cricetulus griseus GN=I79_005626 PE=4 SV=1	tr|G3H5P2|G3H5P2_CRIGR	32 kDa	20
DnaJ-like subfamily C member 8 OS=Cricetulus griseus GN=I79_004193 PE=4 SV=1	tr|G3H1Z4|G3H1Z4_CRIGR	30 kDa	20
Golgi resident protein GCP60 OS=Cricetulus griseus GN=I79_014846 PE=4 SV=1	tr|G3HV69|G3HV69_CRIGR	44 kDa	20
Protein mago nashi-like OS=Cricetulus griseus GN=I79_001016 PE=4 SV=1	tr|G3GTN1|G3GTN1_CRIGR	17 kDa	20
Aminoacylase-1A OS=Cricetulus griseus GN=I79_006592 PE=4 SV=1	tr|G3H892|G3H892_CRIGR	44 kDa	20
Histone-lysine N-methyltransferase SETD1A OS=Cricetulus griseus GN=I79_019411 PE=4 SV=1	tr|G3I7C4|G3I7C4_CRIGR	187 kDa	20
Abl interactor 1 OS=Cricetulus griseus GN=I79_014053 PE=4 SV=1	tr|G3HT41|G3HT41_CRIGR	31 kDa	20
H-2 class I histocompatibility antigen, D-D alpha chain OS=Cricetulus griseus GN=I79_013138 PE=3 SV=1	tr|G3HQN3|G3HQN3_CRIGR	89 kDa	20
Dynein light chain 2, cytoplasmic OS=Cricetulus griseus GN=I79_003970 PE=4 SV=1	tr|G3H1E5|G3H1E5_CRIGR	10 kDa	20
DNA polymerase delta subunit 2 OS=Cricetulus griseus GN=I79_011853 PE=4 SV=1	tr|G3HMA2|G3HMA2_CRIGR	53 kDa	20
Fatty-acid amide hydrolase 1 OS=Cricetulus griseus GN=I79_002933 PE=4 SV=1	tr|G3GYM8|G3GYM8_CRIGR	63 kDa	20
Zinc finger protein 828 OS=Cricetulus griseus GN=I79_003327 PE=4 SV=1	tr|G3GZN6|G3GZN6_CRIGR	86 kDa	20
Nodal modulator 1 OS=Cricetulus griseus GN=I79_017353 PE=4 SV=1	tr|G3I1T4|G3I1T4_CRIGR	33 kDa	20
Porphobilinogen deaminase OS=Cricetulus griseus GN=I79_020104 PE=3 SV=1	tr|G3I970|G3I970_CRIGR	43 kDa	20
AFG3-like protein 1 OS=Cricetulus griseus GN=H671_3g8729 PE=3 SV=1	tr|G3GRP9|G3GRP9_CRIGR	87 kDa	20
GPI transamidase component PIG-T OS=Cricetulus griseus GN=I79_011679 PE=4 SV=1	tr|G3HLT6|G3HLT6_CRIGR	71 kDa	20
Laminin subunit gamma-1 OS=Cricetulus griseus GN=I79_009544 PE=4 SV=1	tr|G3HG25|G3HG25_CRIGR	172 kDa	20
Glutamate--cysteine ligase catalytic subunit OS=Cricetulus griseus GN=I79_010621 PE=4 SV=1	tr|G3HIY9|G3HIY9_CRIGR	66 kDa	20
Integrin-linked kinase-associated serine/threonine phosphatase 2C OS=Cricetulus griseus GN=I79_017464 PE=4 SV=1	tr|G3I245|G3I245_CRIGR	35 kDa	20
Charged multivesicular body protein 4b OS=Cricetulus griseus GN=I79_007487 PE=3 SV=1	tr|G3HAN1|G3HAN1_CRIGR	21 kDa	20
Brain-specific angiogenesis inhibitor 1-associated protein 2-like protein 1 OS=Cricetulus griseus GN=I79_016013 PE=4 SV=1	tr|G3HY90|G3HY90_CRIGR	53 kDa	20
28 kDa heat-and acid-stable phosphoprotein OS=Cricetulus griseus GN=I79_017889 PE=4 SV=1	tr|G3I388|G3I388_CRIGR	21 kDa	20
Actin-like protein 6A OS=Cricetulus griseus GN=I79_017185 PE=3 SV=1	tr|G3I1D2|G3I1D2_CRIGR	47 kDa	20
3,2-trans-enoyl-CoA isomerase, mitochondrial OS=Cricetulus griseus GN=I79_017718 PE=3 SV=1	tr|G3I2S4|G3I2S4_CRIGR	27 kDa	20
Peptidylprolyl isomerase OS=Cricetulus griseus GN=I79_010268 PE=4 SV=1	tr|G3HI06|G3HI06_CRIGR	134 kDa	20
GTPase-activating protein and VPS9 domain-containing protein 1 OS=Cricetulus griseus GN=I79_019945 PE=4 SV=1	tr|G3I8R8|G3I8R8_CRIGR	44 kDa	20
Methylmalonyl-CoA mutase, mitochondrial OS=Cricetulus griseus GN=I79_019024 PE=4 SV=1	tr|G3I6B2|G3I6B2_CRIGR	67 kDa	20
RNA exonuclease 4 OS=Cricetulus griseus GN=I79_020322 PE=4 SV=1	tr|G3I9R6|G3I9R6_CRIGR	46 kDa	20
Sulfated glycoprotein 1 OS=Cricetulus griseus GN=I79_017410 PE=4 SV=1	tr|G3I1Y9|G3I1Y9_CRIGR	27 kDa	20
Glutathione peroxidase OS=Cricetulus griseus GN=H671_2g6762 PE=3 SV=1	tr|G3IAX4|G3IAX4_CRIGR	24 kDa	20
Vacuolar protein sorting-associated protein 29 OS=Cricetulus griseus GN=H671_4g12767 PE=3 SV=1	tr|G3H2A5|G3H2A5_CRIGR	21 kDa	20
Acyl-CoA dehydrogenase family member 10 OS=Cricetulus griseus GN=I79_004261 PE=4 SV=1	tr|G3H290|G3H290_CRIGR	119 kDa	20
Mps one binder kinase activator-like 1A OS=Cricetulus griseus GN=I79_018296 PE=4 SV=1	tr|G3I4B9|G3I4B9_CRIGR	23 kDa	20
Pentatricopeptide repeat-containing protein 3, mitochondrial OS=Cricetulus griseus GN=I79_010856 PE=4 SV=1	tr|G3HJK7|G3HJK7_CRIGR	39 kDa	20
Actin-related protein 2/3 complex subunit 3 (Fragment) OS=Cricetulus griseus GN=I79_004279 PE=4 SV=1	tr|G3H2A8|G3H2A8_CRIGR	14 kDa	20
Enhancer of mRNA-decapping protein 3 OS=Cricetulus griseus GN=I79_008957 PE=4 SV=1	tr|G3HEH3|G3HEH3_CRIGR	56 kDa	20
Tricarboxylate transport protein, mitochondrial OS=Cricetulus griseus GN=I79_009055 PE=3 SV=1	tr|G3HER1|G3HER1_CRIGR	23 kDa	20
NADH dehydrogenase [ubiquinone] iron-sulfur protein 7 OS=Cricetulus griseus GN=H671_5g15035 PE=3 SV=1	tr|G3HF74|G3HF74_CRIGR	24 kDa	20
Uncharacterized protein OS=Cricetulus griseus GN=I79_014159 PE=4 SV=1	tr|G3HTD4|G3HTD4_CRIGR	22 kDa	20
Elongation factor Ts, mitochondrial OS=Cricetulus griseus GN=TSFM PE=3 SV=1	tr|G3HW62|G3HW62_CRIGR	36 kDa	20
Translation initiation factor eIF-2B subunit epsilon OS=Cricetulus griseus GN=I79_017821 PE=4 SV=1	tr|G3I321|G3I321_CRIGR	80 kDa	20
Carboxylic ester hydrolase OS=Cricetulus griseus GN=I79_019629 PE=3 SV=1	tr|G3I7X7|G3I7X7_CRIGR	62 kDa	20
NADH dehydrogenase [ubiquinone] 1 alpha subcomplex subunit 8 OS=Cricetulus griseus GN=I79_021121 PE=3 SV=1	tr|G3IBT8|G3IBT8_CRIGR	20 kDa	20
Putative rRNA-processing protein EBP2 OS=Cricetulus griseus GN=I79_009318 PE=4 SV=1	tr|G3HFH8|G3HFH8_CRIGR	35 kDa	20
General transcription factor 3C polypeptide 4 OS=Cricetulus griseus GN=I79_022575 PE=4 SV=1	tr|G3IFQ2|G3IFQ2_CRIGR	92 kDa	20
Translation initiation factor eIF-2B subunit delta OS=Cricetulus griseus GN=I79_002581 PE=3 SV=1	tr|G3GXT8|G3GXT8_CRIGR	58 kDa	20
Copper chaperone for superoxide dismutase OS=Cricetulus griseus GN=I79_018386 PE=4 SV=1	tr|G3I4K4|G3I4K4_CRIGR	29 kDa	20
Protein fto OS=Cricetulus griseus GN=I79_003729 PE=4 SV=1	tr|G3H0R3|G3H0R3_CRIGR	58 kDa	20
Uncharacterized protein C17orf62-like OS=Cricetulus griseus GN=I79_002440 PE=4 SV=1	tr|G3GXF0|G3GXF0_CRIGR	27 kDa	20
Ribonuclease P protein subunit like protein OS=Cricetulus griseus GN=H671_3g9144 PE=4 SV=1	tr|G3H3V1|G3H3V1_CRIGR	30 kDa	20
DNA-directed RNA polymerases I, II, and III subunit RPABC1 OS=Cricetulus griseus GN=I79_009214 PE=3 SV=1	tr|G3HF59|G3HF59_CRIGR	25 kDa	20
Malic enzyme OS=Cricetulus griseus GN=I79_014297 PE=3 SV=1	tr|G3HTR9|G3HTR9_CRIGR	65 kDa	20
Dedicator of cytokinesis protein 9 OS=Cricetulus griseus GN=I79_009803 PE=3 SV=1	tr|G3HGR3|G3HGR3_CRIGR	128 kDa	20
Conserved oligomeric Golgi complex subunit 4 OS=Cricetulus griseus GN=I79_007402 PE=4 SV=1	tr|G3HAF3|G3HAF3_CRIGR	89 kDa	20
DnaJ-like subfamily C member 2 OS=Cricetulus griseus GN=I79_008800 PE=4 SV=1	tr|G3HE29|G3HE29_CRIGR	54 kDa	20
Delta-aminolevulinic acid dehydratase OS=Cricetulus griseus GN=I79_010261 PE=3 SV=1	tr|G3HHZ9|G3HHZ9_CRIGR	36 kDa	20
Cell cycle regulator Mat89Bb-like OS=Cricetulus griseus GN=I79_017015 PE=4 SV=1	tr|G3I0X3|G3I0X3_CRIGR	80 kDa	20
39S ribosomal protein L11 OS=Cricetulus griseus GN=H671_3g10127 PE=3 SV=1	tr|G3I2H2|G3I2H2_CRIGR	21 kDa	20
Protein FAM98A OS=Cricetulus griseus GN=I79_009098 PE=4 SV=1	tr|G3HEV1|G3HEV1_CRIGR	47 kDa	20
Protein kinase C delta type OS=Cricetulus griseus GN=I79_001470 PE=3 SV=1	tr|G3GUU6|G3GUU6_CRIGR	50 kDa	20
DNA-directed RNA polymerase subunit OS=Cricetulus griseus GN=I79_010857 PE=3 SV=1	tr|G3HJK9|G3HJK9_CRIGR	72 kDa	20
RNA-binding protein NOB1 OS=Cricetulus griseus GN=I79_016688 PE=4 SV=1	tr|G3I016|G3I016_CRIGR	46 kDa	20
Sphingomyelin phosphodiesterase 4 OS=Cricetulus griseus GN=I79_009527 PE=4 SV=1	tr|G3HG08|G3HG08_CRIGR	90 kDa	20
Heterogeneous nuclear ribonucleoprotein U-like protein 1 OS=Cricetulus griseus GN=I79_020426 PE=3 SV=1	tr|G3IA10|G3IA10_CRIGR	176 kDa	20
OCIA domain-containing protein 2 OS=Cricetulus griseus GN=I79_022058 PE=4 SV=1	tr|G3IEB3|G3IEB3_CRIGR	17 kDa	20
WD repeat-containing protein 48 OS=Cricetulus griseus GN=I79_013217 PE=4 SV=1	tr|G3HQW1|G3HQW1_CRIGR	75 kDa	20
ADP-ribosylation factor-like protein 6-interacting protein 1 OS=Cricetulus griseus GN=H671_3g9124 PE=4 SV=1	tr|G3IKE3|G3IKE3_CRIGR	23 kDa	20
Eukaryotic translation initiation factor 4E type 2 OS=Cricetulus griseus GN=I79_022261 PE=3 SV=1	tr|G3IEV7|G3IEV7_CRIGR	42 kDa	20
Ras-related protein Rab-33B OS=Cricetulus griseus GN=H671_1g2662 PE=4 SV=1	tr|G3HAT4|G3HAT4_CRIGR	26 kDa	20
Ras-related protein Rab-5A OS=Cricetulus griseus GN=I79_006720 PE=4 SV=1	tr|G3H8L7|G3H8L7_CRIGR	24 kDa	20
PEST proteolytic signal-containing nuclear protein OS=Cricetulus griseus GN=I79_003241 PE=4 SV=1	tr|G3GZH9|G3GZH9_CRIGR	17 kDa	20
Ras-related GTP-binding protein A OS=Cricetulus griseus GN=I79_023283 PE=4 SV=1	tr|G3IHJ3|G3IHJ3_CRIGR	34 kDa	20
Dolichyl-diphosphooligosaccharide--protein glycosyltransferase subunit 2 OS=Cricetulus griseus GN=I79_002617 PE=4 SV=1	tr|G3GXX3|G3GXX3_CRIGR	31 kDa	19
Tax_Id=9606 Gene_Symbol=KRT4 keratin 4	IPI:CON_IPI00290078.5|SWISS-PROT:P19013	64 kDa	19
Serine/threonine-protein kinase TAO3 OS=Cricetulus griseus GN=I79_001212 PE=4 SV=1	tr|G3GU61|G3GU61_CRIGR	105 kDa	19
Zinc finger protein 629 OS=Cricetulus griseus GN=I79_020346 PE=4 SV=1	tr|G3I9T6|G3I9T6_CRIGR	96 kDa	19
Nesprin-2 OS=Cricetulus griseus GN=I79_005353 PE=4 SV=1	tr|G3H4Y9|G3H4Y9_CRIGR	103 kDa	19
Heterogeneous nuclear ribonucleoprotein F OS=Cricetulus griseus GN=I79_008488 PE=4 SV=1	tr|G3HDA8|G3HDA8_CRIGR	27 kDa	19
Unhealthy ribosome biogenesis protein 2-like OS=Cricetulus griseus GN=I79_002305 PE=4 SV=1	tr|G3GX18|G3GX18_CRIGR	172 kDa	19
Signal-induced proliferation-associated 1-like protein 1 OS=Cricetulus griseus GN=I79_014263 PE=4 SV=1	tr|G3HTN5|G3HTN5_CRIGR	197 kDa	19
Zinc finger CCCH domain-containing protein 18 OS=Cricetulus griseus GN=I79_000237 PE=4 SV=1	tr|G3GRU2|G3GRU2_CRIGR	109 kDa	19
Synembryn-A OS=Cricetulus griseus GN=I79_025076 PE=4 SV=1	tr|G3IMD7|G3IMD7_CRIGR	56 kDa	19
Protein phosphatase 1A OS=Cricetulus griseus GN=I79_021058 PE=3 SV=1	tr|G3IBM7|G3IBM7_CRIGR	42 kDa	19
Protein SOLO OS=Cricetulus griseus GN=I79_015434 PE=4 SV=1	tr|G3HWQ6|G3HWQ6_CRIGR	144 kDa	19
N(4)-(Beta-N-acetylglucosaminyl)-L-asparaginase OS=Cricetulus griseus GN=I79_009764 PE=4 SV=1	tr|G3HGM6|G3HGM6_CRIGR	37 kDa	19
Serine/threonine-protein phosphatase 5 OS=Cricetulus griseus GN=I79_018843 PE=4 SV=1	tr|G3I5T6|G3I5T6_CRIGR	67 kDa	19
Lysosome-associated membrane glycoprotein 2 OS=Cricetulus griseus GN=I79_016257 PE=3 SV=1	tr|G3HYW4|G3HYW4_CRIGR	35 kDa	19
ATP-binding cassette sub-family B member 7, mitochondrial OS=Cricetulus griseus GN=I79_014563 PE=4 SV=1	tr|G3HUF3|G3HUF3_CRIGR	38 kDa	19
La-related protein 4B OS=Cricetulus griseus GN=I79_000038 PE=4 SV=1	tr|G3GR95|G3GR95_CRIGR	68 kDa	19
MOSC domain-containing protein 2, mitochondrial OS=Cricetulus griseus GN=I79_000077 PE=4 SV=1	tr|G3GRD4|G3GRD4_CRIGR	27 kDa	19
Protein kinase C and casein kinase II substrate protein 3 OS=Cricetulus griseus GN=I79_002880 PE=4 SV=1	tr|G3GYK0|G3GYK0_CRIGR	49 kDa	19
Cyclin G-associated kinase OS=Cricetulus griseus GN=I79_008929 PE=4 SV=1	tr|G3HEE4|G3HEE4_CRIGR	144 kDa	19
Large subunit GTPase 1-like OS=Cricetulus griseus GN=I79_000602 PE=4 SV=1	tr|G3GSI7|G3GSI7_CRIGR	74 kDa	19
A-kinase anchor protein 13 OS=Cricetulus griseus GN=I79_017859 PE=4 SV=1	tr|G3I358|G3I358_CRIGR	296 kDa	19
26S proteasome non-ATPase regulatory subunit 13 OS=Cricetulus griseus GN=I79_025448 PE=4 SV=1	tr|G3IND2|G3IND2_CRIGR	31 kDa	19
Deoxynucleotidyltransferase terminal-interacting protein 2 OS=Cricetulus griseus GN=I79_022777 PE=4 SV=1	tr|G3IG95|G3IG95_CRIGR	85 kDa	19
Host cell factor OS=Cricetulus griseus GN=I79_013956 PE=4 SV=1	tr|G3HSV8|G3HSV8_CRIGR	108 kDa	19
Receptor-type tyrosine-protein phosphatase alpha OS=Cricetulus griseus GN=I79_005039 PE=4 SV=1	tr|G3H444|G3H444_CRIGR	122 kDa	19
Transmembrane emp24 domain-containing protein 7 OS=Cricetulus griseus GN=I79_014256 PE=3 SV=1	tr|G3HTM8|G3HTM8_CRIGR	16 kDa	19
Peptidylprolyl isomerase OS=Cricetulus griseus GN=I79_019120 PE=4 SV=1	tr|G3I6J6|G3I6J6_CRIGR	22 kDa	19
Nuclear pore glycoprotein p62 OS=Cricetulus griseus GN=I79_019303 PE=4 SV=1	tr|G3I722|G3I722_CRIGR	53 kDa	19
Neighbor of COX4 OS=Cricetulus griseus GN=I79_000257 PE=4 SV=1	tr|G3GRW2|G3GRW2_CRIGR	23 kDa	19
PCI domain-containing protein 2 OS=Cricetulus griseus GN=I79_011072 PE=4 SV=1	tr|G3HK55|G3HK55_CRIGR	76 kDa	19
28S ribosomal protein S22, mitochondrial OS=Cricetulus griseus GN=I79_000734 PE=4 SV=1	tr|G3GSW2|G3GSW2_CRIGR	41 kDa	19
Gamma-aminobutyric acid receptor-associated protein-like 2 OS=Cricetulus griseus GN=I79_018418 PE=3 SV=1	tr|G3I4N5|G3I4N5_CRIGR	14 kDa	19
Retinoblastoma-binding protein 5 OS=Cricetulus griseus GN=I79_007582 PE=4 SV=1	tr|G3HAX2|G3HAX2_CRIGR	59 kDa	19
G2/mitotic-specific cyclin-B1 OS=Cricetulus griseus GN=I79_013589 PE=3 SV=1	tr|G3HRW5|G3HRW5_CRIGR	46 kDa	19
Protein timeless-like OS=Cricetulus griseus GN=I79_013483 PE=4 SV=1	tr|G3HRN7|G3HRN7_CRIGR	138 kDa	19
Dihydropteridine reductase OS=Cricetulus griseus GN=H671_1g2906 PE=4 SV=1	tr|G3HR10|G3HR10_CRIGR	26 kDa	19
Nuclear pore complex protein Nup133 OS=Cricetulus griseus GN=I79_002308 PE=4 SV=1	tr|G3GX21|G3GX21_CRIGR	69 kDa	19
Kinase D-interacting substrate of 220 kDa OS=Cricetulus griseus GN=I79_011787 PE=4 SV=1	tr|G3HM39|G3HM39_CRIGR	194 kDa	19
Phosphoinositide phospholipase C OS=Cricetulus griseus GN=I79_001640 PE=4 SV=1	tr|G3GVA5|G3GVA5_CRIGR	89 kDa	19
Dolichyl-phosphate beta-glucosyltransferase OS=Cricetulus griseus GN=I79_009637 PE=4 SV=1	tr|G3HGB3|G3HGB3_CRIGR	36 kDa	19
L-fucose kinase OS=Cricetulus griseus GN=I79_007401 PE=4 SV=1	tr|G3HAF2|G3HAF2_CRIGR	103 kDa	19
Integrator complex subunit 1 OS=Cricetulus griseus GN=I79_001700 PE=4 SV=1	tr|G3GVG3|G3GVG3_CRIGR	170 kDa	19
WD repeat-containing protein 3 OS=Cricetulus griseus GN=I79_006877 PE=4 SV=1	tr|G3H916|G3H916_CRIGR	74 kDa	19
Cytoplasmic dynein 1 light intermediate chain 2 OS=Cricetulus griseus GN=I79_005807 PE=4 SV=1	tr|G3H656|G3H656_CRIGR	69 kDa	19
Small nuclear ribonucleoprotein Sm D2 OS=Cricetulus griseus GN=I79_012663 PE=4 SV=1	tr|G3HPF1|G3HPF1_CRIGR	12 kDa	19
Emerin OS=Cricetulus griseus GN=I79_021028 PE=4 SV=1	tr|G3IBK3|G3IBK3_CRIGR	21 kDa	19
[truncated: 3,359 more rows]

## Sheet: Protein Report - CON
Identified Proteins (5279)	Accession Number	Molecular Weight	SpC 31233
Cytoplasmic dynein 1 heavy chain 1 (Fragment) OS=Cricetulus griseus GN=I79_004663 PE=4 SV=1	tr|G3H352|G3H352_CRIGR	527 kDa	1325
Actin, cytoplasmic 1 OS=Cricetulus griseus GN=I79_001666 PE=3 SV=1	tr|G3GVD0|G3GVD0_CRIGR	42 kDa	1143
Filamin-A OS=Cricetulus griseus GN=I79_021027 PE=4 SV=1	tr|G3IBK2|G3IBK2_CRIGR	264 kDa	868
Fatty acid synthase OS=Cricetulus griseus GN=I79_002427 PE=4 SV=1	tr|G3GXD7|G3GXD7_CRIGR	272 kDa	858
Myosin-9 OS=Cricetulus griseus GN=I79_023145 PE=3 SV=1	tr|G3IH63|G3IH63_CRIGR	226 kDa	826
Uncharacterized protein OS=Cricetulus griseus GN=I79_015376 PE=4 SV=1	tr|G3HWJ3|G3HWJ3_CRIGR	231 kDa	820
Pyruvate kinase OS=Cricetulus griseus GN=I79_004880 PE=3 SV=1	tr|G3H3Q1|G3H3Q1_CRIGR	52 kDa	624
Keratin, type II cytoskeletal 71 OS=Cricetulus griseus GN=I79_021070 PE=3 SV=1	tr|G3IBN9|G3IBN9_CRIGR	133 kDa	545
Ubiquitin OS=Cricetulus griseus GN=I79_017072 PE=4 SV=1	tr|G3I129|G3I129_CRIGR	49 kDa	522
Endoplasmin OS=Cricetulus griseus GN=I79_013131 PE=3 SV=1	tr|G3HQM6|G3HQM6_CRIGR	93 kDa	521
Ribosome-binding protein 1 OS=Cricetulus griseus GN=I79_001876 PE=4 SV=1	tr|G3GVX1|G3GVX1_CRIGR	217 kDa	515
Filamin-B OS=Cricetulus griseus GN=I79_009386 PE=4 SV=1	tr|G3HFM4|G3HFM4_CRIGR	278 kDa	498
Elongation factor 1-alpha 1 OS=Cricetulus griseus GN=I79_009935 PE=4 SV=1	tr|G3HH39|G3HH39_CRIGR	55 kDa	455
Glyceraldehyde-3-phosphate dehydrogenase OS=Cricetulus griseus GN=I79_011887 PE=3 SV=1	tr|G3HMD1|G3HMD1_CRIGR	37 kDa	454
78 kDa glucose-regulated protein OS=Cricetulus griseus GN=I79_019946 PE=1 SV=1	tr|G3I8R9|G3I8R9_CRIGR	72 kDa	445
Elongation factor 2 OS=Cricetulus griseus GN=I79_013848 PE=4 SV=1	tr|G3HSL4|G3HSL4_CRIGR	97 kDa	436
Vimentin OS=Cricetulus griseus GN=I79_010171 PE=3 SV=1	tr|G3HHR3|G3HHR3_CRIGR	54 kDa	410
Spectrin alpha chain, brain OS=Cricetulus griseus GN=I79_020389 PE=4 SV=1	tr|G3I9X8|G3I9X8_CRIGR	259 kDa	408
60S ribosomal protein L3 OS=Cricetulus griseus GN=I79_017622 PE=3 SV=1	tr|G3I2I9|G3I2I9_CRIGR	46 kDa	393
Eco_vector_insert_229873_231393	Eco_vector_insert_229873_231393 (+3)	55 kDa	383
Histone H4 OS=Cricetulus griseus GN=I79_012828 PE=3 SV=1	tr|G3HPV7|G3HPV7_CRIGR	22 kDa	381
Myosin-10 OS=Cricetulus griseus GN=I79_002699 PE=3 SV=1	tr|G3GY44|G3GY44_CRIGR	229 kDa	369
Tubulin beta chain OS=Cricetulus griseus GN=H671_1g3330 PE=3 SV=1	tr|G3HQP8|G3HQP8_CRIGR	50 kDa	367
Clathrin heavy chain OS=Cricetulus griseus GN=I79_010729 PE=3 SV=1	tr|G3HJ89|G3HJ89_CRIGR	224 kDa	365
Tubulin alpha chain OS=Cricetulus griseus GN=I79_019110 PE=3 SV=1	tr|G3I6I6|G3I6I6_CRIGR	50 kDa	358
Heat shock protein HSP 90-beta OS=Cricetulus griseus GN=I79_008088 PE=4 SV=1	tr|G3HC84|G3HC84_CRIGR	48 kDa	356
Microtubule-actin cross-linking factor 1, isoform 4 OS=Cricetulus griseus GN=I79_012206 PE=4 SV=1	tr|G3HN72|G3HN72_CRIGR	809 kDa	347
E3 ubiquitin-protein ligase UBR4 OS=Cricetulus griseus GN=I79_020038 PE=4 SV=1	tr|G3I905|G3I905_CRIGR	408 kDa	341
Histone H3 OS=Cricetulus griseus GN=I79_004539 PE=3 SV=1	tr|G3H2T7|G3H2T7_CRIGR	30 kDa	321
60 kDa heat shock protein, mitochondrial OS=Cricetulus griseus GN=I79_011398 PE=3 SV=1	tr|G3HL13|G3HL13_CRIGR	56 kDa	321
Alpha-enolase OS=Cricetulus griseus GN=I79_020676 PE=3 SV=1	tr|G3IAQ0|G3IAQ0_CRIGR	47 kDa	321
Nucleoprotein TPR OS=Cricetulus griseus GN=I79_002244 PE=4 SV=1	tr|G3GWV9|G3GWV9_CRIGR	239 kDa	319
Eco_vector_insert_127664_128500	Eco_vector_insert_127664_128500 (+3)	29 kDa	312
E3 ubiquitin-protein ligase HUWE1 (Fragment) OS=Cricetulus griseus GN=I79_006430 PE=4 SV=1	tr|G3H7T9|G3H7T9_CRIGR	461 kDa	311
Annexin OS=Cricetulus griseus GN=H671_3g10393 PE=3 SV=1	tr|G3I5L3|G3I5L3_CRIGR	39 kDa	285
Heat shock protein HSP 90-alpha OS=Cricetulus griseus GN=I79_004665 PE=4 SV=1	tr|G3H354|G3H354_CRIGR	38 kDa	283
CAD protein OS=Cricetulus griseus GN=I79_002575 PE=3 SV=1	tr|G3GXT2|G3GXT2_CRIGR	243 kDa	281
Histone H3.1t OS=Cricetulus griseus GN=I79_010126 PE=3 SV=1	tr|G3HHM2|G3HHM2_CRIGR	36 kDa	279
Heterogeneous nuclear ribonucleoproteins A2/B1 OS=Cricetulus griseus GN=I79_004411 PE=4 SV=1	tr|G3H2J8|G3H2J8_CRIGR	29 kDa	270
Elongation factor 1-alpha OS=Cricetulus griseus GN=I79_009882 PE=3 SV=1	tr|G3HGY8|G3HGY8_CRIGR	51 kDa	270
Lamin-A/C OS=Cricetulus griseus GN=I79_009616 PE=3 SV=1	tr|G3HG95|G3HG95_CRIGR	64 kDa	269
Ras GTPase-activating-like protein IQGAP1 OS=Cricetulus griseus GN=I79_022378 PE=4 SV=1	tr|G3IF62|G3IF62_CRIGR	191 kDa	264
Eukaryotic translation initiation factor 4 gamma 1 OS=Cricetulus griseus GN=I79_017805 PE=4 SV=1	tr|G3I306|G3I306_CRIGR	175 kDa	258
Glyceraldehyde-3-phosphate dehydrogenase OS=Cricetulus griseus GN=I79_001391 PE=3 SV=1	tr|G3GUM6|G3GUM6_CRIGR	28 kDa	254
Nuclear mitotic apparatus protein 1 OS=Cricetulus griseus GN=I79_017912 PE=3 SV=1	tr|G3I3A8|G3I3A8_CRIGR	340 kDa	245
Histone H2A type 1 OS=Cricetulus griseus GN=I79_008702 PE=3 SV=1	tr|G3HDT6|G3HDT6_CRIGR	34 kDa	243
Glutathione S-transferase Mu 6 OS=Cricetulus griseus GN=I79_024324 PE=4 SV=1	tr|G3IKC3|G3IKC3_CRIGR	87 kDa	240
E3 SUMO-protein ligase RanBP2 OS=Cricetulus griseus GN=I79_010649 PE=4 SV=1	tr|G3HJ15|G3HJ15_CRIGR	342 kDa	238
Antigen KI-67 OS=Cricetulus griseus GN=I79_022666 PE=4 SV=1	tr|G3IFZ0|G3IFZ0_CRIGR	356 kDa	237
Heat shock-related 70 kDa protein 2 OS=Cricetulus griseus GN=I79_005362 PE=3 SV=1	tr|G3H4Z8|G3H4Z8_CRIGR	70 kDa	236
Fructose-bisphosphate aldolase OS=Cricetulus griseus GN=I79_018355 PE=3 SV=1	tr|G3I4H6|G3I4H6_CRIGR	39 kDa	233
Putative heterogeneous nuclear ribonucleoprotein A1-like protein 3 OS=Cricetulus griseus GN=I79_022927 PE=4 SV=1	tr|G3IGL0|G3IGL0_CRIGR	36 kDa	231
Plectin-1 OS=Cricetulus griseus GN=I79_015375 PE=4 SV=1	tr|G3HWJ2|G3HWJ2_CRIGR	83 kDa	230
Microtubule-associated protein 1B OS=Cricetulus griseus GN=I79_010564 PE=4 SV=1	tr|G3HIT7|G3HIT7_CRIGR	260 kDa	229
Protein disulfide-isomerase A3 OS=Cricetulus griseus GN=I79_003765 PE=4 SV=1	tr|G3H0U6|G3H0U6_CRIGR	50 kDa	226
Chromodomain-helicase-DNA-binding protein 4 OS=Cricetulus griseus GN=I79_001396 PE=4 SV=1	tr|G3GUN0|G3GUN0_CRIGR	219 kDa	221
Hypoxia up-regulated protein 1 OS=Cricetulus griseus GN=I79_020107 PE=3 SV=1	tr|G3I973|G3I973_CRIGR	111 kDa	218
Stress-induced-phosphoprotein 1 OS=Cricetulus griseus GN=I79_019739 PE=4 SV=1	tr|G3I877|G3I877_CRIGR	63 kDa	217
Actin, gamma-enteric smooth muscle (Fragment) OS=Cricetulus griseus GN=I79_018277 PE=3 SV=1	tr|G3I4A0|G3I4A0_CRIGR	82 kDa	216
Vigilin OS=Cricetulus griseus GN=I79_005313 PE=4 SV=1	tr|G3H4V0|G3H4V0_CRIGR	142 kDa	214
Golgin subfamily B member 1 OS=Cricetulus griseus GN=I79_007444 PE=4 SV=1	tr|G3HAJ0|G3HAJ0_CRIGR	348 kDa	214
Serine/arginine repetitive matrix protein 2 OS=Cricetulus griseus GN=I79_022432 PE=4 SV=1	tr|G3IFB0|G3IFB0_CRIGR	304 kDa	214
Chondroitin sulfate proteoglycan 4 OS=Cricetulus griseus GN=I79_003599 PE=4 SV=1	tr|G3H0E4|G3H0E4_CRIGR	252 kDa	213
Ubiquitin activating enzyme E1 OS=Cricetulus griseus GN=Uba1 PE=2 SV=1	tr|G3IBG3|G3IBG3_CRIGR	118 kDa	211
Serpin H1 OS=Cricetulus griseus GN=I79_021710 PE=3 SV=1	tr|G3IDD4|G3IDD4_CRIGR	47 kDa	211
Cofilin-1 OS=Cricetulus griseus GN=I79_021805 PE=3 SV=1	tr|G3IDM2|G3IDM2_CRIGR	19 kDa	211
Talin-1 OS=Cricetulus griseus GN=I79_012132 PE=3 SV=1	tr|G3HN02|G3HN02_CRIGR	199 kDa	208
Keratin, type II cytoskeletal 1b OS=Cricetulus griseus GN=I79_024389 PE=3 SV=1	tr|G3IKI6|G3IKI6_CRIGR	94 kDa	205
Transketolase OS=Cricetulus griseus GN=I79_001469 PE=4 SV=1	tr|G3GUU5|G3GUU5_CRIGR	68 kDa	200
Spectrin beta chain, brain 1 OS=Cricetulus griseus GN=I79_010919 PE=4 SV=1	tr|G3HJS0|G3HJS0_CRIGR	166 kDa	200
L-lactate dehydrogenase OS=Cricetulus griseus GN=I79_017480 PE=3 SV=1	tr|G3I255|G3I255_CRIGR	42 kDa	196
Peptidyl-prolyl cis-trans isomerase OS=Cricetulus griseus GN=I79_010526 PE=3 SV=1	tr|G3HIQ1|G3HIQ1_CRIGR	18 kDa	195
Utrophin OS=Cricetulus griseus GN=I79_006097 PE=4 SV=1	tr|G3H6X6|G3H6X6_CRIGR	377 kDa	194
Alpha-actinin-1 OS=Cricetulus griseus GN=I79_004057 PE=4 SV=1	tr|G3H1K9|G3H1K9_CRIGR	105 kDa	192
Bifunctional aminoacyl-tRNA synthetase (Fragment) OS=Cricetulus griseus GN=I79_000086 PE=3 SV=1	tr|G3GRE1|G3GRE1_CRIGR	155 kDa	188
T-complex protein 1 subunit gamma OS=Cricetulus griseus GN=I79_009604 PE=3 SV=1	tr|G3HG83|G3HG83_CRIGR	61 kDa	187
Septin-9 OS=Cricetulus griseus GN=I79_004785 PE=3 SV=1	tr|G3H3G9|G3H3G9_CRIGR	64 kDa	185
Glyceraldehyde-3-phosphate dehydrogenase OS=Cricetulus griseus GN=I79_017344 PE=3 SV=1	tr|G3I1S5|G3I1S5_CRIGR	21 kDa	185
Histone H2B OS=Cricetulus griseus GN=I79_012822 PE=3 SV=1	tr|G3HPV1|G3HPV1_CRIGR (+1)	14 kDa	182
Heterogeneous nuclear ribonucleoprotein U OS=Cricetulus griseus GN=I79_006363 PE=4 SV=1	tr|G3H7M8|G3H7M8_CRIGR	58 kDa	181
Radixin OS=Cricetulus griseus GN=I79_009404 PE=4 SV=1	tr|G3HFP1|G3HFP1_CRIGR	69 kDa	178
Annexin OS=Cricetulus griseus GN=I79_022682 PE=3 SV=1	tr|G3IG05|G3IG05_CRIGR	27 kDa	176
Translational activator GCN1 OS=Cricetulus griseus GN=I79_001227 PE=4 SV=1	tr|G3GU75|G3GU75_CRIGR	301 kDa	175
Leucine-rich PPR motif-containing protein, mitochondrial OS=Cricetulus griseus GN=I79_001578 PE=4 SV=1	tr|G3GV47|G3GV47_CRIGR	158 kDa	175
T-complex protein 1 subunit beta OS=Cricetulus griseus GN=I79_016337 PE=3 SV=1	tr|G3HZ42|G3HZ42_CRIGR	57 kDa	175
Src substrate cortactin OS=Cricetulus griseus GN=I79_012963 PE=4 SV=1	tr|G3HQ69|G3HQ69_CRIGR	61 kDa	174
Sarcoplasmic/endoplasmic reticulum calcium ATPase 2 OS=Cricetulus griseus GN=I79_004283 PE=4 SV=1	tr|G3H239|G3H239_CRIGR	99 kDa	173
Peroxiredoxin-1 OS=Cricetulus griseus GN=I79_002954 PE=4 SV=1	tr|G3GYP9|G3GYP9_CRIGR	22 kDa	172
Heat shock cognate 71 kDa protein OS=Cricetulus griseus GN=I79_021800 PE=3 SV=1	tr|G3IDL7|G3IDL7_CRIGR	23 kDa	172
Ferritin OS=Cricetulus griseus GN=I79_022098 PE=3 SV=1	tr|G3IEF1|G3IEF1_CRIGR	21 kDa	172
Protein disulfide-isomerase A4 OS=Cricetulus griseus GN=I79_021872 PE=3 SV=1	tr|G3IDT6|G3IDT6_CRIGR	73 kDa	170
Glutathione S-transferase P OS=Cricetulus griseus GN=I79_018157 PE=4 SV=1	tr|G3I3Y6|G3I3Y6_CRIGR	25 kDa	167
T-complex protein 1 subunit alpha OS=Cricetulus griseus GN=I79_009786 PE=3 SV=1	tr|G3HGP6|G3HGP6_CRIGR	60 kDa	165
T-complex protein 1 subunit epsilon OS=Cricetulus griseus GN=I79_006338 PE=3 SV=1	tr|G3H7K5|G3H7K5_CRIGR	60 kDa	163
Tubulin beta chain OS=Cricetulus griseus GN=I79_022113 PE=3 SV=1	tr|G3IEG6|G3IEG6_CRIGR	50 kDa	162
Nuclease domain-containing protein 1 OS=Cricetulus griseus GN=I79_003116 PE=4 SV=1	tr|G3GZ85|G3GZ85_CRIGR	100 kDa	158
Coatomer subunit alpha OS=Cricetulus griseus GN=I79_006476 PE=4 SV=1	tr|G3H7Y0|G3H7Y0_CRIGR	138 kDa	156
DNA topoisomerase 2 OS=Cricetulus griseus GN=I79_018788 PE=3 SV=1	tr|G3I5N5|G3I5N5_CRIGR	173 kDa	155
Spectrin beta chain, brain 1 OS=Cricetulus griseus GN=I79_010920 PE=4 SV=1	tr|G3HJS1|G3HJS1_CRIGR	95 kDa	154
Kinesin-like protein KIF27 OS=Cricetulus griseus GN=I79_020709 PE=3 SV=1	tr|G3IAS8|G3IAS8_CRIGR	186 kDa	154
ATP-dependent RNA helicase DDX3X OS=Cricetulus griseus GN=I79_000589 PE=3 SV=1	tr|G3GSH5|G3GSH5_CRIGR	73 kDa	153
Heterogeneous nuclear ribonucleoprotein Q OS=Cricetulus griseus GN=I79_000895 PE=4 SV=1	tr|G3GTB7|G3GTB7_CRIGR	63 kDa	152
Microtubule-associated protein OS=Cricetulus griseus GN=I79_011286 PE=4 SV=1	tr|G3HKQ7|G3HKQ7_CRIGR	138 kDa	151
Transitional endoplasmic reticulum ATPase OS=Cricetulus griseus GN=I79_012144 PE=3 SV=1	tr|G3HN14|G3HN14_CRIGR	238 kDa	151
T-complex protein 1 subunit zeta OS=Cricetulus griseus GN=I79_017661 PE=3 SV=1	tr|G3I2M1|G3I2M1_CRIGR	58 kDa	151
Splicing factor 3B subunit 3 OS=Cricetulus griseus GN=I79_007403 PE=4 SV=1	tr|G3HAF4|G3HAF4_CRIGR	136 kDa	150
Adenylyl cyclase-associated protein OS=Cricetulus griseus GN=I79_012224 PE=3 SV=1	tr|G3HN88|G3HN88_CRIGR	52 kDa	150
Glycerol-3-phosphate dehydrogenase OS=Cricetulus griseus GN=I79_014035 PE=3 SV=1	tr|G3HT22|G3HT22_CRIGR	81 kDa	150
Alanyl-tRNA synthetase, cytoplasmic OS=Cricetulus griseus GN=AARS PE=3 SV=1	tr|G3IG23|G3IG23_CRIGR	107 kDa	149
Eco_vector_insert_123553_124719	Eco_vector_insert_123553_124719 (+5)	44 kDa	147
Ezrin OS=Cricetulus griseus GN=I79_015278 PE=4 SV=1	tr|G3HWC3|G3HWC3_CRIGR	69 kDa	147
40S ribosomal protein S3a OS=Cricetulus griseus GN=RPS3A PE=3 SV=1	tr|G3HKG8|G3HKG8_CRIGR	30 kDa	146
Nucleolin OS=Cricetulus griseus GN=I79_022400 PE=4 SV=1	tr|G3IF80|G3IF80_CRIGR	52 kDa	146
Tubulin beta-3 chain OS=Cricetulus griseus GN=I79_000194 PE=3 SV=1	tr|G3GRQ1|G3GRQ1_CRIGR	86 kDa	145
Interleukin enhancer-binding factor 3 OS=Cricetulus griseus GN=I79_005870 PE=4 SV=1	tr|G3H6B5|G3H6B5_CRIGR	98 kDa	145
Structural maintenance of chromosomes protein OS=Cricetulus griseus GN=I79_006435 PE=3 SV=1	tr|G3H7U2|G3H7U2_CRIGR	143 kDa	144
Vinculin OS=Cricetulus griseus GN=I79_002180 PE=4 SV=1	tr|G3GWQ1|G3GWQ1_CRIGR	125 kDa	143
Calreticulin OS=Cricetulus griseus GN=H671_3g9525 PE=3 SV=1	tr|G3HCX8|G3HCX8_CRIGR	48 kDa	143
Trifunctional purine biosynthetic protein adenosine-3 OS=Cricetulus griseus GN=I79_000830 PE=3 SV=1	tr|G3GT56|G3GT56_CRIGR	108 kDa	142
Annexin OS=Cricetulus griseus GN=I79_005451 PE=3 SV=1	tr|G3H576|G3H576_CRIGR	76 kDa	142
Stress-70 protein, mitochondrial OS=Cricetulus griseus GN=I79_009139 PE=3 SV=1	tr|G3HEZ0|G3HEZ0_CRIGR	66 kDa	142
Nucleolar phosphoprotein p130 OS=Cricetulus griseus GN=I79_015870 PE=4 SV=1	tr|G3HXV5|G3HXV5_CRIGR	73 kDa	142
Bifunctional purine biosynthesis protein PURH OS=Cricetulus griseus GN=I79_017373 PE=3 SV=1	tr|G3I1V4|G3I1V4_CRIGR	65 kDa	141
Pyruvate kinase OS=Cricetulus griseus GN=I79_020755 PE=3 SV=1	tr|G3IAX3|G3IAX3_CRIGR	50 kDa	141
Catalase OS=Cricetulus griseus GN=I79_003036 PE=3 SV=1	tr|G3GYY6|G3GYY6_CRIGR	63 kDa	140
Sodium/potassium-transporting ATPase subunit alpha OS=Cricetulus griseus GN=I79_006860 PE=3 SV=1	tr|G3H8Z9|G3H8Z9_CRIGR	85 kDa	138
14-3-3 protein zeta/delta OS=Cricetulus griseus GN=I79_011374 PE=3 SV=1	tr|G3HKZ1|G3HKZ1_CRIGR	28 kDa	138
Rab GDP dissociation inhibitor OS=Cricetulus griseus GN=H671_3g8659 PE=3 SV=1	tr|G3GR73|G3GR73_CRIGR	51 kDa	137
Eukaryotic initiation factor 4A-I OS=Cricetulus griseus GN=I79_002748 PE=3 SV=1	tr|G3GY75|G3GY75_CRIGR	41 kDa	136
Splicing factor 3B subunit 1 OS=Cricetulus griseus GN=H671_2g6483 PE=4 SV=1	tr|G3HL16|G3HL16_CRIGR	146 kDa	136
Proteasome-associated protein ECM29-like OS=Cricetulus griseus GN=I79_018909 PE=4 SV=1	tr|G3I5Z8|G3I5Z8_CRIGR	204 kDa	136
60S ribosomal protein L5 OS=Cricetulus griseus GN=I79_012334 PE=3 SV=1	tr|G3HNJ6|G3HNJ6_CRIGR	34 kDa	135
60S ribosomal protein L26 OS=Cricetulus griseus GN=I79_002702 PE=4 SV=1	tr|G3GY47|G3GY47_CRIGR	17 kDa	134
T-complex protein 1 subunit eta OS=Cricetulus griseus GN=H671_8g19533 PE=3 SV=1	tr|G3HYB7|G3HYB7_CRIGR	55 kDa	134
Myoferlin OS=Cricetulus griseus GN=I79_006979 PE=4 SV=1	tr|G3H9B2|G3H9B2_CRIGR	164 kDa	133
ATP synthase subunit beta OS=Cricetulus griseus GN=I79_013474 PE=3 SV=1	tr|G3HRN0|G3HRN0_CRIGR	57 kDa	133
Programmed cell death 6-interacting protein OS=Cricetulus griseus GN=I79_004454 PE=4 SV=1	tr|G3H2N6|G3H2N6_CRIGR	96 kDa	132
Neutral alpha-glucosidase AB OS=Cricetulus griseus GN=I79_016741 PE=3 SV=1	tr|G3I064|G3I064_CRIGR	107 kDa	132
C-1-tetrahydrofolate synthase, cytoplasmic OS=Cricetulus griseus GN=H671_5g14786 PE=3 SV=1	tr|G3H4Z5|G3H4Z5_CRIGR	101 kDa	131
Polyadenylate-binding protein OS=Cricetulus griseus GN=I79_019955 PE=3 SV=1	tr|G3I8S7|G3I8S7_CRIGR	63 kDa	131
Heterogeneous nuclear ribonucleoprotein A3 OS=Cricetulus griseus GN=I79_004125 PE=4 SV=1	tr|G3H1U2|G3H1U2_CRIGR	27 kDa	129
Tubulin beta chain OS=Cricetulus griseus GN=I79_008223 PE=3 SV=1	tr|G3HCL2|G3HCL2_CRIGR	50 kDa	129
DNA topoisomerase 1 (Fragment) OS=Cricetulus griseus GN=I79_015397 PE=4 SV=1	tr|G3HWN6|G3HWN6_CRIGR	84 kDa	129
Putative ATP-dependent RNA helicase DDX5 OS=Cricetulus griseus GN=I79_008300 PE=3 SV=1	tr|G3HCT4|G3HCT4_CRIGR	69 kDa	128
Keratin, type II cytoskeletal 5 OS=Cricetulus griseus GN=I79_023623 PE=3 SV=1	tr|G3IIF5|G3IIF5_CRIGR	48 kDa	128
Lupus La protein-like OS=Cricetulus griseus GN=I79_001246 PE=4 SV=1	tr|G3GU92|G3GU92_CRIGR	47 kDa	127
60S ribosomal protein L6 OS=Cricetulus griseus GN=I79_004246 PE=3 SV=1	tr|G3H278|G3H278_CRIGR	297 kDa	127
Non-POU domain-containing octamer-binding protein OS=Cricetulus griseus GN=I79_019488 PE=4 SV=1	tr|G3I7J6|G3I7J6_CRIGR	70 kDa	127
Small subunit processome component 20-like OS=Cricetulus griseus GN=I79_005837 PE=4 SV=1	tr|G3H683|G3H683_CRIGR	318 kDa	126
Isoleucyl-tRNA synthetase, cytoplasmic OS=Cricetulus griseus GN=I79_012527 PE=3 SV=1	tr|G3HP24|G3HP24_CRIGR	144 kDa	126
Thioredoxin reductase 1, cytoplasmic OS=Cricetulus griseus GN=I79_013121 PE=3 SV=1	tr|G3HQL6|G3HQL6_CRIGR	62 kDa	126
6-phosphogluconate dehydrogenase, decarboxylating OS=Cricetulus griseus GN=I79_023445 PE=3 SV=1	tr|G3IHY5|G3IHY5_CRIGR	53 kDa	126
Uncharacterized protein OS=Cricetulus griseus GN=I79_008707 PE=3 SV=1	tr|G3HDU1|G3HDU1_CRIGR	21 kDa	125
U5 small nuclear ribonucleoprotein 200 kDa helicase OS=Cricetulus griseus GN=I79_003485 PE=4 SV=1	tr|G3H037|G3H037_CRIGR	158 kDa	123
D-3-phosphoglycerate dehydrogenase OS=Cricetulus griseus GN=I79_012581 PE=3 SV=1	tr|G3HP75|G3HP75_CRIGR	57 kDa	123
Tropomyosin alpha-3 chain OS=Cricetulus griseus GN=I79_008041 PE=3 SV=1	tr|G3HC01|G3HC01_CRIGR	35 kDa	122
Aldose reductase OS=Cricetulus griseus GN=I79_009926 PE=4 SV=1	tr|G3HH30|G3HH30_CRIGR	36 kDa	122
Elongation factor 1-delta OS=Cricetulus griseus GN=I79_018721 PE=4 SV=1	tr|G3I5H3|G3I5H3_CRIGR	37 kDa	122
Dolichyl-diphosphooligosaccharide--protein glycosyltransferase subunit STT3A OS=Cricetulus griseus GN=I79_019480 PE=4 SV=1	tr|G3I7I9|G3I7I9_CRIGR	81 kDa	122
Putative ATP-dependent RNA helicase DDX17 OS=Cricetulus griseus GN=I79_023964 PE=3 SV=1	tr|G3IJD1|G3IJD1_CRIGR	73 kDa	122
Cullin-associated NEDD8-dissociated protein 1 OS=Cricetulus griseus GN=I79_002670 PE=4 SV=1	tr|G3GY17|G3GY17_CRIGR	134 kDa	121
40S ribosomal protein S2 OS=Cricetulus griseus GN=I79_007954 PE=3 SV=1	tr|G3HBP8|G3HBP8_CRIGR	31 kDa	121
Baculoviral IAP repeat-containing protein 6 OS=Cricetulus griseus GN=I79_009103 PE=3 SV=1	tr|G3HEV6|G3HEV6_CRIGR	366 kDa	120
Phosphate carrier protein, mitochondrial OS=Cricetulus griseus GN=I79_017672 PE=3 SV=1	tr|G3I2N1|G3I2N1_CRIGR	26 kDa	119
Aldose reductase-related protein 2 OS=Cricetulus griseus GN=I79_021963 PE=4 SV=1	tr|G3IE21|G3IE21_CRIGR	36 kDa	119
Protein transport protein Sec31A OS=Cricetulus griseus GN=I79_024610 PE=4 SV=1	tr|G3IL48|G3IL48_CRIGR	126 kDa	118
Inosine-5'-monophosphate dehydrogenase 2 OS=Cricetulus griseus GN=IMPDH2 PE=1 SV=1	sp|P12269|IMDH2_CRIGR	56 kDa	117
Putative ubiquitin carboxyl-terminal hydrolase FAF-X OS=Cricetulus griseus GN=I79_000586 PE=3 SV=1	tr|G3GSH2|G3GSH2_CRIGR	291 kDa	117
Kinesin-like protein OS=Cricetulus griseus GN=I79_004874 PE=3 SV=1	tr|G3H3P5|G3H3P5_CRIGR	88 kDa	117
Suprabasin OS=Cricetulus griseus GN=I79_012808 PE=4 SV=1	tr|G3HPT8|G3HPT8_CRIGR	64 kDa	117
Tubulin alpha chain OS=Cricetulus griseus GN=I79_015306 PE=3 SV=1	tr|G3HWE9|G3HWE9_CRIGR	48 kDa	117
LIM domain and actin-binding protein 1 OS=Cricetulus griseus GN=I79_015588 PE=4 SV=1	tr|G3HX69|G3HX69_CRIGR	85 kDa	117
Elongator complex protein 1 OS=Cricetulus griseus GN=I79_007024 PE=3 SV=1	tr|G3H9F5|G3H9F5_CRIGR	150 kDa	116
Myb-binding protein 1A OS=Cricetulus griseus GN=I79_013731 PE=4 SV=1	tr|G3HSA2|G3HSA2_CRIGR	105 kDa	116
2-oxoglutarate dehydrogenase E1 component, mitochondrial OS=Cricetulus griseus GN=I79_011865 PE=4 SV=1	tr|G3HMB4|G3HMB4_CRIGR	105 kDa	115
Coatomer subunit beta OS=Cricetulus griseus GN=I79_013776 PE=4 SV=1	tr|G3HSE5|G3HSE5_CRIGR	98 kDa	115
Coronin OS=Cricetulus griseus GN=I79_018166 PE=3 SV=1	tr|G3I3Z5|G3I3Z5_CRIGR	54 kDa	115
Glutaminyl-tRNA synthetase OS=Cricetulus griseus GN=H671_4g13282 PE=3 SV=1	tr|G3IB71|G3IB71_CRIGR	88 kDa	115
Transforming protein RhoA OS=Cricetulus griseus GN=I79_006659 PE=3 SV=1	tr|G3H8F9|G3H8F9_CRIGR	22 kDa	114
Basement membrane-specific heparan sulfate proteoglycan core protein OS=Cricetulus griseus GN=I79_010495 PE=4 SV=1	tr|G3HIM1|G3HIM1_CRIGR	334 kDa	114
Polypyrimidine tract-binding protein 1 OS=Cricetulus griseus GN=I79_009199 PE=4 SV=1	tr|G3HF46|G3HF46_CRIGR	57 kDa	113
Non-specific lipid-transfer protein OS=Cricetulus griseus GN=I79_001919 PE=3 SV=1	tr|G3GW11|G3GW11_CRIGR	59 kDa	112
Heterogeneous nuclear ribonucleoprotein M OS=Cricetulus griseus GN=I79_018809 PE=4 SV=1	tr|G3I5Q4|G3I5Q4_CRIGR	60 kDa	112
Aconitate hydratase, mitochondrial OS=Cricetulus griseus GN=I79_023509 PE=3 SV=1	tr|G3II47|G3II47_CRIGR	85 kDa	112
Structural maintenance of chromosomes protein 3 OS=Cricetulus griseus GN=I79_023826 PE=4 SV=1	tr|G3IIZ6|G3IIZ6_CRIGR	107 kDa	112
Prolow-density lipoprotein receptor-related protein 1 OS=Cricetulus griseus GN=I79_015182 PE=4 SV=1	tr|G3HW34|G3HW34_CRIGR	246 kDa	111
Moesin OS=Cricetulus griseus GN=I79_016134 PE=4 SV=1	tr|G3HYJ9|G3HYJ9_CRIGR	35 kDa	111
60S ribosomal protein L23a OS=Cricetulus griseus GN=I79_022895 PE=3 SV=1	tr|G3IGI0|G3IGI0_CRIGR	23 kDa	110
Protein disulfide-isomerase OS=Cricetulus griseus GN=I79_002399 PE=3 SV=1	tr|G3GXA9|G3GXA9_CRIGR	21 kDa	108
DNA helicase OS=Cricetulus griseus GN=I79_006453 PE=3 SV=1	tr|G3H7V9|G3H7V9_CRIGR	102 kDa	108
Importin-5 OS=Cricetulus griseus GN=I79_000383 PE=4 SV=1	tr|G3GS70|G3GS70_CRIGR	90 kDa	107
Trifunctional enzyme subunit alpha, mitochondrial OS=Cricetulus griseus GN=I79_002545 PE=3 SV=1	tr|G3GXQ3|G3GXQ3_CRIGR	83 kDa	107
Myosin-XVIIIa OS=Cricetulus griseus GN=I79_019614 PE=3 SV=1	tr|G3I7W5|G3I7W5_CRIGR	233 kDa	107
Acetyl-CoA carboxylase 1 OS=Cricetulus griseus GN=I79_006999 PE=1 SV=1	tr|G3H9D1|G3H9D1_CRIGR	180 kDa	106
Heat shock protein 105 kDa (Fragment) OS=Cricetulus griseus GN=I79_002075 PE=3 SV=1	tr|G3GWF4|G3GWF4_CRIGR	88 kDa	105
Tropomyosin alpha-1 chain-like protein OS=Cricetulus griseus GN=H671_1g1638 PE=3 SV=1	tr|G3H4I2|G3H4I2_CRIGR	31 kDa	105
Kinectin OS=Cricetulus griseus GN=I79_006238 PE=4 SV=1	tr|G3H7A8|G3H7A8_CRIGR	122 kDa	105
40S ribosomal protein S4 OS=Cricetulus griseus GN=I79_016857 PE=3 SV=1	tr|G3I0H2|G3I0H2_CRIGR	38 kDa	105
Protein RRP5-like OS=Cricetulus griseus GN=I79_020822 PE=4 SV=1	tr|G3IB34|G3IB34_CRIGR	209 kDa	105
60S ribosomal protein L6 OS=Cricetulus griseus GN=I79_001178 PE=3 SV=1	tr|G3GU30|G3GU30_CRIGR	33 kDa	104
Dipeptidyl peptidase 3 OS=Cricetulus griseus GN=I79_017576 PE=3 SV=1	tr|G3I2H0|G3I2H0_CRIGR	83 kDa	104
Arginyl-tRNA synthetase, cytoplasmic OS=Cricetulus griseus GN=I79_001963 PE=3 SV=1	tr|G3GW47|G3GW47_CRIGR	62 kDa	103
40S ribosomal protein S11 OS=Cricetulus griseus GN=I79_016673 PE=3 SV=1	tr|G3I004|G3I004_CRIGR	18 kDa	103
Annexin OS=Cricetulus griseus GN=I79_018648 PE=3 SV=1	tr|G3I5A4|G3I5A4_CRIGR	36 kDa	103
Cytosolic non-specific dipeptidase OS=Cricetulus griseus GN=I79_019004 PE=4 SV=1	tr|G3I692|G3I692_CRIGR	53 kDa	103
14-3-3 protein theta OS=Cricetulus griseus GN=I79_022299 PE=3 SV=1	tr|G3IEY9|G3IEY9_CRIGR	28 kDa	103
Nucleoside diphosphate kinase OS=Cricetulus griseus GN=H671_7g18194 PE=3 SV=1	tr|G3HBD3|G3HBD3_CRIGR	17 kDa	102
Lysosomal alpha-glucosidase OS=Cricetulus griseus GN=I79_014170 PE=3 SV=1	tr|G3HTE5|G3HTE5_CRIGR	106 kDa	102
Non-muscle caldesmon OS=Cricetulus griseus GN=I79_016939 PE=4 SV=1	tr|G3I0Q0|G3I0Q0_CRIGR	62 kDa	102
DNA damage-binding protein 1 OS=Cricetulus griseus GN=I79_023537 PE=4 SV=1	tr|G3II69|G3II69_CRIGR	127 kDa	102
E3 ubiquitin-protein ligase NEDD4 OS=Cricetulus griseus GN=I79_000157 PE=4 SV=1	tr|G3GRK8|G3GRK8_CRIGR	116 kDa	101
Lamin-L(I) OS=Cricetulus griseus GN=I79_003938 PE=3 SV=1	tr|G3H1B3|G3H1B3_CRIGR	55 kDa	101
Apoptosis-inducing factor 1 OS=Cricetulus griseus GN=H671_xg19977 PE=4 SV=1	tr|G3H3X1|G3H3X1_CRIGR	67 kDa	101
Malate dehydrogenase OS=Cricetulus griseus GN=I79_008638 PE=3 SV=1	tr|G3HDQ2|G3HDQ2_CRIGR	36 kDa	101
DNA helicase OS=Cricetulus griseus GN=I79_017225 PE=3 SV=1	tr|G3I1H0|G3I1H0_CRIGR	91 kDa	101
Coatomer subunit beta OS=Cricetulus griseus GN=I79_000735 PE=4 SV=1	tr|G3GSW3|G3GSW3_CRIGR	90 kDa	100
Exportin-2 OS=Cricetulus griseus GN=I79_009067 PE=4 SV=1	tr|G3HES3|G3HES3_CRIGR	110 kDa	100
UDP-N-acetylhexosamine pyrophosphorylase OS=Cricetulus griseus GN=I79_013109 PE=4 SV=1	tr|G3HQK5|G3HQK5_CRIGR	59 kDa	100
Poly [ADP-ribose] polymerase OS=Cricetulus griseus GN=I79_014850 PE=4 SV=1	tr|G3HV73|G3HV73_CRIGR	108 kDa	100
6-phosphofructokinase OS=Cricetulus griseus GN=I79_006852 PE=3 SV=1	tr|G3H8W5|G3H8W5_CRIGR	82 kDa	99
26S proteasome non-ATPase regulatory subunit 12 OS=Cricetulus griseus GN=I79_008289 PE=4 SV=1	tr|G3HCS4|G3HCS4_CRIGR	53 kDa	99
Myosin-11 OS=Cricetulus griseus GN=I79_009389 PE=3 SV=1	tr|G3HFM7|G3HFM7_CRIGR	227 kDa	99
FACT complex subunit SPT16 OS=Cricetulus griseus GN=I79_015425 PE=4 SV=1	tr|G3HWP7|G3HWP7_CRIGR	106 kDa	99
Coatomer subunit delta OS=Cricetulus griseus GN=I79_018833 PE=3 SV=1	tr|G3I5S7|G3I5S7_CRIGR	57 kDa	99
Elongation factor Tu OS=Cricetulus griseus GN=H671_3g10221 PE=3 SV=1	tr|G3I7M2|G3I7M2_CRIGR	50 kDa	99
Protein SON OS=Cricetulus griseus GN=I79_000831 PE=4 SV=1	tr|G3GT57|G3GT57_CRIGR	250 kDa	98
Desmoplakin OS=Cricetulus griseus GN=I79_008473 PE=4 SV=1	tr|G3HD94|G3HD94_CRIGR	328 kDa	98
Peptidylprolyl isomerase OS=Cricetulus griseus GN=I79_001345 PE=4 SV=1	tr|G3GUI3|G3GUI3_CRIGR	47 kDa	97
Solute carrier family 2, facilitated glucose transporter member 9 OS=Cricetulus griseus GN=I79_002071 PE=3 SV=1	tr|G3GWE9|G3GWE9_CRIGR	109 kDa	97
Importin subunit beta-1 OS=Cricetulus griseus GN=I79_005692 PE=4 SV=1	tr|G3H5V0|G3H5V0_CRIGR	211 kDa	97
SWI/SNF-related matrix-associated actin-dependent regulator of chromatin subfamily A member 5 OS=Cricetulus griseus GN=I79_013613 PE=3 SV=1	tr|G3HRY8|G3HRY8_CRIGR	134 kDa	97
Cullin-4B (Fragment) OS=Cricetulus griseus GN=I79_016255 PE=3 SV=1	tr|G3HYW3|G3HYW3_CRIGR	97 kDa	97
Uncharacterized protein (Fragment) OS=Cricetulus griseus GN=I79_020720 PE=4 SV=1	tr|G3IAU0|G3IAU0_CRIGR	103 kDa	97
STE20-like serine/threonine-protein kinase OS=Cricetulus griseus GN=I79_022906 PE=4 SV=1	tr|G3IGI9|G3IGI9_CRIGR	138 kDa	97
Ubiquitinyl hydrolase 1 OS=Cricetulus griseus GN=I79_001414 PE=3 SV=1	tr|G3GUP7|G3GUP7_CRIGR	93 kDa	96
Heterogeneous nuclear ribonucleoprotein H2 OS=Cricetulus griseus GN=H671_xg20015 PE=4 SV=1	tr|G3H605|G3H605_CRIGR	49 kDa	96
Nuclear pore complex protein Nup93 OS=Cricetulus griseus GN=I79_010472 PE=3 SV=1	tr|G3HIK1|G3HIK1_CRIGR	89 kDa	96
Heterogeneous nuclear ribonucleoprotein R OS=Cricetulus griseus GN=I79_010517 PE=4 SV=1	tr|G3HIP2|G3HIP2_CRIGR	71 kDa	96
Eukaryotic translation initiation factor 2 subunit 3 OS=Cricetulus griseus GN=I79_012939 PE=4 SV=1	tr|G3HQ45|G3HQ45_CRIGR	51 kDa	96
Microtubule-associated protein 1A OS=Cricetulus griseus GN=I79_003770 PE=4 SV=1	tr|G3H0V1|G3H0V1_CRIGR	280 kDa	95
Adenosylhomocysteinase OS=Cricetulus griseus GN=I79_007494 PE=3 SV=1	tr|G3HAN8|G3HAN8_CRIGR	48 kDa	95
Succinyl-CoA:3-ketoacid-coenzyme A transferase OS=Cricetulus griseus GN=I79_010054 PE=3 SV=1	tr|G3HHF3|G3HHF3_CRIGR	56 kDa	95
Coatomer subunit gamma OS=Cricetulus griseus GN=I79_010394 PE=3 SV=1	tr|G3HID3|G3HID3_CRIGR	98 kDa	95
Lysine--tRNA ligase OS=Cricetulus griseus GN=I79_018416 PE=3 SV=1	tr|G3I4N3|G3I4N3_CRIGR	71 kDa	95
DNA helicase OS=Cricetulus griseus GN=H671_3g9988 PE=3 SV=1	tr|G3IAI5|G3IAI5_CRIGR	82 kDa	95
GTP-binding nuclear protein Ran OS=Cricetulus griseus GN=H671_2g5922 PE=3 SV=1	tr|G3IHE5|G3IHE5_CRIGR	24 kDa	95
ADP/ATP translocase 2 OS=Cricetulus griseus GN=I79_006206 PE=3 SV=1	tr|G3H777|G3H777_CRIGR	47 kDa	94
Glutathione synthetase OS=Cricetulus griseus GN=I79_007504 PE=3 SV=1	tr|G3HAP7|G3HAP7_CRIGR	52 kDa	94
Nuclear migration protein nudC OS=Cricetulus griseus GN=I79_016187 PE=4 SV=1	tr|G3HYP6|G3HYP6_CRIGR	33 kDa	94
60S acidic ribosomal protein P0 OS=Cricetulus griseus GN=I79_001228 PE=4 SV=1	tr|G3GU76|G3GU76_CRIGR	30 kDa	93
DNA helicase OS=Cricetulus griseus GN=I79_003354 PE=3 SV=1	tr|G3GZQ9|G3GZQ9_CRIGR	301 kDa	93
DNA (cytosine-5)-methyltransferase OS=Cricetulus griseus GN=I79_005894 PE=3 SV=1	tr|G3H6D9|G3H6D9_CRIGR	169 kDa	93
EMILIN-2 (Fragment) OS=Cricetulus griseus GN=I79_019976 PE=4 SV=1	tr|G3I8U4|G3I8U4_CRIGR	238 kDa	93
Putative E3 ubiquitin-protein ligase TRIP12 OS=Cricetulus griseus GN=I79_020008 PE=4 SV=1	tr|G3I8X6|G3I8X6_CRIGR	229 kDa	93
Heat shock cognate 71 kDa protein OS=Cricetulus griseus GN=I79_021698 PE=4 SV=1	tr|G3IDC2|G3IDC2_CRIGR	26 kDa	93
ATP-binding cassette sub-family F member 2 OS=Cricetulus griseus GN=I79_007683 PE=4 SV=1	tr|G3HB62|G3HB62_CRIGR	68 kDa	92
NADH-cytochrome b5 reductase OS=Cricetulus griseus GN=I79_016819 PE=3 SV=1	tr|G3I0D8|G3I0D8_CRIGR	34 kDa	92
Galectin OS=Cricetulus griseus GN=I79_018538 PE=4 SV=1	tr|G3I4Z7|G3I4Z7_CRIGR	15 kDa	92
Metastasis-associated protein MTA1 OS=Cricetulus griseus GN=I79_004726 PE=4 SV=1	tr|G3H3B1|G3H3B1_CRIGR	79 kDa	91
Guanine nucleotide-binding protein subunit beta-2-like 1 OS=Cricetulus griseus GN=I79_011006 PE=4 SV=1	tr|G3HK00|G3HK00_CRIGR	30 kDa	91
Transaldolase OS=Cricetulus griseus GN=H671_3g9883 PE=3 SV=1	tr|G3I3G8|G3I3G8_CRIGR	37 kDa	91
Heat shock cognate 71 kDa protein OS=Cricetulus griseus GN=I79_022974 PE=3 SV=1	tr|G3IGQ3|G3IGQ3_CRIGR	23 kDa	91
High mobility group protein B1 OS=Cricetulus griseus GN=I79_002087 PE=4 SV=1	tr|G3GWG3|G3GWG3_CRIGR	25 kDa	90
Coronin OS=Cricetulus griseus GN=H671_4g11994 PE=3 SV=1	tr|G3HI96|G3HI96_CRIGR	53 kDa	90
Septin-11 OS=Cricetulus griseus GN=I79_021290 PE=3 SV=1	tr|G3IC99|G3IC99_CRIGR	50 kDa	90
Monofunctional C1-tetrahydrofolate synthase, mitochondrial OS=Cricetulus griseus GN=I79_001156 PE=3 SV=1	tr|G3GU10|G3GU10_CRIGR	105 kDa	89
Alpha-1,4 glucan phosphorylase OS=Cricetulus griseus GN=I79_006118 PE=3 SV=1	tr|G3H6Z4|G3H6Z4_CRIGR	86 kDa	89
Lamin-B2 OS=Cricetulus griseus GN=I79_013862 PE=3 SV=1	tr|G3HSM8|G3HSM8_CRIGR	68 kDa	89
Dynamin-like 120 kDa protein, mitochondrial OS=Cricetulus griseus GN=I79_015501 PE=3 SV=1	tr|G3HWY6|G3HWY6_CRIGR	117 kDa	89
14-3-3 protein eta OS=Cricetulus griseus GN=I79_011108 PE=3 SV=1	tr|G3HK90|G3HK90_CRIGR	27 kDa	88
Cytoplasmic FMR1-interacting protein 1 OS=Cricetulus griseus GN=I79_014098 PE=4 SV=1	tr|G3HT77|G3HT77_CRIGR	145 kDa	88
Poly(RC)-binding protein 1 OS=Cricetulus griseus GN=I79_015737 PE=4 SV=1	tr|G3HXL1|G3HXL1_CRIGR	37 kDa	88
Protein unc-45-like A OS=Cricetulus griseus GN=I79_022697 PE=4 SV=1	tr|G3IG20|G3IG20_CRIGR	87 kDa	88
Calpastatin OS=Cricetulus griseus GN=I79_006176 PE=4 SV=1	tr|G3H750|G3H750_CRIGR	84 kDa	87
116 kDa U5 small nuclear ribonucleoprotein component OS=Cricetulus griseus GN=I79_011604 PE=4 SV=1	tr|G3HLL4|G3HLL4_CRIGR	109 kDa	87
60S ribosomal protein L17 OS=Cricetulus griseus GN=I79_012050 PE=3 SV=1	tr|G3HMS8|G3HMS8_CRIGR	21 kDa	87
Serine hydroxymethyltransferase OS=Cricetulus griseus GN=I79_015184 PE=3 SV=1	tr|G3HW36|G3HW36_CRIGR	56 kDa	87
AP-2 complex subunit alpha OS=Cricetulus griseus GN=I79_017988 PE=3 SV=1	tr|G3I3I0|G3I3I0_CRIGR	104 kDa	87
Ran GTPase-activating protein 1 OS=Cricetulus griseus GN=I79_018572 PE=4 SV=1	tr|G3I531|G3I531_CRIGR	63 kDa	87
Eukaryotic translation initiation factor 2 subunit 1 OS=Cricetulus griseus GN=I79_004073 PE=4 SV=1	tr|G3H1M4|G3H1M4_CRIGR	36 kDa	86
Galectin OS=Cricetulus griseus GN=I79_006244 PE=4 SV=1	tr|G3H7B3|G3H7B3_CRIGR	32 kDa	86
Polyadenylate-binding protein 4 OS=Cricetulus griseus GN=I79_012213 PE=4 SV=1	tr|G3HN77|G3HN77_CRIGR	58 kDa	86
Heterochromatin protein 1-binding protein 3 OS=Cricetulus griseus GN=I79_018263 PE=4 SV=1	tr|G3I486|G3I486_CRIGR	62 kDa	86
Heterogeneous nuclear ribonucleoprotein D0 OS=Cricetulus griseus GN=I79_019367 PE=4 SV=1	tr|G3I782|G3I782_CRIGR	29 kDa	86
Golgin subfamily A member 4 OS=Cricetulus griseus GN=I79_001634 PE=4 SV=1	tr|G3GVA0|G3GVA0_CRIGR	226 kDa	85
Heterogeneous nuclear ribonucleoprotein C-like 1-like isoform 5 OS=Cricetulus griseus GN=H671_1g2253 PE=4 SV=1	tr|G3HWP9|G3HWP9_CRIGR	34 kDa	85
Tyrosine--tRNA ligase OS=Cricetulus griseus GN=I79_006897 PE=3 SV=1	tr|G3H935|G3H935_CRIGR	59 kDa	84
ADP/ATP translocase 2 OS=Cricetulus griseus GN=I79_008982 PE=3 SV=1	tr|G3HEJ8|G3HEJ8_CRIGR	29 kDa	84
40S ribosomal protein S23 OS=Cricetulus griseus GN=I79_010614 PE=3 SV=1	tr|G3HIY3|G3HIY3_CRIGR	16 kDa	84
MICOS complex subunit MIC60 OS=Cricetulus griseus GN=I79_010854 PE=3 SV=1	tr|G3HJK8|G3HJK8_CRIGR	79 kDa	84
14-3-3 protein beta/alpha OS=Cricetulus griseus GN=I79_011666 PE=3 SV=1	tr|G3HLS2|G3HLS2_CRIGR	28 kDa	84
Serine/threonine-protein phosphatase 2A 65 kDa regulatory subunit A alpha isoform (Fragment) OS=Cricetulus griseus GN=I79_017545 PE=4 SV=1	tr|G3I2B6|G3I2B6_CRIGR	59 kDa	84
Glucose-6-phosphate 1-dehydrogenase OS=Cricetulus griseus GN=I79_021040 PE=3 SV=1	tr|G3IBL4|G3IBL4_CRIGR	71 kDa	84
Glutathione S-transferase OS=Cricetulus griseus GN=I79_024718 PE=3 SV=1	tr|G3ILF3|G3ILF3_CRIGR	26 kDa	84
60S ribosomal protein L8 OS=Cricetulus griseus GN=I79_025329 PE=3 SV=1	tr|G3IN18|G3IN18_CRIGR	28 kDa	84
Na(+)/H(+) exchange regulatory cofactor NHE-RF OS=Cricetulus griseus GN=I79_000956 PE=1 SV=1	tr|G3GTH2|G3GTH2_CRIGR	39 kDa	83
ATP-binding cassette sub-family E member 1 OS=Cricetulus griseus GN=I79_007036 PE=4 SV=1	tr|G3H9G4|G3H9G4_CRIGR	67 kDa	83
Golgin subfamily A member 3 OS=Cricetulus griseus GN=I79_008143 PE=4 SV=1	tr|G3HCD5|G3HCD5_CRIGR	167 kDa	83
26S protease regulatory subunit 7 OS=Cricetulus griseus GN=I79_008802 PE=3 SV=1	tr|G3HE31|G3HE31_CRIGR	46 kDa	83
BAT2 domain-containing protein 1 OS=Cricetulus griseus GN=I79_012731 PE=4 SV=1	tr|G3HPL6|G3HPL6_CRIGR	224 kDa	83
AP-2 complex subunit alpha OS=Cricetulus griseus GN=I79_019291 PE=3 SV=1	tr|G3I710|G3I710_CRIGR	105 kDa	83
Transcription elongation factor spt6 OS=Cricetulus griseus GN=I79_022891 PE=3 SV=1	tr|G3IGH6|G3IGH6_CRIGR	199 kDa	83
14-3-3 protein epsilon OS=Cricetulus griseus GN=I79_026021 PE=3 SV=1	tr|G3IPU3|G3IPU3_CRIGR	8 kDa	83
Nucleolar RNA helicase 2 OS=Cricetulus griseus GN=I79_006060 PE=4 SV=1	tr|G3H6U1|G3H6U1_CRIGR	81 kDa	82
Laminin subunit alpha-5 OS=Cricetulus griseus GN=I79_009858 PE=4 SV=1	tr|G3HGW6|G3HGW6_CRIGR	406 kDa	82
F-actin-capping protein subunit beta OS=Cricetulus griseus GN=I79_014432 PE=4 SV=1	tr|G3HU28|G3HU28_CRIGR	29 kDa	82
Cullin-5 OS=Cricetulus griseus GN=I79_016805 PE=3 SV=1	tr|G3I0C6|G3I0C6_CRIGR	91 kDa	82
60S ribosomal protein L7a OS=Cricetulus griseus GN=I79_020332 PE=4 SV=1	tr|G3I9S3|G3I9S3_CRIGR	25 kDa	82
Eukaryotic translation initiation factor 4B OS=Cricetulus griseus GN=I79_023184 PE=4 SV=1	tr|G3IH96|G3IH96_CRIGR	70 kDa	82
60S ribosomal protein L13 OS=Cricetulus griseus GN=I79_000212 PE=3 SV=1	tr|G3GRR8|G3GRR8_CRIGR	22 kDa	81
Alcohol dehydrogenase [NADP+] OS=Cricetulus griseus GN=I79_002952 PE=4 SV=1	tr|G3GYP7|G3GYP7_CRIGR	37 kDa	81
Putative ATP-dependent RNA helicase DDX46 OS=Cricetulus griseus GN=I79_003884 PE=4 SV=1	tr|G3H160|G3H160_CRIGR	131 kDa	81
Heat shock 70 kDa protein 4 (Fragment) OS=Cricetulus griseus GN=I79_004332 PE=4 SV=1	tr|G3H2C4|G3H2C4_CRIGR	63 kDa	81
Collagen alpha-1(XII) chain (Fragment) OS=Cricetulus griseus GN=I79_009930 PE=4 SV=1	tr|G3HH34|G3HH34_CRIGR	268 kDa	81
Vesicle-associated membrane protein-associated protein A (Fragment) OS=Cricetulus griseus GN=I79_016331 PE=4 SV=1	tr|G3HZ36|G3HZ36_CRIGR	26 kDa	81
Elongation factor 1-gamma OS=Cricetulus griseus GN=I79_016750 PE=4 SV=1	tr|G3I073|G3I073_CRIGR	27 kDa	81
Histone H2A OS=Cricetulus griseus GN=H671_3g10591 PE=3 SV=1	tr|G3INW9|G3INW9_CRIGR	14 kDa	81
Intercellular adhesion molecule 1 OS=Cricetulus griseus GN=ICAM1 PE=2 SV=1	tr|Q9ERF7|Q9ERF7_CRIGR	58 kDa	81
Ribosomal L1 domain-containing protein 1 OS=Cricetulus griseus GN=I79_002145 PE=4 SV=1	tr|G3GWL7|G3GWL7_CRIGR	50 kDa	80
Insulin-degrading enzyme OS=Cricetulus griseus GN=I79_004954 PE=3 SV=1	tr|G3H3W4|G3H3W4_CRIGR	113 kDa	80
Proliferating cell nuclear antigen OS=Cricetulus griseus GN=I79_005005 PE=3 SV=1	tr|G3H412|G3H412_CRIGR	29 kDa	80
Acetyl-CoA acetyltransferase, mitochondrial OS=Cricetulus griseus GN=I79_016807 PE=3 SV=1	tr|G3I0C8|G3I0C8_CRIGR	45 kDa	80
DNA helicase OS=Cricetulus griseus GN=I79_017612 PE=3 SV=1	tr|G3I2I1|G3I2I1_CRIGR	97 kDa	80
Ribosomal protein L15 OS=Cricetulus griseus GN=I79_003979 PE=3 SV=1	tr|G3H1F4|G3H1F4_CRIGR	24 kDa	79
E3 ubiquitin-protein ligase OS=Cricetulus griseus GN=H671_5g15090 PE=4 SV=1	tr|G3H4J1|G3H4J1_CRIGR	289 kDa	79
Talin-2 OS=Cricetulus griseus GN=I79_005377 PE=4 SV=1	tr|G3H510|G3H510_CRIGR	272 kDa	79
Fumarate hydratase, mitochondrial OS=Cricetulus griseus GN=I79_005991 PE=3 SV=1	tr|G3H6M5|G3H6M5_CRIGR	54 kDa	79
26S protease regulatory subunit 6B (Fragment) OS=Cricetulus griseus GN=I79_012389 PE=3 SV=1	tr|G3HNP6|G3HNP6_CRIGR	46 kDa	79
Ras-related protein Rab-1B OS=Cricetulus griseus GN=I79_017591 PE=4 SV=1	tr|G3I2E9|G3I2E9_CRIGR	22 kDa	79
Prolyl endopeptidase OS=Cricetulus griseus GN=I79_017867 PE=4 SV=1	tr|G3I366|G3I366_CRIGR	62 kDa	79
Xaa-Pro aminopeptidase 1 OS=Cricetulus griseus GN=I79_020582 PE=3 SV=1	tr|G3IAG0|G3IAG0_CRIGR	70 kDa	79
Peptidyl-prolyl cis-trans isomerase A OS=Cricetulus griseus GN=I79_022082 PE=4 SV=1	tr|G3IED5|G3IED5_CRIGR	45 kDa	79
Serrate RNA effector molecule-like OS=Cricetulus griseus GN=I79_023004 PE=4 SV=1	tr|G3IGS8|G3IGS8_CRIGR	96 kDa	79
Splicing factor, arginine/serine-rich 1 (Fragment) OS=Cricetulus griseus GN=Srsf1 PE=2 SV=1	tr|F7J0L2|F7J0L2_CRIGR	28 kDa	78
T-complex protein 1 subunit theta OS=Cricetulus griseus GN=I79_000778 PE=3 SV=1	tr|G3GT05|G3GT05_CRIGR	22 kDa	78
60S ribosomal protein L4 OS=Cricetulus griseus GN=I79_006739 PE=4 SV=1	tr|G3H8N3|G3H8N3_CRIGR	32 kDa	78
Splicing factor, proline-and glutamine-rich OS=Cricetulus griseus GN=I79_007174 PE=4 SV=1	tr|G3H9U3|G3H9U3_CRIGR	40 kDa	78
Acyl-coenzyme A oxidase OS=Cricetulus griseus GN=I79_014341 PE=3 SV=1	tr|G3HTV9|G3HTV9_CRIGR	62 kDa	78
26S proteasome non-ATPase regulatory subunit 2 OS=Cricetulus griseus GN=I79_017809 PE=4 SV=1	tr|G3I310|G3I310_CRIGR	73 kDa	78
Eukaryotic translation initiation factor 3 subunit C OS=Cricetulus griseus GN=EIF3C PE=3 SV=1	tr|G3IK13|G3IK13_CRIGR	85 kDa	78
RRP12-like protein OS=Cricetulus griseus GN=I79_003416 PE=4 SV=1	tr|G3GZW7|G3GZW7_CRIGR	153 kDa	77
UDP-glucose:glycoprotein glucosyltransferase 1 OS=Cricetulus griseus GN=I79_004104 PE=4 SV=1	tr|G3H1S2|G3H1S2_CRIGR	152 kDa	77
Uncharacterized protein C20orf135-like OS=Cricetulus griseus GN=I79_009897 PE=4 SV=1	tr|G3HH02|G3HH02_CRIGR	80 kDa	77
40S ribosomal protein S10 OS=Cricetulus griseus GN=I79_013631 PE=4 SV=1	tr|G3HS06|G3HS06_CRIGR	26 kDa	77
Dihydrolipoyl dehydrogenase OS=Cricetulus griseus GN=H671_5g13631 PE=3 SV=1	tr|G3I277|G3I277_CRIGR	54 kDa	77
Succinate dehydrogenase [ubiquinone] flavoprotein subunit, mitochondrial OS=Cricetulus griseus GN=I79_022646 PE=3 SV=1	tr|G3IFX1|G3IFX1_CRIGR	72 kDa	77
Eukaryotic peptide chain release factor GTP-binding subunit ERF3B OS=Cricetulus griseus GN=I79_002147 PE=4 SV=1	tr|G3GWM0|G3GWM0_CRIGR	65 kDa	76
Actin-related protein 3 OS=Cricetulus griseus GN=I79_003209 PE=3 SV=1	tr|G3GZE6|G3GZE6_CRIGR	47 kDa	76
Aspartate aminotransferase OS=Cricetulus griseus GN=H671_3g9531 PE=4 SV=1	tr|G3GZZ0|G3GZZ0_CRIGR	46 kDa	76
Hsp90 co-chaperone Cdc37 OS=Cricetulus griseus GN=I79_005880 PE=4 SV=1	tr|G3H6C5|G3H6C5_CRIGR	44 kDa	76
Transgelin OS=Cricetulus griseus GN=I79_006488 PE=3 SV=1	tr|G3H7Z2|G3H7Z2_CRIGR	22 kDa	76
Malate dehydrogenase (Fragment) OS=Cricetulus griseus GN=I79_007263 PE=3 SV=1	tr|G3HA23|G3HA23_CRIGR	29 kDa	76
Dolichyl-diphosphooligosaccharide--protein glycosyltransferase subunit 1 OS=Cricetulus griseus GN=I79_010390 PE=3 SV=1	tr|G3HID0|G3HID0_CRIGR	69 kDa	76
Kinesin-like protein KIF15 (Fragment) OS=Cricetulus griseus GN=I79_012548 PE=3 SV=1	tr|G3HP44|G3HP44_CRIGR	126 kDa	76
Heterogeneous nuclear ribonucleoprotein H (Fragment) OS=Cricetulus griseus GN=I79_012577 PE=4 SV=1	tr|G3HP71|G3HP71_CRIGR	45 kDa	76
Splicing factor 3B subunit 2 OS=Cricetulus griseus GN=I79_017595 PE=4 SV=1	tr|G3I2F2|G3I2F2_CRIGR	104 kDa	76
Pyruvate carboxylase OS=Cricetulus griseus GN=PC PE=2 SV=1	tr|G3I4L6|G3I4L6_CRIGR	130 kDa	76
Thyroid receptor-interacting protein 11 OS=Cricetulus griseus GN=I79_022396 PE=4 SV=1	tr|G3IF79|G3IF79_CRIGR	227 kDa	76
Apoptosis inhibitor 5 OS=Cricetulus griseus GN=I79_023113 PE=4 SV=1	tr|G3IH34|G3IH34_CRIGR	58 kDa	76
Cytoskeleton-associated protein 5 OS=Cricetulus griseus GN=I79_002875 PE=4 SV=1	tr|G3GYJ5|G3GYJ5_CRIGR	139 kDa	75
40S ribosomal protein S8 OS=Cricetulus griseus GN=I79_002981 PE=3 SV=1	tr|G3GYR9|G3GYR9_CRIGR	24 kDa	75
Isocitrate dehydrogenase [NAD] subunit, mitochondrial OS=Cricetulus griseus GN=I79_003570 PE=3 SV=1	tr|G3H0B5|G3H0B5_CRIGR	40 kDa	75
Huntingtin-interacting protein 1 OS=Cricetulus griseus GN=I79_007259 PE=4 SV=1	tr|G3HA18|G3HA18_CRIGR	218 kDa	75
Histone H4 OS=Cricetulus griseus GN=I79_008705 PE=3 SV=1	tr|G3HDT9|G3HDT9_CRIGR	11 kDa	75
Uncharacterized protein KIAA0564-like OS=Cricetulus griseus GN=I79_009825 PE=4 SV=1	tr|G3HGT4|G3HGT4_CRIGR	213 kDa	75
Phosphoglycerate kinase OS=Cricetulus griseus GN=I79_012486 PE=3 SV=1	tr|G3HNY5|G3HNY5_CRIGR	26 kDa	75
FACT complex subunit SSRP1 OS=Cricetulus griseus GN=I79_013463 PE=3 SV=1	tr|G3HRJ1|G3HRJ1_CRIGR	81 kDa	75
Poly(RC)-binding protein 2 OS=Cricetulus griseus GN=I79_014816 PE=4 SV=1	tr|G3HV39|G3HV39_CRIGR	38 kDa	75
Chloride intracellular channel protein OS=Cricetulus griseus GN=I79_016455 PE=3 SV=1	tr|G3HZF4|G3HZF4_CRIGR	27 kDa	75
Calcium-transporting ATPase OS=Cricetulus griseus GN=I79_019518 PE=3 SV=1	tr|G3I7M5|G3I7M5_CRIGR	162 kDa	75
Glyceraldehyde-3-phosphate dehydrogenase OS=Cricetulus griseus GN=I79_023416 PE=3 SV=1	tr|G3IHW0|G3IHW0_CRIGR	39 kDa	75
LanC-like protein 1 (Fragment) OS=Cricetulus griseus GN=I79_005333 PE=4 SV=1	tr|G3H4X0|G3H4X0_CRIGR	119 kDa	74
Tyrosine-protein kinase BAZ1B (Fragment) OS=Cricetulus griseus GN=I79_007253 PE=4 SV=1	tr|G3HA14|G3HA14_CRIGR	160 kDa	74
RNA-binding protein 39 OS=Cricetulus griseus GN=I79_007525 PE=4 SV=1	tr|G3HAR7|G3HAR7_CRIGR	59 kDa	74
Calnexin OS=Cricetulus griseus GN=I79_012575 PE=3 SV=1	tr|G3HP69|G3HP69_CRIGR	67 kDa	74
Apoptotic chromatin condensation inducer in the nucleus OS=Cricetulus griseus GN=I79_013410 PE=4 SV=1	tr|G3HRE2|G3HRE2_CRIGR	139 kDa	74
Catenin delta-1 OS=Cricetulus griseus GN=I79_013441 PE=4 SV=1	tr|G3HRJ7|G3HRJ7_CRIGR	104 kDa	74
Cathepsin D OS=Cricetulus griseus GN=H671_3g9701 PE=3 SV=1	tr|G3I4W7|G3I4W7_CRIGR	44 kDa	74
Putative myosin light chain kinase 3 OS=Cricetulus griseus GN=H671_3g10061 PE=4 SV=1	tr|G3I8H3|G3I8H3_CRIGR	160 kDa	74
Vacuolar protein sorting-associated protein 13A (Fragment) OS=Cricetulus griseus GN=I79_021637 PE=4 SV=1	tr|G3ID64|G3ID64_CRIGR	285 kDa	74
Putative ribosomal RNA methyltransferase NOP2 OS=Cricetulus griseus GN=I79_001394 PE=3 SV=1	tr|G3GUM9|G3GUM9_CRIGR	86 kDa	73
Huntingtin protein OS=Cricetulus griseus GN=I79_002028 PE=4 SV=1	tr|G3GWA8|G3GWA8_CRIGR	324 kDa	73
Leukocyte elastase inhibitor A OS=Cricetulus griseus GN=I79_002261 PE=3 SV=1	tr|G3GWX6|G3GWX6_CRIGR	43 kDa	73
CTP synthase OS=Cricetulus griseus GN=I79_008246 PE=3 SV=1	tr|G3HCN2|G3HCN2_CRIGR	67 kDa	73
Protocadherin Fat 1 OS=Cricetulus griseus GN=I79_015138 PE=4 SV=1	tr|G3HVZ2|G3HVZ2_CRIGR	507 kDa	73
A-kinase anchor protein 9 (Fragment) OS=Cricetulus griseus GN=I79_017791 PE=4 SV=1	tr|G3I2Z3|G3I2Z3_CRIGR	395 kDa	73
Putative pre-mRNA-splicing factor ATP-dependent RNA helicase DHX15 OS=Cricetulus griseus GN=I79_021569 PE=4 SV=1	tr|G3ID08|G3ID08_CRIGR	83 kDa	73
4F2 cell-surface antigen heavy chain OS=Cricetulus griseus GN=I79_023340 PE=4 SV=1	tr|G3IHN6|G3IHN6_CRIGR	58 kDa	73
Rho GDP-dissociation inhibitor 1 OS=Cricetulus griseus GN=H671_7g18350 PE=4 SV=1	tr|G3GXB0|G3GXB0_CRIGR	23 kDa	72
RNA cytidine acetyltransferase OS=Cricetulus griseus GN=NAT10 PE=3 SV=1	tr|G3GYY4|G3GYY4_CRIGR	116 kDa	72
GMP synthase [glutamine-hydrolyzing] OS=Cricetulus griseus GN=I79_004230 PE=4 SV=1	tr|G3H229|G3H229_CRIGR	130 kDa	72
Heterogeneous nuclear ribonucleoprotein A/B OS=Cricetulus griseus GN=I79_004352 PE=4 SV=1	tr|G3H2E2|G3H2E2_CRIGR	24 kDa	72
Serine/threonine-protein phosphatase 2A 65 kDa regulatory subunit A beta isoform OS=Cricetulus griseus GN=I79_004378 PE=4 SV=1	tr|G3H2G5|G3H2G5_CRIGR	66 kDa	72
Vacuolar protein sorting-associated protein 13C OS=Cricetulus griseus GN=I79_005376 PE=4 SV=1	tr|G3H509|G3H509_CRIGR	199 kDa	72
Putative global transcription activator SNF2L4 OS=Cricetulus griseus GN=I79_005861 PE=4 SV=1	tr|G3H6A7|G3H6A7_CRIGR	181 kDa	72
Heterogeneous nuclear ribonucleoprotein G OS=Cricetulus griseus GN=H671_3g9147 PE=4 SV=1	tr|G3H9H7|G3H9H7_CRIGR	42 kDa	72
Nuclear pore complex protein Nup205 OS=Cricetulus griseus GN=I79_007312 PE=4 SV=1	tr|G3HA69|G3HA69_CRIGR	223 kDa	72
NMDA receptor-regulated protein 1 OS=Cricetulus griseus GN=I79_007540 PE=4 SV=1	tr|G3HAT2|G3HAT2_CRIGR	77 kDa	72
ATP-dependent RNA helicase DDX39 OS=Cricetulus griseus GN=I79_008391 PE=4 SV=1	tr|G3HD18|G3HD18_CRIGR	49 kDa	72
tRNA-splicing ligase RtcB homolog OS=Cricetulus griseus GN=RTCB PE=3 SV=1	tr|G3HGV7|G3HGV7_CRIGR	48 kDa	72
Phospholipase A-2-activating protein OS=Cricetulus griseus GN=H671_2g6218 PE=4 SV=1	tr|G3HH63|G3HH63_CRIGR	87 kDa	72
Protein transport protein Sec61 subunit alpha isoform 1 (Fragment) OS=Cricetulus griseus GN=I79_010384 PE=3 SV=1	tr|G3HIC4|G3HIC4_CRIGR	48 kDa	72
Calpain-1 catalytic subunit OS=Cricetulus griseus GN=I79_024883 PE=3 SV=1	tr|G3ILW1|G3ILW1_CRIGR	84 kDa	72
Drebrin OS=Cricetulus griseus GN=I79_003894 PE=4 SV=1	tr|G3H170|G3H170_CRIGR	65 kDa	71
Nucleoside diphosphate kinase OS=Cricetulus griseus GN=H671_7g18193 PE=3 SV=1	tr|G3HBD4|G3HBD4_CRIGR	17 kDa	71
Far upstream element-binding protein 2 OS=Cricetulus griseus GN=I79_008220 PE=4 SV=1	tr|G3HCK9|G3HCK9_CRIGR	62 kDa	71
Cytosol aminopeptidase OS=Cricetulus griseus GN=I79_013268 PE=3 SV=1	tr|G3HR08|G3HR08_CRIGR	50 kDa	71
Phosphoinositide phospholipase C (Fragment) OS=Cricetulus griseus GN=I79_015398 PE=4 SV=1	tr|G3HWN7|G3HWN7_CRIGR	141 kDa	71
Protein DJ-1 OS=Cricetulus griseus GN=I79_022246 PE=4 SV=1	tr|G3IEU2|G3IEU2_CRIGR	20 kDa	71
Glyceraldehyde-3-phosphate dehydrogenase OS=Cricetulus griseus GN=I79_000715 PE=4 SV=1	tr|G3GSU4|G3GSU4_CRIGR	17 kDa	70
Destrin OS=Cricetulus griseus GN=I79_001877 PE=3 SV=1	tr|G3GVX2|G3GVX2_CRIGR	19 kDa	70
Alpha-2-macroglobulin receptor-associated protein OS=Cricetulus griseus GN=I79_002033 PE=4 SV=1	tr|G3GWB3|G3GWB3_CRIGR	41 kDa	70
V-type proton ATPase catalytic subunit A OS=Cricetulus griseus GN=I79_003541 PE=3 SV=1	tr|G3H066|G3H066_CRIGR	68 kDa	70
Signal recognition particle 68 kDa protein OS=Cricetulus griseus GN=I79_014347 PE=4 SV=1	tr|G3HTW7|G3HTW7_CRIGR	60 kDa	70
Heat shock protein 75 kDa, mitochondrial OS=Cricetulus griseus GN=I79_016693 PE=3 SV=1	tr|G3I027|G3I027_CRIGR	80 kDa	70
Major vault protein OS=Cricetulus griseus GN=I79_018369 PE=4 SV=1	tr|G3I4I9|G3I4I9_CRIGR	96 kDa	70
Importin-7 OS=Cricetulus griseus GN=I79_019653 PE=4 SV=1	tr|G3I7Z8|G3I7Z8_CRIGR	120 kDa	70
Glutathione S-transferase OS=Cricetulus griseus GN=H671_1g2859 PE=3 SV=1	tr|G3ILF1|G3ILF1_CRIGR	27 kDa	70
Aspartyl-tRNA synthetase, cytoplasmic OS=Cricetulus griseus GN=I79_003356 PE=3 SV=1	tr|G3GZR1|G3GZR1_CRIGR	54 kDa	69
Phosphoglycerate mutase 1 OS=Cricetulus griseus GN=I79_003415 PE=4 SV=1	tr|G3GZW8|G3GZW8_CRIGR	20 kDa	69
Hexokinase-1 OS=Cricetulus griseus GN=I79_006054 PE=3 SV=1	tr|G3H6T5|G3H6T5_CRIGR	102 kDa	69
PC4 and SFRS1-interacting protein OS=Cricetulus griseus GN=H671_2g5856 PE=4 SV=1	tr|G3HCB0|G3HCB0_CRIGR	50 kDa	69
Putative ATP-dependent RNA helicase DHX30 OS=Cricetulus griseus GN=I79_011287 PE=4 SV=1	tr|G3HKQ8|G3HKQ8_CRIGR	134 kDa	69
Proliferation-associated protein 2G4 OS=Cricetulus griseus GN=I79_013505 PE=4 SV=1	tr|G3HRK0|G3HRK0_CRIGR	44 kDa	69
Cordon-bleu protein-like 1 OS=Cricetulus griseus GN=I79_013789 PE=4 SV=1	tr|G3HSF8|G3HSF8_CRIGR	132 kDa	69
Eukaryotic translation initiation factor 4 gamma 2 OS=Cricetulus griseus GN=I79_016148 PE=4 SV=1	tr|G3HYL0|G3HYL0_CRIGR	88 kDa	69
EH domain-containing protein 1 OS=Cricetulus griseus GN=I79_019087 PE=3 SV=1	tr|G3I6F9|G3I6F9_CRIGR	45 kDa	69
PERQ amino acid-rich with GYF domain-containing protein 2 OS=Cricetulus griseus GN=I79_020264 PE=4 SV=1	tr|G3I9L4|G3I9L4_CRIGR	150 kDa	69
Surfeit locus protein 4 OS=Cricetulus griseus GN=I79_020326 PE=4 SV=1	tr|G3I9S0|G3I9S0_CRIGR	29 kDa	69
Heterogeneous nuclear ribonucleoprotein U-like protein 2 OS=Cricetulus griseus GN=I79_023494 PE=4 SV=1	tr|G3II33|G3II33_CRIGR	72 kDa	69
Aldehyde dehydrogenase, mitochondrial OS=Cricetulus griseus GN=I79_004260 PE=3 SV=1	tr|G3H289|G3H289_CRIGR	46 kDa	68
Nucleolar protein 56 OS=Cricetulus griseus GN=I79_005051 PE=4 SV=1	tr|G3H451|G3H451_CRIGR	66 kDa	68
Glucosidase 2 subunit beta OS=Cricetulus griseus GN=I79_005851 PE=4 SV=1	tr|G3H697|G3H697_CRIGR	62 kDa	68
Sister chromatid cohesion protein PDS5-like B OS=Cricetulus griseus GN=I79_011831 PE=4 SV=1	tr|G3HM82|G3HM82_CRIGR	161 kDa	68
Septin-7 (Fragment) OS=Cricetulus griseus GN=I79_014218 PE=3 SV=1	tr|G3HTJ2|G3HTJ2_CRIGR	41 kDa	68
60S ribosomal protein L18 OS=Cricetulus griseus GN=I79_016627 PE=4 SV=1	tr|G3HZW3|G3HZW3_CRIGR	15 kDa	68
Proteasome subunit beta type OS=Cricetulus griseus GN=I79_020170 PE=3 SV=1	tr|G3I9D3|G3I9D3_CRIGR	30 kDa	68
Nucleophosmin OS=Cricetulus griseus GN=I79_020971 PE=4 SV=1	tr|G3IBF1|G3IBF1_CRIGR	31 kDa	68
40S ribosomal protein S17 OS=Cricetulus griseus GN=I79_021541 PE=3 SV=1	tr|G3ICY6|G3ICY6_CRIGR	16 kDa	68
Protein arginine N-methyltransferase 1 OS=Cricetulus griseus GN=I79_023216 PE=3 SV=1	tr|G3IHC7|G3IHC7_CRIGR	41 kDa	68
Condensin complex subunit 1 OS=Cricetulus griseus GN=I79_001389 PE=3 SV=1	tr|G3GUM5|G3GUM5_CRIGR	156 kDa	67
Protein phosphatase 1G OS=Cricetulus griseus GN=I79_002584 PE=3 SV=1	tr|G3GXU1|G3GXU1_CRIGR	54 kDa	67
Dynamin OS=Cricetulus griseus GN=I79_005867 PE=3 SV=1	tr|G3H6B2|G3H6B2_CRIGR	100 kDa	67
ATP-binding cassette sub-family F member 1 OS=Cricetulus griseus GN=I79_013165 PE=4 SV=1	tr|G3HQQ9|G3HQQ9_CRIGR	66 kDa	67
Proteasome subunit alpha type OS=Cricetulus griseus GN=I79_013775 PE=3 SV=1	tr|G3HSE4|G3HSE4_CRIGR	30 kDa	67
60S ribosomal protein L24 OS=Cricetulus griseus GN=I79_013806 PE=4 SV=1	tr|G3HSH4|G3HSH4_CRIGR	13 kDa	67
Cullin-2 OS=Cricetulus griseus GN=I79_014042 PE=3 SV=1	tr|G3HT32|G3HT32_CRIGR	87 kDa	67
Isocitrate dehydrogenase [NADP] OS=Cricetulus griseus GN=I79_014456 PE=3 SV=1	tr|G3HU51|G3HU51_CRIGR	47 kDa	67
CCR4-NOT transcription complex subunit 1 OS=Cricetulus griseus GN=I79_017774 PE=4 SV=1	tr|G3I2X8|G3I2X8_CRIGR	173 kDa	67
Aspartate aminotransferase OS=Cricetulus griseus GN=I79_017779 PE=4 SV=1	tr|G3I2Y1|G3I2Y1_CRIGR	47 kDa	67
Ras GTPase-activating protein-binding protein 2 OS=Cricetulus griseus GN=I79_020192 PE=4 SV=1	tr|G3I9F1|G3I9F1_CRIGR	54 kDa	67
Heat shock cognate 71 kDa protein OS=Cricetulus griseus GN=I79_021801 PE=3 SV=1	tr|G3IDL8|G3IDL8_CRIGR	45 kDa	67
40S ribosomal protein S15a OS=Cricetulus griseus GN=I79_024343 PE=3 SV=1	tr|G3IKE2|G3IKE2_CRIGR	15 kDa	67
Peptidyl-prolyl cis-trans isomerase OS=Cricetulus griseus GN=I79_005402 PE=3 SV=1	tr|G3H533|G3H533_CRIGR	24 kDa	66
Guanine nucleotide-binding protein G(I), alpha-2 subunit OS=Cricetulus griseus GN=I79_006630 PE=4 SV=1	tr|G3H8D0|G3H8D0_CRIGR	39 kDa	66
26S proteasome non-ATPase regulatory subunit 6 OS=Cricetulus griseus GN=H671_1g1934 PE=4 SV=1	tr|G3HIS0|G3HIS0_CRIGR	46 kDa	66
Splicing factor, arginine/serine-rich 3 OS=Cricetulus griseus GN=I79_011145 PE=4 SV=1	tr|G3HKC5|G3HKC5_CRIGR	19 kDa	66
Golgi-specific brefeldin A-resistance guanine nucleotide exchange factor 1 OS=Cricetulus griseus GN=I79_015874 PE=4 SV=1	tr|G3HXV9|G3HXV9_CRIGR	206 kDa	66
Exportin-5 OS=Cricetulus griseus GN=I79_016239 PE=4 SV=1	tr|G3HYU7|G3HYU7_CRIGR	137 kDa	66
Putative ATP-dependent RNA helicase DDX6 OS=Cricetulus griseus GN=H671_4g12986 PE=3 SV=1	tr|G3I5T3|G3I5T3_CRIGR	54 kDa	66
Ribose-phosphate pyrophosphokinase 2 OS=Cricetulus griseus GN=I79_020407 PE=3 SV=1	tr|G3I9Z3|G3I9Z3_CRIGR	35 kDa	66
Phosphatidylinositol-3,4,5-trisphosphate 5-phosphatase 2 OS=Cricetulus griseus GN=I79_021504 PE=4 SV=1	tr|G3ICV1|G3ICV1_CRIGR	138 kDa	66
Phosphoserine aminotransferase OS=Cricetulus griseus GN=I79_024382 PE=3 SV=1	tr|G3IKH9|G3IKH9_CRIGR	34 kDa	66
RAC-alpha serine/threonine-protein kinase OS=Cricetulus griseus GN=I79_004712 PE=3 SV=1	tr|G3H397|G3H397_CRIGR	56 kDa	65
Septin-2 OS=Cricetulus griseus GN=I79_005314 PE=3 SV=1	tr|G3H4V1|G3H4V1_CRIGR	37 kDa	65
60S ribosomal protein L23 OS=Cricetulus griseus GN=I79_005709 PE=3 SV=1	tr|G3H5W4|G3H5W4_CRIGR	15 kDa	65
Nck-associated protein 1 (Fragment) OS=Cricetulus griseus GN=I79_006673 PE=4 SV=1	tr|G3H8H3|G3H8H3_CRIGR	109 kDa	65
Threonyl-tRNA synthetase, cytoplasmic OS=Cricetulus griseus GN=I79_010525 PE=3 SV=1	tr|G3HIQ0|G3HIQ0_CRIGR	83 kDa	65
3-hydroxy-3-methylglutaryl coenzyme A synthase OS=Cricetulus griseus GN=I79_012110 PE=3 SV=1	tr|G3HMY0|G3HMY0_CRIGR	57 kDa	65
Thimet oligopeptidase OS=Cricetulus griseus GN=I79_013857 PE=3 SV=1	tr|G3HSM3|G3HSM3_CRIGR	78 kDa	65
Protein phosphatase 1 regulatory subunit 12A OS=Cricetulus griseus GN=I79_016312 PE=4 SV=1	tr|G3HZ17|G3HZ17_CRIGR	110 kDa	65
Brain-specific angiogenesis inhibitor 1-associated protein 2 OS=Cricetulus griseus GN=I79_002368 PE=4 SV=1	tr|G3GX55|G3GX55_CRIGR	61 kDa	64
Calumenin OS=Cricetulus griseus GN=I79_003123 PE=4 SV=1	tr|G3GZ90|G3GZ90_CRIGR	88 kDa	64
60S ribosomal protein L21 OS=Cricetulus griseus GN=I79_004135 PE=4 SV=1	tr|G3H1V1|G3H1V1_CRIGR	19 kDa	64
Annexin OS=Cricetulus griseus GN=I79_010006 PE=3 SV=1	tr|G3HHA9|G3HHA9_CRIGR	54 kDa	64
Enhancer of mRNA-decapping protein 4 OS=Cricetulus griseus GN=I79_011353 PE=4 SV=1	tr|G3HKX1|G3HKX1_CRIGR	153 kDa	64
40S ribosomal protein S13 OS=Cricetulus griseus GN=I79_011923 PE=3 SV=1	tr|G3HMG1|G3HMG1_CRIGR	15 kDa	64
Eukaryotic initiation factor 4A-II OS=Cricetulus griseus GN=H671_4g13171 PE=3 SV=1	tr|G3HYG2|G3HYG2_CRIGR	46 kDa	64
Laminin subunit beta-1 OS=Cricetulus griseus GN=I79_017505 PE=4 SV=1	tr|G3I278|G3I278_CRIGR	178 kDa	64
Transcription intermediary factor 1-beta OS=Cricetulus griseus GN=I79_017700 PE=4 SV=1	tr|G3I2Q7|G3I2Q7_CRIGR	58 kDa	64
Rab GDP dissociation inhibitor OS=Cricetulus griseus GN=I79_021035 PE=3 SV=1	tr|G3IBK9|G3IBK9_CRIGR	48 kDa	64
Elongation factor 1-gamma OS=Cricetulus griseus GN=I79_021990 PE=3 SV=1	tr|G3IE48|G3IE48_CRIGR	39 kDa	64
Ras-related C3 botulinum toxin substrate 1 OS=Cricetulus griseus GN=I79_001650 PE=3 SV=1	tr|G3GVB5|G3GVB5_CRIGR	17 kDa	63
Coatomer subunit gamma OS=Cricetulus griseus GN=I79_003155 PE=3 SV=1	tr|G3GZ72|G3GZ72_CRIGR	90 kDa	63
AP-3 complex subunit beta OS=Cricetulus griseus GN=I79_004622 PE=3 SV=1	tr|G3H316|G3H316_CRIGR	121 kDa	63
Ras GTPase-activating-like protein IQGAP2 OS=Cricetulus griseus GN=I79_004639 PE=4 SV=1	tr|G3H331|G3H331_CRIGR	178 kDa	63
Cysteine and glycine-rich protein 1 OS=Cricetulus griseus GN=I79_004837 PE=4 SV=1	tr|G3H3I9|G3H3I9_CRIGR	21 kDa	63
Inorganic pyrophosphatase OS=Cricetulus griseus GN=I79_006047 PE=4 SV=1	tr|G3H6S8|G3H6S8_CRIGR	37 kDa	63
Tryptophanyl-tRNA synthetase, cytoplasmic OS=Cricetulus griseus GN=I79_010607 PE=3 SV=1	tr|G3HIX6|G3HIX6_CRIGR	54 kDa	63
rRNA 2'-O-methyltransferase fibrillarin OS=Cricetulus griseus GN=I79_012386 PE=3 SV=1	tr|G3HNP4|G3HNP4_CRIGR	26 kDa	63
Myosin-Vb OS=Cricetulus griseus GN=I79_013090 PE=3 SV=1	tr|G3HQI8|G3HQI8_CRIGR	229 kDa	63
SUMO-activating enzyme subunit 2 OS=Cricetulus griseus GN=I79_014638 PE=4 SV=1	tr|G3HUM5|G3HUM5_CRIGR	92 kDa	63
60S ribosomal protein L27a OS=Cricetulus griseus GN=H671_3g11227 PE=3 SV=1	tr|G3I3W6|G3I3W6_CRIGR	17 kDa	63
Nucleobindin-2 OS=Cricetulus griseus GN=I79_022367 PE=4 SV=1	tr|G3IF52|G3IF52_CRIGR	50 kDa	63
Lamin-B receptor OS=Cricetulus griseus GN=I79_000043 PE=4 SV=1	tr|G3GRA0|G3GRA0_CRIGR	70 kDa	62
Protein KIAA1967-like OS=Cricetulus griseus GN=I79_001511 PE=4 SV=1	tr|G3GUY5|G3GUY5_CRIGR	102 kDa	62
Voltage-dependent anion-selective channel protein 2 OS=Cricetulus griseus GN=I79_002192 PE=4 SV=1	tr|G3GWR2|G3GWR2_CRIGR	32 kDa	62
Rho GTPase-activating protein 1 OS=Cricetulus griseus GN=I79_002870 PE=4 SV=1	tr|G3GYJ1|G3GYJ1_CRIGR	50 kDa	62
EH domain-containing protein 4 OS=Cricetulus griseus GN=I79_003809 PE=3 SV=1	tr|G3H0Y9|G3H0Y9_CRIGR	72 kDa	62
Glyceraldehyde-3-phosphate dehydrogenase OS=Cricetulus griseus GN=I79_005565 PE=4 SV=1	tr|G3H5I3|G3H5I3_CRIGR	12 kDa	62
Sacsin OS=Cricetulus griseus GN=I79_006770 PE=4 SV=1	tr|G3H8R0|G3H8R0_CRIGR	497 kDa	62
Elongation factor 1-beta OS=Cricetulus griseus GN=I79_008601 PE=3 SV=1	tr|G3HDL6|G3HDL6_CRIGR	25 kDa	62
RuvB-like helicase OS=Cricetulus griseus GN=I79_010385 PE=3 SV=1	tr|G3HIC5|G3HIC5_CRIGR	50 kDa	62
Polymerase I and transcript release factor OS=Cricetulus griseus GN=I79_011714 PE=4 SV=1	tr|G3HLX0|G3HLX0_CRIGR	44 kDa	62
Integrin beta OS=Cricetulus griseus GN=I79_016350 PE=3 SV=1	tr|G3HZ55|G3HZ55_CRIGR	88 kDa	62
Serine/threonine-protein phosphatase 6 regulatory subunit 3 OS=Cricetulus griseus GN=I79_018657 PE=4 SV=1	tr|G3I5B3|G3I5B3_CRIGR	98 kDa	62
60S ribosomal protein L10 OS=Cricetulus griseus GN=I79_021242 PE=4 SV=1	tr|G3IC54|G3IC54_CRIGR	19 kDa	62
26S proteasome non-ATPase regulatory subunit 11 OS=Cricetulus griseus GN=I79_001065 PE=4 SV=1	tr|G3GTS6|G3GTS6_CRIGR	30 kDa	61
Dolichyl-diphosphooligosaccharide--protein glycosyltransferase subunit 2 OS=Cricetulus griseus GN=I79_002619 PE=4 SV=1	tr|G3GXX4|G3GXX4_CRIGR	35 kDa	61
Phosphoribosylformylglycinamidine synthase OS=Cricetulus griseus GN=I79_002708 PE=3 SV=1	tr|G3GY52|G3GY52_CRIGR	145 kDa	61
Eukaryotic translation initiation factor 3 subunit M OS=Cricetulus griseus GN=EIF3M PE=3 SV=1	tr|G3GZB1|G3GZB1_CRIGR	43 kDa	61
Protein AHNAK2 OS=Cricetulus griseus GN=I79_004717 PE=4 SV=1	tr|G3H3A2|G3H3A2_CRIGR	82 kDa	61
Carboxypeptidase OS=Cricetulus griseus GN=I79_006816 PE=3 SV=1	tr|G3H8V5|G3H8V5_CRIGR	54 kDa	61
Phenylalanyl-tRNA synthetase alpha chain OS=Cricetulus griseus GN=H671_3g9526 PE=4 SV=1	tr|G3HCX7|G3HCX7_CRIGR	58 kDa	61
Basigin OS=Cricetulus griseus GN=I79_009191 PE=4 SV=1	tr|G3HF38|G3HF38_CRIGR	48 kDa	61
Rho guanine nucleotide exchange factor 2 OS=Cricetulus griseus GN=I79_009624 PE=4 SV=1	tr|G3HGA3|G3HGA3_CRIGR	116 kDa	61
Eukaryotic translation initiation factor 5B OS=Cricetulus griseus GN=I79_010118 PE=4 SV=1	tr|G3HHL3|G3HHL3_CRIGR	55 kDa	61
Ras-related protein Rab-7a OS=Cricetulus griseus GN=I79_010391 PE=4 SV=1	tr|G3HID1|G3HID1_CRIGR	24 kDa	61
Matrin-3 OS=Cricetulus griseus GN=I79_014957 PE=4 SV=1	tr|G3HVG9|G3HVG9_CRIGR	95 kDa	61
Ras-related protein Rab-14 OS=Cricetulus griseus GN=I79_015602 PE=4 SV=1	tr|G3HX83|G3HX83_CRIGR	24 kDa	61
Guanine nucleotide-binding protein G(I)/G(S)/G(T) subunit beta-1 OS=Cricetulus griseus GN=I79_017392 PE=4 SV=1	tr|G3I1X8|G3I1X8_CRIGR	37 kDa	61
Nucleolar GTP-binding protein 1 OS=Cricetulus griseus GN=I79_000036 PE=3 SV=1	tr|G3GR93|G3GR93_CRIGR	74 kDa	60
Cullin-1 OS=Cricetulus griseus GN=I79_002450 PE=3 SV=1	tr|G3GXG0|G3GXG0_CRIGR	90 kDa	60
Copine-1 OS=Cricetulus griseus GN=I79_007520 PE=4 SV=1	tr|G3HAR2|G3HAR2_CRIGR	59 kDa	60
Leukotriene A-4 hydrolase OS=Cricetulus griseus GN=I79_007819 PE=4 SV=1	tr|G3HBI9|G3HBI9_CRIGR	60 kDa	60
E3 ubiquitin-protein ligase BRE1A OS=Cricetulus griseus GN=I79_010983 PE=4 SV=1	tr|G3HJY1|G3HJY1_CRIGR	114 kDa	60
RNA-binding protein 25 OS=Cricetulus griseus GN=I79_012288 PE=4 SV=1	tr|G3HNF0|G3HNF0_CRIGR	108 kDa	60
Splicing factor 3 subunit 1 OS=Cricetulus griseus GN=H671_1g2882 PE=4 SV=1	tr|G3I142|G3I142_CRIGR	89 kDa	60
General vesicular transport factor p115 OS=Cricetulus griseus GN=I79_020190 PE=4 SV=1	tr|G3I9F0|G3I9F0_CRIGR	84 kDa	60
Sister chromatid cohesion protein PDS5-like A OS=Cricetulus griseus GN=I79_020976 PE=4 SV=1	tr|G3IBF6|G3IBF6_CRIGR	128 kDa	60
ATP-dependent RNA helicase DDX19A OS=Cricetulus griseus GN=I79_022702 PE=4 SV=1	tr|G3IG25|G3IG25_CRIGR	54 kDa	60
CUG-BP-and ETR-3-like factor 1 OS=Cricetulus griseus GN=I79_002890 PE=4 SV=1	tr|G3GYL0|G3GYL0_CRIGR	55 kDa	59
40S ribosomal protein S6 OS=Cricetulus griseus GN=I79_003714 PE=3 SV=1	tr|G3H0Q0|G3H0Q0_CRIGR	25 kDa	59
Lon protease homolog, mitochondrial OS=Cricetulus griseus GN=LONP1 PE=3 SV=1	tr|G3HCJ1|G3HCJ1_CRIGR	95 kDa	59
Peroxisomal proliferator-activated receptor A-interacting complex 285 kDa protein OS=Cricetulus griseus GN=I79_009888 PE=4 SV=1	tr|G3HGZ3|G3HGZ3_CRIGR	328 kDa	59
Glycyl-tRNA synthetase OS=Cricetulus griseus GN=I79_010870 PE=4 SV=1	tr|G3HJM2|G3HJM2_CRIGR	72 kDa	59
Chloride intracellular channel protein OS=Cricetulus griseus GN=I79_012085 PE=3 SV=1	tr|G3HMU4|G3HMU4_CRIGR	24 kDa	59
Dihydropyrimidinase-related protein 2 OS=Cricetulus griseus GN=I79_012342 PE=4 SV=1	tr|G3HNK4|G3HNK4_CRIGR	62 kDa	59
Phosphoglycerate kinase OS=Cricetulus griseus GN=I79_012485 PE=3 SV=1	tr|G3HNY4|G3HNY4_CRIGR	16 kDa	59
Eukaryotic peptide chain release factor GTP-binding subunit ERF3B OS=Cricetulus griseus GN=H671_xg20085 PE=4 SV=1	tr|G3HQ40|G3HQ40_CRIGR	69 kDa	59
Guanine nucleotide-binding protein-like 1 (Fragment) OS=Cricetulus griseus GN=I79_013167 PE=4 SV=1	tr|G3HQR1|G3HQR1_CRIGR	66 kDa	59
Eukaryotic translation initiation factor 3 subunit L OS=Cricetulus griseus GN=EIF3L PE=3 SV=1	tr|G3I505|G3I505_CRIGR	152 kDa	59
Uncharacterized protein OS=Cricetulus griseus GN=I79_019528 PE=4 SV=1	tr|G3I7N4|G3I7N4_CRIGR	271 kDa	59
Cysteinyl-tRNA synthetase, cytoplasmic OS=Cricetulus griseus GN=I79_023763 PE=4 SV=1	tr|G3IIT6|G3IIT6_CRIGR	79 kDa	59
60S ribosomal protein L9 OS=Cricetulus griseus GN=H671_1g3665 PE=4 SV=1	tr|G3ILP4|G3ILP4_CRIGR	22 kDa	59
Glutathione S-transferase Mu 1 OS=Cricetulus griseus GN=I79_025478 PE=4 SV=1	tr|G3INF7|G3INF7_CRIGR	26 kDa	59
Presequence protease OS=Cricetulus griseus GN=H671_3g9259 PE=4 SV=1	tr|G3GR85|G3GR85_CRIGR	118 kDa	58
COP9 signalosome complex subunit 1 OS=Cricetulus griseus GN=I79_002425 PE=4 SV=1	tr|G3GXD5|G3GXD5_CRIGR	54 kDa	58
Serine/threonine-protein kinase MRCK beta OS=Cricetulus griseus GN=I79_004682 PE=3 SV=1	tr|G3H370|G3H370_CRIGR	187 kDa	58
Dolichyl-diphosphooligosaccharide--protein glycosyltransferase 48 kDa subunit OS=Cricetulus griseus GN=I79_007162 PE=3 SV=1	tr|G3H9T1|G3H9T1_CRIGR	49 kDa	58
Eukaryotic translation initiation factor 2 subunit 2 OS=Cricetulus griseus GN=H671_6g15509 PE=4 SV=1	tr|G3HAN5|G3HAN5_CRIGR	38 kDa	58
Rho-associated protein kinase 2 OS=Cricetulus griseus GN=I79_007624 PE=3 SV=1	tr|G3HB11|G3HB11_CRIGR	124 kDa	58
Tyrosine-protein phosphatase non-receptor type 23 OS=Cricetulus griseus GN=I79_011292 PE=4 SV=1	tr|G3HKR3|G3HKR3_CRIGR	179 kDa	58
Histone H2A OS=Cricetulus griseus GN=I79_011871 PE=3 SV=1	tr|G3HMB9|G3HMB9_CRIGR	14 kDa	58
E3 ubiquitin-protein ligase UBR2 OS=Cricetulus griseus GN=I79_013320 PE=4 SV=1	tr|G3HR57|G3HR57_CRIGR	199 kDa	58
Myosin light polypeptide 6 OS=Cricetulus griseus GN=I79_013501 PE=4 SV=1	tr|G3HRQ4|G3HRQ4_CRIGR	17 kDa	58
Aldehyde oxidase OS=Cricetulus griseus GN=I79_014624 PE=4 SV=1	tr|G3HUL2|G3HUL2_CRIGR	359 kDa	58
60S ribosomal protein L13a OS=Cricetulus griseus GN=I79_016670 PE=4 SV=1	tr|G3I003|G3I003_CRIGR	14 kDa	58
Band 4.1-like protein 2 OS=Cricetulus griseus GN=H671_2g6045 PE=4 SV=1	tr|G3I2D8|G3I2D8_CRIGR	116 kDa	58
General transcription factor 3C polypeptide 1 OS=Cricetulus griseus GN=I79_018332 PE=4 SV=1	tr|G3I4F4|G3I4F4_CRIGR	226 kDa	58
BAG family molecular chaperone regulator 3 OS=Cricetulus griseus GN=I79_021315 PE=4 SV=1	tr|G3ICC2|G3ICC2_CRIGR	61 kDa	58
Serine/threonine-protein kinase mTOR OS=Cricetulus griseus GN=I79_022096 PE=3 SV=1	tr|G3IEE8|G3IEE8_CRIGR	286 kDa	58
T-complex protein 1 subunit theta OS=Cricetulus griseus GN=I79_000779 PE=4 SV=1	tr|G3GT06|G3GT06_CRIGR	25 kDa	57
Calcium-binding mitochondrial carrier protein Aralar1 OS=Cricetulus griseus GN=I79_001267 PE=3 SV=1	tr|G3GUB3|G3GUB3_CRIGR	71 kDa	57
60S ribosomal protein L7 OS=Cricetulus griseus GN=I79_003068 PE=4 SV=1	tr|G3GZ17|G3GZ17_CRIGR	27 kDa	57
Paired amphipathic helix protein Sin3a OS=Cricetulus griseus GN=I79_003605 PE=4 SV=1	tr|G3H0F0|G3H0F0_CRIGR	145 kDa	57
Tumor suppressor p53-binding protein 1 OS=Cricetulus griseus GN=I79_003771 PE=4 SV=1	tr|G3H0V2|G3H0V2_CRIGR	211 kDa	57
Regulator of nonsense transcripts 1 OS=Cricetulus griseus GN=I79_005087 PE=4 SV=1	tr|G3H487|G3H487_CRIGR	85 kDa	57
Eukaryotic translation initiation factor 3 subunit G OS=Cricetulus griseus GN=EIF3G PE=3 SV=1	tr|G3H6E1|G3H6E1_CRIGR	36 kDa	57
Tetratricopeptide repeat protein 37 OS=Cricetulus griseus GN=I79_006187 PE=4 SV=1	tr|G3H761|G3H761_CRIGR	174 kDa	57
Prostaglandin F2 receptor negative regulator OS=Cricetulus griseus GN=I79_006863 PE=4 SV=1	tr|G3H902|G3H902_CRIGR	94 kDa	57
ATP-dependent RNA helicase DDX1 OS=Cricetulus griseus GN=I79_009344 PE=4 SV=1	tr|G3HFI6|G3HFI6_CRIGR	65 kDa	57
Serine/threonine-protein phosphatase 2A 56 kDa regulatory subunit OS=Cricetulus griseus GN=I79_013332 PE=3 SV=1	tr|G3HR69|G3HR69_CRIGR	69 kDa	57
Ribose-phosphate pyrophosphokinase 1 OS=Cricetulus griseus GN=I79_014877 PE=4 SV=1	tr|G3HV97|G3HV97_CRIGR	21 kDa	57
Cytochrome c1, heme protein, mitochondrial OS=Cricetulus griseus GN=I79_015367 PE=4 SV=1	tr|G3HWI4|G3HWI4_CRIGR	30 kDa	57
Tubulin--tyrosine ligase-like protein 12 OS=Cricetulus griseus GN=I79_015854 PE=4 SV=1	tr|G3HXU0|G3HXU0_CRIGR	76 kDa	57
Alpha-centractin OS=Cricetulus griseus GN=H671_3g10055 PE=3 SV=1	tr|G3HXW9|G3HXW9_CRIGR	43 kDa	57
Eukaryotic translation initiation factor 5A OS=Cricetulus griseus GN=I79_020082 PE=3 SV=1	tr|G3I948|G3I948_CRIGR	17 kDa	57
COP9 signalosome complex subunit 4 OS=Cricetulus griseus GN=I79_020448 PE=4 SV=1	tr|G3IA32|G3IA32_CRIGR	46 kDa	57
Calcium-binding mitochondrial carrier protein SCaMC-1 OS=Cricetulus griseus GN=I79_021374 PE=3 SV=1	tr|G3ICH6|G3ICH6_CRIGR	53 kDa	57
Pyridoxal kinase OS=Cricetulus griseus GN=I79_024458 PE=4 SV=1	tr|G3IKQ5|G3IKQ5_CRIGR	35 kDa	57
Calpain-2 catalytic subunit OS=Cricetulus griseus GN=I79_000054 PE=3 SV=1	tr|G3GRB1|G3GRB1_CRIGR	76 kDa	56
Isoleucyl-tRNA synthetase, mitochondrial OS=Cricetulus griseus GN=I79_000083 PE=4 SV=1	tr|G3GRD8|G3GRD8_CRIGR	94 kDa	56
Carnitine O-palmitoyltransferase 2, mitochondrial OS=Cricetulus griseus GN=I79_001018 PE=3 SV=1	tr|G3GTN3|G3GTN3_CRIGR	74 kDa	56
DnaJ-like subfamily C member 13 OS=Cricetulus griseus GN=I79_003236 PE=4 SV=1	tr|G3GZH6|G3GZH6_CRIGR	175 kDa	56
Alpha-mannosidase OS=Cricetulus griseus GN=I79_005430 PE=3 SV=1	tr|G3H559|G3H559_CRIGR	125 kDa	56
Protein disulfide-isomerase A6 OS=Cricetulus griseus GN=I79_007616 PE=4 SV=1	tr|G3HB04|G3HB04_CRIGR	28 kDa	56
FYVE and coiled-coil domain-containing protein 1 OS=Cricetulus griseus GN=I79_015451 PE=4 SV=1	tr|G3HWT7|G3HWT7_CRIGR	168 kDa	56
Fermitin family-like 2 OS=Cricetulus griseus GN=I79_019099 PE=4 SV=1	tr|G3I6H5|G3I6H5_CRIGR	66 kDa	56
40S ribosomal protein S18 OS=Cricetulus griseus GN=I79_019246 PE=3 SV=1	tr|G3I6W8|G3I6W8_CRIGR	18 kDa	56
Ataxin-2-like protein OS=Cricetulus griseus GN=I79_019514 PE=4 SV=1	tr|G3I7M1|G3I7M1_CRIGR	91 kDa	56
Eukaryotic translation initiation factor 3 subunit D OS=Cricetulus griseus GN=EIF3D PE=3 SV=1	tr|G3IJ29|G3IJ29_CRIGR	57 kDa	56
Serine/threonine-protein kinase PAK 2 OS=Cricetulus griseus GN=I79_000619 PE=4 SV=1	tr|G3GSK4|G3GSK4_CRIGR	58 kDa	55
Protein-glutamine gamma-glutamyltransferase 2 OS=Cricetulus griseus GN=I79_002635 PE=4 SV=1	tr|G3GXZ0|G3GXZ0_CRIGR	77 kDa	55
CAP-Gly domain-containing linker protein 1 OS=Cricetulus griseus GN=I79_004314 PE=4 SV=1	tr|G3H268|G3H268_CRIGR	106 kDa	55
Tyrosine-protein phosphatase non-receptor type 11 OS=Cricetulus griseus GN=I79_004244 PE=4 SV=1	tr|G3H277|G3H277_CRIGR	67 kDa	55
Intron-binding protein aquarius OS=Cricetulus griseus GN=I79_005635 PE=4 SV=1	tr|G3H5P9|G3H5P9_CRIGR	169 kDa	55
Rho guanine nucleotide exchange factor 6 OS=Cricetulus griseus GN=I79_005967 PE=4 SV=1	tr|G3H6K2|G3H6K2_CRIGR	86 kDa	55
Proteasome subunit beta type OS=Cricetulus griseus GN=I79_007181 PE=3 SV=1	tr|G3H9V0|G3H9V0_CRIGR	23 kDa	55
NADH-ubiquinone oxidoreductase 75 kDa subunit, mitochondrial OS=Cricetulus griseus GN=I79_008602 PE=3 SV=1	tr|G3HDL7|G3HDL7_CRIGR	80 kDa	55
T-complex protein 1 subunit delta OS=Cricetulus griseus GN=I79_008649 PE=4 SV=1	tr|G3HDR3|G3HDR3_CRIGR	42 kDa	55
Pyridoxal-dependent decarboxylase domain-containing protein 1 OS=Cricetulus griseus GN=H671_1g2072 PE=4 SV=1	tr|G3HFN7|G3HFN7_CRIGR	87 kDa	55
60S ribosomal protein L11 OS=Cricetulus griseus GN=I79_012069 PE=3 SV=1	tr|G3HMV2|G3HMV2_CRIGR	20 kDa	55
Proteasome subunit alpha type OS=Cricetulus griseus GN=H671_3g9744 PE=3 SV=1	tr|G3HSF3|G3HSF3_CRIGR	26 kDa	55
Valyl-tRNA synthetase OS=Cricetulus griseus GN=I79_016450 PE=3 SV=1	tr|G3HZE9|G3HZE9_CRIGR	166 kDa	55
AP-2 complex subunit mu-1 OS=Cricetulus griseus GN=I79_017819 PE=3 SV=1	tr|G3I319|G3I319_CRIGR	49 kDa	55
Arp2/3 complex 34 kDa subunit OS=Cricetulus griseus GN=I79_022148 PE=3 SV=1	tr|G3IEK1|G3IEK1_CRIGR	34 kDa	55
Adenosylhomocysteinase OS=Cricetulus griseus GN=I79_023374 PE=3 SV=1	tr|G3IHR8|G3IHR8_CRIGR	72 kDa	55
Inositol-3-phosphate synthase 1 OS=Cricetulus griseus GN=I79_005097 PE=4 SV=1	tr|G3H497|G3H497_CRIGR	47 kDa	54
Activator of 90 kDa heat shock protein ATPase-like 1 OS=Cricetulus griseus GN=I79_005789 PE=4 SV=1	tr|G3H638|G3H638_CRIGR	38 kDa	54
Centrosomal protein of 170 kDa OS=Cricetulus griseus GN=I79_005983 PE=4 SV=1	tr|G3H6L8|G3H6L8_CRIGR	181 kDa	54
Septin-6 OS=Cricetulus griseus GN=I79_006198 PE=3 SV=1	tr|G3H771|G3H771_CRIGR	44 kDa	54
Translationally-controlled tumor protein OS=Cricetulus griseus GN=I79_006528 PE=3 SV=1	tr|G3H832|G3H832_CRIGR	16 kDa	54
Eukaryotic translation initiation factor 3 subunit I OS=Cricetulus griseus GN=EIF3I PE=3 SV=1	tr|G3H945|G3H945_CRIGR	36 kDa	54
Serine/threonine-protein kinase 10 OS=Cricetulus griseus GN=I79_007123 PE=4 SV=1	tr|G3H9P3|G3H9P3_CRIGR	155 kDa	54
Minor histocompatibility antigen H13 OS=Cricetulus griseus GN=I79_008888 PE=4 SV=1	tr|G3HEA9|G3HEA9_CRIGR	38 kDa	54
LETM1 and EF-hand domain-containing protein 1, mitochondrial (Fragment) OS=Cricetulus griseus GN=I79_011094 PE=4 SV=1	tr|G3HK76|G3HK76_CRIGR	79 kDa	54
60S ribosomal protein L7 OS=Cricetulus griseus GN=I79_015550 PE=4 SV=1	tr|G3HX34|G3HX34_CRIGR	17 kDa	54
Protein WWC3 OS=Cricetulus griseus GN=I79_016775 PE=4 SV=1	tr|G3I098|G3I098_CRIGR	124 kDa	54
Rap1 GTPase-GDP dissociation stimulator 1 OS=Cricetulus griseus GN=I79_021308 PE=4 SV=1	tr|G3ICB5|G3ICB5_CRIGR	47 kDa	54
Serpin B6 OS=Cricetulus griseus GN=I79_022109 PE=3 SV=1	tr|G3IEG2|G3IEG2_CRIGR	43 kDa	54
Pumilio domain-containing protein KIAA0020-like OS=Cricetulus griseus GN=I79_022902 PE=4 SV=1	tr|G3IGI5|G3IGI5_CRIGR	73 kDa	54
Myosin-Va OS=Cricetulus griseus GN=I79_000133 PE=3 SV=1	tr|G3GRI6|G3GRI6_CRIGR	202 kDa	53
Tyrosine-protein kinase OS=Cricetulus griseus GN=I79_002622 PE=3 SV=1	tr|G3GXX7|G3GXX7_CRIGR	60 kDa	53
Proteasome subunit alpha type OS=Cricetulus griseus GN=I79_003577 PE=3 SV=1	tr|G3H0C2|G3H0C2_CRIGR	30 kDa	53
C-jun-amino-terminal kinase-interacting protein 4 OS=Cricetulus griseus GN=I79_007764 PE=4 SV=1	tr|G3HBD6|G3HBD6_CRIGR	127 kDa	53
Calcium-binding mitochondrial carrier protein Aralar2 OS=Cricetulus griseus GN=I79_007859 PE=3 SV=1	tr|G3HBM4|G3HBM4_CRIGR	80 kDa	53
26S protease regulatory subunit 8 OS=Cricetulus griseus GN=I79_008315 PE=3 SV=1	tr|G3HCU8|G3HCU8_CRIGR	48 kDa	53
Signal recognition particle receptor subunit alpha OS=Cricetulus griseus GN=I79_009353 PE=4 SV=1	tr|G3HFJ5|G3HFJ5_CRIGR	70 kDa	53
ATP-dependent RNA helicase DHX29 OS=Cricetulus griseus GN=DHX29 PE=3 SV=1	tr|G3HHX8|G3HHX8_CRIGR	155 kDa	53
Transcription elongation factor SPT5 OS=Cricetulus griseus GN=I79_010783 PE=4 SV=1	tr|G3HJD9|G3HJD9_CRIGR	104 kDa	53
Junction plakoglobin OS=Cricetulus griseus GN=I79_011694 PE=4 SV=1	tr|G3HLU9|G3HLU9_CRIGR	128 kDa	53
Drebrin-like protein OS=Cricetulus griseus GN=I79_011849 PE=4 SV=1	tr|G3HM98|G3HM98_CRIGR	49 kDa	53
60S ribosomal protein L12 OS=Cricetulus griseus GN=I79_014791 PE=3 SV=1	tr|G3HV18|G3HV18_CRIGR	15 kDa	53
26S proteasome non-ATPase regulatory subunit 7 OS=Cricetulus griseus GN=I79_016691 PE=4 SV=1	tr|G3I018|G3I018_CRIGR	36 kDa	53
Metastasis-associated protein MTA2 OS=Cricetulus griseus GN=I79_016746 PE=4 SV=1	tr|G3I069|G3I069_CRIGR	55 kDa	53
60S ribosomal protein L27 OS=Cricetulus griseus GN=I79_017043 PE=4 SV=1	tr|G3I100|G3I100_CRIGR	13 kDa	53
Cytoskeleton-associated protein 4 OS=Cricetulus griseus GN=I79_017443 PE=4 SV=1	tr|G3I220|G3I220_CRIGR	36 kDa	53
Mitogen-activated protein kinase OS=Cricetulus griseus GN=H671_3g9054 PE=4 SV=1	tr|G3I4H1|G3I4H1_CRIGR	46 kDa	53
Elongation factor G, mitochondrial OS=Cricetulus griseus GN=GFM1 PE=3 SV=1	tr|G3I518|G3I518_CRIGR	83 kDa	53
Prostaglandin reductase 1 OS=Cricetulus griseus GN=I79_018906 PE=4 SV=1	tr|G3I5Z5|G3I5Z5_CRIGR	43 kDa	53
Cullin-3 OS=Cricetulus griseus GN=I79_021472 PE=3 SV=1	tr|G3ICS3|G3ICS3_CRIGR	86 kDa	53
Spermidine synthase OS=Cricetulus griseus GN=I79_022093 PE=3 SV=1	tr|G3IEE6|G3IEE6_CRIGR	29 kDa	53
UDP-glucuronosyltransferase OS=Cricetulus griseus GN=I79_022242 PE=3 SV=1	tr|G3IET7|G3IET7_CRIGR	60 kDa	53
Tubulin alpha chain OS=Cricetulus griseus GN=I79_023825 PE=3 SV=1	tr|G3IIZ5|G3IIZ5_CRIGR	48 kDa	53
Cathepsin Z OS=Cricetulus griseus GN=ctsz PE=2 SV=1	tr|Q9EPP7|Q9EPP7_CRIGR	34 kDa	53
Integrin-linked kinase OS=Cricetulus griseus GN=ilk PE=2 SV=1	tr|C0SSX9|C0SSX9_CRIGR	51 kDa	52
Sorbitol dehydrogenase OS=Cricetulus griseus GN=I79_003742 PE=3 SV=1	tr|G3H0S4|G3H0S4_CRIGR	38 kDa	52
Voltage-dependent anion-selective channel protein 1 OS=Cricetulus griseus GN=I79_004334 PE=4 SV=1	tr|G3H2C6|G3H2C6_CRIGR	53 kDa	52
Myosin-IXb OS=Cricetulus griseus GN=I79_005156 PE=3 SV=1	tr|G3H4F5|G3H4F5_CRIGR	224 kDa	52
Terpene cyclase/mutase family member OS=Cricetulus griseus GN=I79_006829 PE=3 SV=1	tr|G3H8Y0|G3H8Y0_CRIGR	84 kDa	52
RNA-binding protein Raly OS=Cricetulus griseus GN=H671_6g15510 PE=4 SV=1	tr|G3HAN3|G3HAN3_CRIGR	34 kDa	52
60S ribosomal protein L4 OS=Cricetulus griseus GN=I79_009303 PE=4 SV=1	tr|G3HFG4|G3HFG4_CRIGR	24 kDa	52
Putative RNA-binding protein Luc7-like 2 OS=Cricetulus griseus GN=I79_009968 PE=4 SV=1	tr|G3HH71|G3HH71_CRIGR	39 kDa	52
Insulin-like growth factor 2 mRNA-binding protein 2 OS=Cricetulus griseus GN=I79_011259 PE=4 SV=1	tr|G3HKN0|G3HKN0_CRIGR	59 kDa	52
Proteasome subunit beta type OS=Cricetulus griseus GN=H671_1g3226 PE=3 SV=1	tr|G3HQT0|G3HQT0_CRIGR	26 kDa	52
Heterogeneous nuclear ribonucleoprotein M OS=Cricetulus griseus GN=I79_013592 PE=4 SV=1	tr|G3HRW8|G3HRW8_CRIGR	22 kDa	52
Squamous cell carcinoma antigen recognized by T-cells 3 OS=Cricetulus griseus GN=I79_014984 PE=4 SV=1	tr|G3HVJ5|G3HVJ5_CRIGR	92 kDa	52
Pre-mRNA-splicing factor SYF1 OS=Cricetulus griseus GN=I79_015479 PE=4 SV=1	tr|G3HWW6|G3HWW6_CRIGR	100 kDa	52
Basic leucine zipper and W2 domain-containing protein 2 OS=Cricetulus griseus GN=I79_015621 PE=4 SV=1	tr|G3HXA2|G3HXA2_CRIGR	47 kDa	52
Annexin OS=Cricetulus griseus GN=I79_015744 PE=3 SV=1	tr|G3HXL6|G3HXL6_CRIGR	89 kDa	52
Epoxide hydrolase 1 OS=Cricetulus griseus GN=I79_017016 PE=4 SV=1	tr|G3I0X4|G3I0X4_CRIGR	28 kDa	52
U4/U6.U5 tri-snRNP-associated protein 1 OS=Cricetulus griseus GN=I79_017600 PE=4 SV=1	tr|G3I2F8|G3I2F8_CRIGR	137 kDa	52
40S ribosomal protein S9 OS=Cricetulus griseus GN=I79_017852 PE=4 SV=1	tr|G3I351|G3I351_CRIGR	15 kDa	52
Stromal interaction molecule 1 OS=Cricetulus griseus GN=I79_017920 PE=4 SV=1	tr|G3I3B6|G3I3B6_CRIGR	81 kDa	52
Ribonucleoside-diphosphate reductase OS=Cricetulus griseus GN=I79_017921 PE=3 SV=1	tr|G3I3B7|G3I3B7_CRIGR	90 kDa	52
Putative allantoicase OS=Cricetulus griseus GN=I79_017931 PE=4 SV=1	tr|G3I3C7|G3I3C7_CRIGR	80 kDa	52
ATPase family AAA domain-containing protein 3 OS=Cricetulus griseus GN=H671_2g6122 PE=4 SV=1	tr|G3I432|G3I432_CRIGR	66 kDa	52
Elongator complex protein 3 OS=Cricetulus griseus GN=I79_019136 PE=3 SV=1	tr|G3I6L2|G3I6L2_CRIGR	63 kDa	52
E3 ubiquitin-protein ligase BRE1B OS=Cricetulus griseus GN=I79_020348 PE=4 SV=1	tr|G3I9T8|G3I9T8_CRIGR	114 kDa	52
Nuclear pore complex protein Nup214 OS=Cricetulus griseus GN=I79_021774 PE=4 SV=1	tr|G3IDJ2|G3IDJ2_CRIGR	212 kDa	52
ATP-binding cassette sub-family D member 3 (Fragment) OS=Cricetulus griseus GN=I79_023932 PE=4 SV=1	tr|G3IJ99|G3IJ99_CRIGR	66 kDa	52
Uridine 5'-monophosphate synthase OS=Cricetulus griseus GN=H671_4g13027 PE=3 SV=1	tr|G3GSP0|G3GSP0_CRIGR	52 kDa	51
V-type proton ATPase subunit B, brain isoform (Fragment) OS=Cricetulus griseus GN=I79_006080 PE=3 SV=1	tr|G3H6W0|G3H6W0_CRIGR	50 kDa	51
14-3-3 protein gamma OS=Cricetulus griseus GN=I79_007265 PE=3 SV=1	tr|G3HA25|G3HA25_CRIGR	23 kDa	51
Leucine-rich repeat-containing protein 59 OS=Cricetulus griseus GN=I79_007777 PE=4 SV=1	tr|G3HBE9|G3HBE9_CRIGR	33 kDa	51
Liprin-alpha-1 OS=Cricetulus griseus GN=I79_012964 PE=4 SV=1	tr|G3HQ70|G3HQ70_CRIGR	136 kDa	51
182 kDa tankyrase-1-binding protein OS=Cricetulus griseus GN=I79_013464 PE=4 SV=1	tr|G3HRJ2|G3HRJ2_CRIGR	179 kDa	51
Heme oxygenase OS=Cricetulus griseus GN=I79_013693 PE=3 SV=1	tr|G3HS67|G3HS67_CRIGR	36 kDa	51
Myosin-Ic OS=Cricetulus griseus GN=I79_014182 PE=3 SV=1	tr|G3HTF7|G3HTF7_CRIGR	56 kDa	51
Actin-binding protein anillin OS=Cricetulus griseus GN=I79_016957 PE=4 SV=1	tr|G3I0R8|G3I0R8_CRIGR	123 kDa	51
Histone H1.0 OS=Cricetulus griseus GN=I79_018542 PE=3 SV=1	tr|G3I501|G3I501_CRIGR	21 kDa	51
Signal transducer and activator of transcription OS=Cricetulus griseus GN=I79_020201 PE=3 SV=1	tr|G3I9F9|G3I9F9_CRIGR	87 kDa	51
Mitochondrial carnitine/acylcarnitine carrier protein OS=Cricetulus griseus GN=I79_020873 PE=3 SV=1	tr|G3IB81|G3IB81_CRIGR	33 kDa	51
Phenylalanyl-tRNA synthetase beta chain OS=Cricetulus griseus GN=I79_021090 PE=4 SV=1	tr|G3IBQ9|G3IBQ9_CRIGR	66 kDa	51
ATP-dependent 6-phosphofructokinase OS=Cricetulus griseus GN=I79_021781 PE=3 SV=1	tr|G3IDJ8|G3IDJ8_CRIGR	85 kDa	51
Pre-mRNA-processing factor 40-like A OS=Cricetulus griseus GN=I79_021853 PE=4 SV=1	tr|G3IDS0|G3IDS0_CRIGR	81 kDa	51
Serine/threonine-protein phosphatase OS=Cricetulus griseus GN=I79_002008 PE=3 SV=1	tr|G3GW88|G3GW88_CRIGR	34 kDa	50
Proteasome endopeptidase complex (Fragment) OS=Cricetulus griseus GN=I79_002199 PE=3 SV=1	tr|G3GWR8|G3GWR8_CRIGR	24 kDa	50
SAM domain and HD domain-containing protein 1 OS=Cricetulus griseus GN=I79_002615 PE=4 SV=1	tr|G3GXW9|G3GXW9_CRIGR	76 kDa	50
Microtubule-associated protein 1S OS=Cricetulus griseus GN=I79_005123 PE=4 SV=1	tr|G3H4C2|G3H4C2_CRIGR	92 kDa	50
Mesencephalic astrocyte-derived neurotrophic factor OS=Cricetulus griseus GN=I79_006608 PE=4 SV=1	tr|G3H8A8|G3H8A8_CRIGR	25 kDa	50
Importin subunit alpha OS=Cricetulus griseus GN=I79_006913 PE=3 SV=1	tr|G3H951|G3H951_CRIGR	60 kDa	50
40S ribosomal protein S16 OS=Cricetulus griseus GN=I79_010782 PE=3 SV=1	tr|G3HJD8|G3HJD8_CRIGR	16 kDa	50
Cullin-4A OS=Cricetulus griseus GN=I79_011074 PE=3 SV=1	tr|G3HK57|G3HK57_CRIGR	68 kDa	50
High mobility group protein B2 OS=Cricetulus griseus GN=I79_011363 PE=4 SV=1	tr|G3HKY0|G3HKY0_CRIGR	18 kDa	50
V-type proton ATPase subunit H OS=Cricetulus griseus GN=I79_013987 PE=4 SV=1	tr|G3HSY7|G3HSY7_CRIGR	55 kDa	50
Nucleosome assembly protein 1-like 1 OS=Cricetulus griseus GN=I79_014020 PE=3 SV=1	tr|G3HT18|G3HT18_CRIGR	27 kDa	50
Proto-oncogene C-crk OS=Cricetulus griseus GN=I79_014183 PE=4 SV=1	tr|G3HTF8|G3HTF8_CRIGR	36 kDa	50
Myosin-VI OS=Cricetulus griseus GN=I79_016947 PE=3 SV=1	tr|G3I0Q8|G3I0Q8_CRIGR	93 kDa	50
Beta-arrestin-1 OS=Cricetulus griseus GN=I79_023811 PE=4 SV=1	tr|G3IIY3|G3IIY3_CRIGR	47 kDa	50
Serine--tRNA ligase, cytoplasmic OS=Cricetulus griseus GN=SARS PE=2 SV=2	sp|P26636|SYSC_CRIGR	59 kDa	49
Putative RNA-binding protein 19 OS=Cricetulus griseus GN=I79_001190 PE=4 SV=1	tr|G3GU41|G3GU41_CRIGR	106 kDa	49
Nuclear pore complex protein Nup107 OS=Cricetulus griseus GN=I79_002680 PE=4 SV=1	tr|G3GY25|G3GY25_CRIGR	107 kDa	49
Nucleolar protein 58 OS=Cricetulus griseus GN=I79_002999 PE=4 SV=1	tr|G3GYX2|G3GYX2_CRIGR	35 kDa	49
Phosphoglucomutase-1 OS=Cricetulus griseus GN=I79_003195 PE=3 SV=1	tr|G3GZD2|G3GZD2_CRIGR	63 kDa	49
Anaphase-promoting complex subunit 1 OS=Cricetulus griseus GN=I79_003456 PE=4 SV=1	tr|G3H008|G3H008_CRIGR	197 kDa	49
Ras-related protein Rab-8A OS=Cricetulus griseus GN=H671_1g1639 PE=4 SV=1	tr|G3H4I1|G3H4I1_CRIGR	27 kDa	49
Pyruvate dehydrogenase E1 component subunit alpha OS=Cricetulus griseus GN=PDH-A1 PE=2 SV=1	tr|G3H5K6|G3H5K6_CRIGR	43 kDa	49
Leucyl-cystinyl aminopeptidase OS=Cricetulus griseus GN=I79_006172 PE=4 SV=1	tr|G3H746|G3H746_CRIGR	116 kDa	49
Histone deacetylase OS=Cricetulus griseus GN=I79_006904 PE=3 SV=1	tr|G3H942|G3H942_CRIGR	55 kDa	49
Testin OS=Cricetulus griseus GN=I79_007059 PE=4 SV=1	tr|G3H9I6|G3H9I6_CRIGR	47 kDa	49
26S protease regulatory subunit 4 OS=Cricetulus griseus GN=I79_007793 PE=4 SV=1	tr|G3HBG5|G3HBG5_CRIGR	53 kDa	49
Microtubule-associated protein RP/EB family member 1 OS=Cricetulus griseus GN=H671_6g16114 PE=4 SV=1	tr|G3HE84|G3HE84_CRIGR	30 kDa	49
Alpha-actinin-4 (Fragment) OS=Cricetulus griseus GN=I79_010752 PE=4 SV=1	tr|G3HJB0|G3HJB0_CRIGR	38 kDa	49
Bleomycin hydrolase OS=Cricetulus griseus GN=I79_013360 PE=4 SV=1	tr|G3HR96|G3HR96_CRIGR	52 kDa	49
Spliceosome RNA helicase BAT1 OS=Cricetulus griseus GN=I79_016476 PE=4 SV=1	tr|G3HZH3|G3HZH3_CRIGR	32 kDa	49
Oligoribonuclease, mitochondrial OS=Cricetulus griseus GN=I79_017454 PE=3 SV=1	tr|G3I230|G3I230_CRIGR	27 kDa	49
Ras-related protein Rab-11B OS=Cricetulus griseus GN=I79_018814 PE=4 SV=1	tr|G3I5Q9|G3I5Q9_CRIGR	24 kDa	49
Lactadherin OS=Cricetulus griseus GN=I79_021326 PE=4 SV=1	tr|G3ICD3|G3ICD3_CRIGR	16 kDa	49
Ataxin-10 OS=Cricetulus griseus GN=I79_021377 PE=4 SV=1	tr|G3ICH9|G3ICH9_CRIGR	34 kDa	49
Voltage-gated potassium channel subunit beta-2 OS=Cricetulus griseus GN=I79_021415 PE=4 SV=1	tr|G3ICL7|G3ICL7_CRIGR	37 kDa	49
Pre-mRNA-processing factor 19 OS=Cricetulus griseus GN=I79_021945 PE=4 SV=1	tr|G3IE04|G3IE04_CRIGR	53 kDa	49
Succinate dehydrogenase [ubiquinone] iron-sulfur subunit, mitochondrial OS=Cricetulus griseus GN=I79_022285 PE=3 SV=1	tr|G3IEY0|G3IEY0_CRIGR	26 kDa	49
26S proteasome non-ATPase regulatory subunit 1 OS=Cricetulus griseus GN=I79_024971 PE=4 SV=1	tr|G3IM40|G3IM40_CRIGR	60 kDa	49
Myosin-Ie OS=Cricetulus griseus GN=I79_000180 PE=3 SV=1	tr|G3GRM7|G3GRM7_CRIGR	117 kDa	48
Phosphoacetylglucosamine mutase OS=Cricetulus griseus GN=I79_000908 PE=3 SV=1	tr|G3GTC9|G3GTC9_CRIGR	59 kDa	48
Serine/threonine-protein kinase WNK2 OS=Cricetulus griseus GN=I79_001340 PE=4 SV=1	tr|G3GUH8|G3GUH8_CRIGR	201 kDa	48
Adenosine kinase OS=Cricetulus griseus GN=I79_002182 PE=4 SV=1	tr|G3GWQ3|G3GWQ3_CRIGR	40 kDa	48
RNA-binding protein 28 OS=Cricetulus griseus GN=I79_003120 PE=4 SV=1	tr|G3GZ87|G3GZ87_CRIGR	87 kDa	48
Retrovirus-related Gag polyprotein OS=Cricetulus griseus GN=I79_004974 PE=4 SV=1	tr|G3H3Y2|G3H3Y2_CRIGR	55 kDa	48
KH domain-containing, RNA-binding, signal transduction-associated protein 1 OS=Cricetulus griseus GN=I79_006915 PE=4 SV=1	tr|G3H953|G3H953_CRIGR	48 kDa	48
ATP synthase subunit alpha, mitochondrial OS=Cricetulus griseus GN=I79_007392 PE=4 SV=1	tr|G3HAE3|G3HAE3_CRIGR	31 kDa	48
AP-1 complex subunit gamma-1 OS=Cricetulus griseus GN=I79_007420 PE=4 SV=1	tr|G3HAG8|G3HAG8_CRIGR	91 kDa	48
Cation-independent mannose-6-phosphate receptor OS=Cricetulus griseus GN=I79_009791 PE=4 SV=1	tr|G3HGQ1|G3HGQ1_CRIGR	187 kDa	48
Mitochondrial import receptor subunit TOM70 OS=Cricetulus griseus GN=I79_012005 PE=4 SV=1	tr|G3HMN6|G3HMN6_CRIGR	43 kDa	48
Acyl-coenzyme A thioesterase 2, mitochondrial OS=Cricetulus griseus GN=I79_012300 PE=4 SV=1	tr|G3HNG2|G3HNG2_CRIGR	50 kDa	48
Dual specificity mitogen-activated protein kinase kinase 2 OS=Cricetulus griseus GN=I79_013855 PE=3 SV=1	tr|G3HSM1|G3HSM1_CRIGR	42 kDa	48
Splicing factor, arginine/serine-rich 7 (Fragment) OS=Cricetulus griseus GN=I79_013994 PE=4 SV=1	tr|G3HSZ4|G3HSZ4_CRIGR	26 kDa	48
Phosphoglycerate kinase OS=Cricetulus griseus GN=I79_015556 PE=3 SV=1	tr|G3HX39|G3HX39_CRIGR	21 kDa	48
Serine/threonine-protein phosphatase (Fragment) OS=Cricetulus griseus GN=I79_016554 PE=3 SV=1	tr|G3HZP8|G3HZP8_CRIGR	35 kDa	48
S-methyl-5'-thioadenosine phosphorylase OS=Cricetulus griseus GN=MTAP PE=3 SV=1	tr|G3I0I7|G3I0I7_CRIGR	36 kDa	48
[Protein ADP-ribosylarginine] hydrolase OS=Cricetulus griseus GN=I79_017258 PE=4 SV=1	tr|G3I1J6|G3I1J6_CRIGR	39 kDa	48
Actin-related protein 2/3 complex subunit OS=Cricetulus griseus GN=I79_017891 PE=3 SV=1	tr|G3I390|G3I390_CRIGR	41 kDa	48
Ribonuclease inhibitor OS=Cricetulus griseus GN=I79_017958 PE=4 SV=1	tr|G3I3F3|G3I3F3_CRIGR	50 kDa	48
G protein-coupled receptor kinase OS=Cricetulus griseus GN=I79_018180 PE=3 SV=1	tr|G3I409|G3I409_CRIGR	80 kDa	48
Splicing factor 1 OS=Cricetulus griseus GN=I79_019082 PE=4 SV=1	tr|G3I6H3|G3I6H3_CRIGR	57 kDa	48
Rab3 GTPase-activating protein non-catalytic subunit OS=Cricetulus griseus GN=I79_000080 PE=4 SV=1	tr|G3GRD7|G3GRD7_CRIGR	145 kDa	47
26S protease regulatory subunit 6A OS=Cricetulus griseus GN=I79_002888 PE=3 SV=1	tr|G3GYK8|G3GYK8_CRIGR	30 kDa	47
Kinesin light chain 1 OS=Cricetulus griseus GN=I79_004696 PE=4 SV=1	tr|G3H381|G3H381_CRIGR	69 kDa	47
DNA mismatch repair protein Msh6 OS=Cricetulus griseus GN=I79_005641 PE=3 SV=1	tr|G3H5Q5|G3H5Q5_CRIGR	142 kDa	47
Sodium/potassium-transporting ATPase subunit alpha-2 OS=Cricetulus griseus GN=I79_006481 PE=3 SV=1	tr|G3H7Y5|G3H7Y5_CRIGR	132 kDa	47
Scaffold attachment factor B1 OS=Cricetulus griseus GN=I79_008200 PE=4 SV=1	tr|G3HCI9|G3HCI9_CRIGR	103 kDa	47
Calponin OS=Cricetulus griseus GN=I79_009211 PE=3 SV=1	tr|G3HF56|G3HF56_CRIGR	33 kDa	47
60S ribosomal protein L31 OS=Cricetulus griseus GN=I79_010107 PE=4 SV=1	tr|G3HHK3|G3HHK3_CRIGR	14 kDa	47
SWI/SNF complex subunit SMARCC1 (Fragment) OS=Cricetulus griseus GN=I79_011288 PE=4 SV=1	tr|G3HKQ9|G3HKQ9_CRIGR	155 kDa	47
B-cell receptor-associated protein 31 OS=Cricetulus griseus GN=I79_013972 PE=4 SV=1	tr|G3HSX3|G3HSX3_CRIGR	28 kDa	47
PDZ and LIM domain protein 1 OS=Cricetulus griseus GN=H671_3g8924 PE=4 SV=1	tr|G3HXY1|G3HXY1_CRIGR	36 kDa	47
Lamina-associated polypeptide 2, isoforms alpha/zeta OS=Cricetulus griseus GN=I79_017678 PE=4 SV=1	tr|G3I2N4|G3I2N4_CRIGR	35 kDa	47
Early endosome antigen 1 OS=Cricetulus griseus GN=I79_018911 PE=4 SV=1	tr|G3I600|G3I600_CRIGR	128 kDa	47
ADP-ribosylation factor 3 OS=Cricetulus griseus GN=I79_019118 PE=3 SV=1	tr|G3I6J4|G3I6J4_CRIGR	21 kDa	47
Proteasome subunit alpha type OS=Cricetulus griseus GN=I79_020214 PE=3 SV=1	tr|G3I9G7|G3I9G7_CRIGR	29 kDa	47
Rho-related GTP-binding protein RhoC OS=Cricetulus griseus GN=I79_021857 PE=3 SV=1	tr|G3IDS4|G3IDS4_CRIGR	22 kDa	47
UDP-glucose 6-dehydrogenase OS=Cricetulus griseus GN=I79_025636 PE=4 SV=1	tr|G3INU6|G3INU6_CRIGR	31 kDa	47
DnaJ-like subfamily C member 3 OS=Cricetulus griseus GN=I79_000392 PE=4 SV=1	tr|G3GS78|G3GS78_CRIGR	58 kDa	46
Ubiquitin carboxyl-terminal hydrolase 24 OS=Cricetulus griseus GN=I79_000989 PE=3 SV=1	tr|G3GTK4|G3GTK4_CRIGR	234 kDa	46
Protein transport protein Sec24C OS=Cricetulus griseus GN=I79_002170 PE=4 SV=1	tr|G3GWP1|G3GWP1_CRIGR	119 kDa	46
Hepatocyte growth factor-regulated tyrosine kinase substrate OS=Cricetulus griseus GN=I79_002390 PE=4 SV=1	tr|G3GX75|G3GX75_CRIGR	86 kDa	46
Very long-chain specific acyl-CoA dehydrogenase, mitochondrial OS=Cricetulus griseus GN=I79_002775 PE=3 SV=1	tr|G3GYA2|G3GYA2_CRIGR	70 kDa	46
Cathepsin B OS=Cricetulus griseus GN=I79_003681 PE=3 SV=1	tr|G3H0L9|G3H0L9_CRIGR	38 kDa	46
NSFL1 cofactor p47 OS=Cricetulus griseus GN=I79_006110 PE=4 SV=1	tr|G3H6Y6|G3H6Y6_CRIGR	41 kDa	46
UTP--glucose-1-phosphate uridylyltransferase OS=Cricetulus griseus GN=I79_008637 PE=3 SV=1	tr|G3HDQ1|G3HDQ1_CRIGR	57 kDa	46
40S ribosomal protein S15 OS=Cricetulus griseus GN=I79_009233 PE=3 SV=1	tr|G3HF77|G3HF77_CRIGR	13 kDa	46
Histone-binding protein RBBP7 OS=Cricetulus griseus GN=I79_011156 PE=4 SV=1	tr|G3HKD6|G3HKD6_CRIGR	47 kDa	46
Ankycorbin OS=Cricetulus griseus GN=I79_011173 PE=4 SV=1	tr|G3HKF3|G3HKF3_CRIGR	106 kDa	46
60S ribosomal protein L36a OS=Cricetulus griseus GN=I79_011589 PE=3 SV=1	tr|G3HLJ9|G3HLJ9_CRIGR	12 kDa	46
Protein canopy-like 2 OS=Cricetulus griseus GN=I79_013488 PE=4 SV=1	tr|G3HRP2|G3HRP2_CRIGR	21 kDa	46
Eukaryotic initiation factor 4A-III OS=Cricetulus griseus GN=I79_014171 PE=4 SV=1	tr|G3HTE6|G3HTE6_CRIGR	32 kDa	46
Phosphatidylinositol transfer protein alpha isoform OS=Cricetulus griseus GN=I79_014180 PE=4 SV=1	tr|G3HTF5|G3HTF5_CRIGR	20 kDa	46
Ubiquitin carboxyl-terminal hydrolase 47 OS=Cricetulus griseus GN=I79_015303 PE=4 SV=1	tr|G3HWE6|G3HWE6_CRIGR	86 kDa	46
Chromodomain-helicase-DNA-binding protein 8 OS=Cricetulus griseus GN=CHD8 PE=3 SV=1	tr|G3HWS4|G3HWS4_CRIGR	292 kDa	46
Putative ATP-dependent RNA helicase DDX23 OS=Cricetulus griseus GN=I79_019124 PE=4 SV=1	tr|G3I6K0|G3I6K0_CRIGR	95 kDa	46
Long-chain-fatty-acid--CoA ligase 1 OS=Cricetulus griseus GN=I79_020004 PE=4 SV=1	tr|G3I8X2|G3I8X2_CRIGR	81 kDa	46
Heme oxygenase OS=Cricetulus griseus GN=I79_020609 PE=3 SV=1	tr|G3IAI6|G3IAI6_CRIGR	33 kDa	46
Protein furry-like-like OS=Cricetulus griseus GN=I79_020946 PE=4 SV=1	tr|G3IBC6|G3IBC6_CRIGR	339 kDa	46
40S ribosomal protein S3 OS=Cricetulus griseus GN=I79_021716 PE=3 SV=1	tr|G3IDD9|G3IDD9_CRIGR	13 kDa	46
Phosphoglucomutase-2 OS=Cricetulus griseus GN=I79_022469 PE=4 SV=1	tr|G3IFE7|G3IFE7_CRIGR	69 kDa	46
Signal recognition particle 72 kDa protein OS=Cricetulus griseus GN=I79_022536 PE=4 SV=1	tr|G3IFL3|G3IFL3_CRIGR	53 kDa	46
Ras-related protein Rab-34 OS=Cricetulus griseus GN=I79_022894 PE=4 SV=1	tr|G3IGH9|G3IGH9_CRIGR	29 kDa	46
UDP-N-acetylhexosamine pyrophosphorylase-like protein 1 OS=Cricetulus griseus GN=I79_023952 PE=4 SV=1	tr|G3IJB9|G3IJB9_CRIGR	58 kDa	46
Cytochrome c oxidase subunit 4 isoform 1, mitochondrial OS=Cricetulus griseus GN=I79_000256 PE=4 SV=1	tr|G3GRW1|G3GRW1_CRIGR	20 kDa	45
Caprin-1 OS=Cricetulus griseus GN=I79_003032 PE=4 SV=1	tr|G3GYY2|G3GYY2_CRIGR	74 kDa	45
CD44 antigen OS=Cricetulus griseus GN=I79_003042 PE=4 SV=1	tr|G3GYZ1|G3GYZ1_CRIGR	54 kDa	45
Adipocyte plasma membrane-associated protein OS=Cricetulus griseus GN=I79_006122 PE=4 SV=1	tr|G3H6Z8|G3H6Z8_CRIGR	46 kDa	45
Adenylate kinase 2, mitochondrial OS=Cricetulus griseus GN=I79_006890 PE=3 SV=1	tr|G3H928|G3H928_CRIGR	15 kDa	45
Eukaryotic translation initiation factor 6 OS=Cricetulus griseus GN=EIF6 PE=3 SV=1	tr|G3HAQ2|G3HAQ2_CRIGR	27 kDa	45
Importin-4 OS=Cricetulus griseus GN=I79_008542 PE=4 SV=1	tr|G3HDD8|G3HDD8_CRIGR	108 kDa	45
Eukaryotic peptide chain release factor subunit 1 OS=Cricetulus griseus GN=I79_009142 PE=4 SV=1	tr|G3HEZ1|G3HEZ1_CRIGR	45 kDa	45
Phosphatidylinositol 4-kinase alpha OS=Cricetulus griseus GN=I79_009515 PE=3 SV=1	tr|G3HFZ6|G3HFZ6_CRIGR	231 kDa	45
Propionyl-CoA carboxylase alpha chain, mitochondrial OS=Cricetulus griseus GN=I79_009813 PE=4 SV=1	tr|G3HGS2|G3HGS2_CRIGR	96 kDa	45
Malectin OS=Cricetulus griseus GN=I79_010324 PE=4 SV=1	tr|G3HI57|G3HI57_CRIGR	24 kDa	45
Prolyl 4-hydroxylase subunit alpha-1 OS=Cricetulus griseus GN=I79_010658 PE=4 SV=1	tr|G3HJ24|G3HJ24_CRIGR	58 kDa	45
Alpha-actinin-4 OS=Cricetulus griseus GN=I79_010753 PE=4 SV=1	tr|G3HJB1|G3HJB1_CRIGR	26 kDa	45
Muscleblind-like protein 1 OS=Cricetulus griseus GN=I79_011479 PE=4 SV=1	tr|G3HL93|G3HL93_CRIGR	41 kDa	45
Nucleolar transcription factor 1 OS=Cricetulus griseus GN=I79_011588 PE=4 SV=1	tr|G3HLJ8|G3HLJ8_CRIGR	85 kDa	45
Platelet-activating factor acetylhydrolase IB subunit alpha OS=Cricetulus griseus GN=PAFAH1B1 PE=3 SV=1	tr|G3HVB8|G3HVB8_CRIGR	47 kDa	45
Adenylosuccinate lyase OS=Cricetulus griseus GN=I79_015153 PE=3 SV=1	tr|G3HW06|G3HW06_CRIGR	55 kDa	45
Estradiol 17-beta-dehydrogenase 12 OS=Cricetulus griseus GN=I79_015493 PE=3 SV=1	tr|G3HWX8|G3HWX8_CRIGR	35 kDa	45
Biorientation of chromosomes in cell division protein 1-like OS=Cricetulus griseus GN=I79_015721 PE=4 SV=1	tr|G3HXJ8|G3HXJ8_CRIGR	316 kDa	45
Putative ATP-dependent RNA helicase DHX36 OS=Cricetulus griseus GN=I79_015859 PE=4 SV=1	tr|G3HXU5|G3HXU5_CRIGR	106 kDa	45
Aldehyde dehydrogenase family 16 member A1 OS=Cricetulus griseus GN=I79_016665 PE=3 SV=1	tr|G3I000|G3I000_CRIGR	85 kDa	45
Purine nucleoside phosphorylase (Fragment) OS=Cricetulus griseus GN=I79_017328 PE=4 SV=1	tr|G3I1R2|G3I1R2_CRIGR	31 kDa	45
60S acidic ribosomal protein P2 OS=Cricetulus griseus GN=H671_3g9879 PE=3 SV=1	tr|G3I3H2|G3I3H2_CRIGR	12 kDa	45
Eukaryotic translation initiation factor 4 gamma 3 OS=Cricetulus griseus GN=I79_018265 PE=4 SV=1	tr|G3I488|G3I488_CRIGR	176 kDa	45
Xanthine dehydrogenase/oxidase OS=Cricetulus griseus GN=I79_018339 PE=4 SV=1	tr|G3I4G1|G3I4G1_CRIGR	146 kDa	45
RNA-binding protein FUS OS=Cricetulus griseus GN=I79_019424 PE=4 SV=1	tr|G3I7D7|G3I7D7_CRIGR	21 kDa	45
Dynactin subunit 1 OS=Cricetulus griseus GN=I79_019612 PE=4 SV=1	tr|G3I7W3|G3I7W3_CRIGR	64 kDa	45
Leucine-rich repeat flightless-interacting protein 1 OS=Cricetulus griseus GN=I79_023832 PE=4 SV=1	tr|G3IJ02|G3IJ02_CRIGR	78 kDa	45
Cytosolic acyl coenzyme A thioester hydrolase OS=Cricetulus griseus GN=I79_024146 PE=4 SV=1	tr|G3IJV7|G3IJV7_CRIGR	36 kDa	45
Long-chain-fatty-acid--CoA ligase 3 OS=Cricetulus griseus GN=I79_024205 PE=4 SV=1	tr|G3IK12|G3IK12_CRIGR	79 kDa	45
Signal peptidase complex subunit 2 OS=Cricetulus griseus GN=I79_025033 PE=4 SV=1	tr|G3IM98|G3IM98_CRIGR	17 kDa	45
Putative E3 ubiquitin-protein ligase HECTD3 OS=Cricetulus griseus GN=I79_002967 PE=4 SV=1	tr|G3GYR1|G3GYR1_CRIGR	136 kDa	44
Carboxypeptidase OS=Cricetulus griseus GN=I79_003960 PE=3 SV=1	tr|G3H1D5|G3H1D5_CRIGR	51 kDa	44
60S ribosomal protein L37a OS=Cricetulus griseus GN=H671_2g6390 PE=3 SV=1	tr|G3H3Z5|G3H3Z5_CRIGR	10 kDa	44
Proteasome subunit beta type OS=Cricetulus griseus GN=I79_005704 PE=3 SV=1	tr|G3H5W0|G3H5W0_CRIGR	22 kDa	44
ELKS/RAB6-interacting/CAST family member 1 OS=Cricetulus griseus GN=I79_006571 PE=4 SV=1	tr|G3H873|G3H873_CRIGR	128 kDa	44
Peroxiredoxin-2 OS=Cricetulus griseus GN=I79_008337 PE=4 SV=1	tr|G3HCW9|G3HCW9_CRIGR	22 kDa	44
Splicing factor 3A subunit 3 OS=Cricetulus griseus GN=I79_008773 PE=4 SV=1	tr|G3HE04|G3HE04_CRIGR	59 kDa	44
Zinc finger CCCH-type antiviral protein 1 OS=Cricetulus griseus GN=I79_009977 PE=4 SV=1	tr|G3HH79|G3HH79_CRIGR	111 kDa	44
Integrin alpha-V OS=Cricetulus griseus GN=I79_010178 PE=3 SV=1	tr|G3HHR9|G3HHR9_CRIGR	105 kDa	44
Tubulin beta-6 chain OS=Cricetulus griseus GN=I79_012097 PE=4 SV=1	tr|G3HMW8|G3HMW8_CRIGR	25 kDa	44
60S ribosomal protein L28 OS=Cricetulus griseus GN=I79_016110 PE=4 SV=1	tr|G3HYH7|G3HYH7_CRIGR	13 kDa	44
Ribosomal protein OS=Cricetulus griseus GN=H671_1g3430 PE=3 SV=1	tr|G3HZV0|G3HZV0_CRIGR	15 kDa	44
60S ribosomal protein L10 OS=Cricetulus griseus GN=I79_016799 PE=4 SV=1	tr|G3I0C0|G3I0C0_CRIGR	11 kDa	44
Ribonucleoside-diphosphate reductase subunit M2 OS=Cricetulus griseus GN=I79_017646 PE=4 SV=1	tr|G3I2K8|G3I2K8_CRIGR	45 kDa	44
DNA polymerase OS=Cricetulus griseus GN=I79_019313 PE=3 SV=1	tr|G3I732|G3I732_CRIGR	118 kDa	44
Pantetheinase OS=Cricetulus griseus GN=I79_019325 PE=4 SV=1	tr|G3I740|G3I740_CRIGR	57 kDa	44
Phosphoinositide phospholipase C (Fragment) OS=Cricetulus griseus GN=I79_019745 PE=4 SV=1	tr|G3I883|G3I883_CRIGR	139 kDa	44
Histone H2A OS=Cricetulus griseus GN=I79_020102 PE=3 SV=1	tr|G3I968|G3I968_CRIGR	15 kDa	44
Atlastin-3 OS=Cricetulus griseus GN=I79_021367 PE=4 SV=1	tr|G3ICG9|G3ICG9_CRIGR	45 kDa	44
Nucleosome assembly protein 1-like 4 OS=Cricetulus griseus GN=I79_023761 PE=3 SV=1	tr|G3IIT5|G3IIT5_CRIGR	39 kDa	44
Protein transport protein Sec24D OS=Cricetulus griseus GN=I79_024278 PE=4 SV=1	tr|G3IK83|G3IK83_CRIGR	100 kDa	44
Glutaredoxin-3 OS=Cricetulus griseus GN=I79_024482 PE=4 SV=1	tr|G3IKS9|G3IKS9_CRIGR	38 kDa	44
Transportin-3 OS=Cricetulus griseus GN=I79_003133 PE=4 SV=1	tr|G3GZ54|G3GZ54_CRIGR	104 kDa	43
Cytochrome c oxidase subunit 5B, mitochondrial OS=Cricetulus griseus GN=I79_004089 PE=4 SV=1	tr|G3H1Q7|G3H1Q7_CRIGR	14 kDa	43
Acetyltransferase component of pyruvate dehydrogenase complex OS=Cricetulus griseus GN=H671_4g12054 PE=3 SV=1	tr|G3H2H5|G3H2H5_CRIGR	68 kDa	43
Vacuolar protein sorting-associated protein 26A OS=Cricetulus griseus GN=I79_006057 PE=4 SV=1	tr|G3H6T8|G3H6T8_CRIGR	38 kDa	43
Activity-dependent neuroprotector homeobox protein OS=Cricetulus griseus GN=H671_6g16437 PE=4 SV=1	tr|G3HEU6|G3HEU6_CRIGR	124 kDa	43
AP-3 complex subunit delta-1 OS=Cricetulus griseus GN=I79_009264 PE=4 SV=1	tr|G3HFA8|G3HFA8_CRIGR	135 kDa	43
Ribosome biogenesis protein BMS1-like OS=Cricetulus griseus GN=I79_011308 PE=4 SV=1	tr|G3HKS8|G3HKS8_CRIGR	145 kDa	43
Synaptic vesicle membrane protein VAT-1-like OS=Cricetulus griseus GN=I79_011747 PE=4 SV=1	tr|G3HM03|G3HM03_CRIGR	29 kDa	43
Fragile X mental retardation 1 protein (Fragment) OS=Cricetulus griseus GN=I79_012168 PE=4 SV=1	tr|G3HN37|G3HN37_CRIGR	63 kDa	43
Transcriptional regulator ATRX OS=Cricetulus griseus GN=I79_012480 PE=4 SV=1	tr|G3HNY0|G3HNY0_CRIGR	265 kDa	43
GTP-binding nuclear protein Ran OS=Cricetulus griseus GN=I79_012596 PE=3 SV=1	tr|G3HP89|G3HP89_CRIGR	25 kDa	43
Regulator of differentiation 1 OS=Cricetulus griseus GN=I79_012713 PE=4 SV=1	tr|G3HPJ9|G3HPJ9_CRIGR	57 kDa	43
Succinate--CoA ligase [ADP/GDP-forming] subunit alpha, mitochondrial OS=Cricetulus griseus GN=SUCLG1 PE=3 SV=1	tr|G3HQ05|G3HQ05_CRIGR	35 kDa	43
Mitochondrial ribonuclease P protein 1 OS=Cricetulus griseus GN=I79_013801 PE=4 SV=1	tr|G3HSH0|G3HSH0_CRIGR	60 kDa	43
Ubiquitin-conjugating enzyme E2 O OS=Cricetulus griseus GN=I79_014360 PE=3 SV=1	tr|G3HTY0|G3HTY0_CRIGR	125 kDa	43
Methionyl-tRNA synthetase, cytoplasmic OS=Cricetulus griseus GN=I79_015192 PE=3 SV=1	tr|G3HW44|G3HW44_CRIGR	103 kDa	43
U1 small nuclear ribonucleoprotein 70 kDa OS=Cricetulus griseus GN=I79_016650 PE=4 SV=1	tr|G3HZY5|G3HZY5_CRIGR	52 kDa	43
40S ribosomal protein S26 OS=Cricetulus griseus GN=I79_016940 PE=3 SV=1	tr|G3I0Q1|G3I0Q1_CRIGR	13 kDa	43
Chromosome-associated kinesin KIF4 OS=Cricetulus griseus GN=I79_017214 PE=3 SV=1	tr|G3I1F9|G3I1F9_CRIGR	185 kDa	43
40S ribosomal protein S20 OS=Cricetulus griseus GN=I79_017563 PE=3 SV=1	tr|G3I2D3|G3I2D3_CRIGR	15 kDa	43
Tubulin-specific chaperone D OS=Cricetulus griseus GN=I79_018226 PE=4 SV=1	tr|G3I449|G3I449_CRIGR	126 kDa	43
Plastin-3 OS=Cricetulus griseus GN=I79_021170 PE=4 SV=1	tr|G3IBY4|G3IBY4_CRIGR	52 kDa	43
von Willebrand factor A domain-containing protein 5A OS=Cricetulus griseus GN=I79_021281 PE=4 SV=1	tr|G3IC91|G3IC91_CRIGR	92 kDa	43
F-actin-capping protein subunit alpha-1 OS=Cricetulus griseus GN=I79_021855 PE=3 SV=1	tr|G3IDS2|G3IDS2_CRIGR	27 kDa	43
Oxysterol-binding protein (Fragment) OS=Cricetulus griseus GN=I79_023514 PE=3 SV=1	tr|G3II52|G3II52_CRIGR	84 kDa	43
Beta-catenin-like protein 1 OS=Cricetulus griseus GN=I79_002626 PE=4 SV=1	tr|G3GXY1|G3GXY1_CRIGR	65 kDa	42
Nuclear pore complex protein Nup160 OS=Cricetulus griseus GN=I79_002900 PE=4 SV=1	tr|G3GYM0|G3GYM0_CRIGR	137 kDa	42
Alpha-mannosidase OS=Cricetulus griseus GN=I79_003606 PE=3 SV=1	tr|G3H0F1|G3H0F1_CRIGR	122 kDa	42
Importin-9 OS=Cricetulus griseus GN=I79_004830 PE=4 SV=1	tr|G3H3I2|G3H3I2_CRIGR	131 kDa	42
Ribosomal protein S6 kinase alpha-3 OS=Cricetulus griseus GN=I79_005599 PE=4 SV=1	tr|G3H5L5|G3H5L5_CRIGR	81 kDa	42
HIV Tat-specific factor 1-like OS=Cricetulus griseus GN=I79_005970 PE=4 SV=1	tr|G3H6K5|G3H6K5_CRIGR	61 kDa	42
Calmodulin OS=Cricetulus griseus GN=I79_007796 PE=4 SV=1	tr|G3HBG8|G3HBG8_CRIGR	18 kDa	42
Proteasome activator complex subunit 1 OS=Cricetulus griseus GN=I79_008549 PE=4 SV=1	tr|G3HDE5|G3HDE5_CRIGR	25 kDa	42
Interferon-induced GTP-binding protein Mx2 OS=Cricetulus griseus GN=I79_009288 PE=3 SV=1	tr|G3HFD2|G3HFD2_CRIGR	77 kDa	42
Acetyl-CoA acetyltransferase, cytosolic OS=Cricetulus griseus GN=I79_009782 PE=3 SV=1	tr|G3HGP4|G3HGP4_CRIGR	41 kDa	42
Cell division control protein 42-like OS=Cricetulus griseus GN=I79_010498 PE=3 SV=1	tr|G3HIM4|G3HIM4_CRIGR	21 kDa	42
Ras suppressor protein 1 OS=Cricetulus griseus GN=I79_012198 PE=4 SV=1	tr|G3HN65|G3HN65_CRIGR	31 kDa	42
Nicalin OS=Cricetulus griseus GN=I79_013824 PE=4 SV=1	tr|G3HSJ1|G3HSJ1_CRIGR	77 kDa	42
Ubiquitin carboxyl-terminal hydrolase OS=Cricetulus griseus GN=I79_014645 PE=3 SV=1	tr|G3HUN1|G3HUN1_CRIGR	38 kDa	42
Glyceraldehyde-3-phosphate dehydrogenase OS=Cricetulus griseus GN=H671_2g7066 PE=4 SV=1	tr|G3HXF7|G3HXF7_CRIGR	33 kDa	42
DnaJ-like subfamily B member 11 OS=Cricetulus griseus GN=I79_016100 PE=4 SV=1	tr|G3HYG7|G3HYG7_CRIGR	41 kDa	42
RuvB-like helicase OS=Cricetulus griseus GN=I79_016646 PE=3 SV=1	tr|G3HZY1|G3HZY1_CRIGR	57 kDa	42
Nicotinamide phosphoribosyltransferase (Fragment) OS=Cricetulus griseus GN=I79_016952 PE=4 SV=1	tr|G3I0R3|G3I0R3_CRIGR	46 kDa	42
Kinesin light chain 2 OS=Cricetulus griseus GN=I79_017592 PE=4 SV=1	tr|G3I2F0|G3I2F0_CRIGR	69 kDa	42
TAR DNA-binding protein 43 OS=Cricetulus griseus GN=I79_018870 PE=4 SV=1	tr|G3I5W2|G3I5W2_CRIGR	23 kDa	42
Eukaryotic translation initiation factor 3 subunit F OS=Cricetulus griseus GN=EIF3F PE=3 SV=1	tr|G3I638|G3I638_CRIGR	29 kDa	42
Copine-3 OS=Cricetulus griseus GN=I79_020210 PE=4 SV=1	tr|G3I9G3|G3I9G3_CRIGR	60 kDa	42
Pre-mRNA-processing factor 6 OS=Cricetulus griseus GN=I79_021114 PE=4 SV=1	tr|G3IBT1|G3IBT1_CRIGR	61 kDa	42
S-(hydroxymethyl)glutathione dehydrogenase OS=Cricetulus griseus GN=I79_025070 PE=3 SV=1	tr|G3IMD1|G3IMD1_CRIGR	34 kDa	42
Guanine nucleotide binding protein alpha inhibiting 3 OS=Cricetulus griseus GN=GNAI3 PE=2 SV=1	tr|Q3HR12|Q3HR12_CRIGR	41 kDa	42
Succinyl-CoA ligase [GDP-forming] subunit beta, mitochondrial OS=Cricetulus griseus GN=I79_000350 PE=4 SV=1	tr|G3GS40|G3GS40_CRIGR	39 kDa	41
Calcium/calmodulin-dependent protein kinase type II gamma chain OS=Cricetulus griseus GN=I79_002177 PE=4 SV=1	tr|G3GWP7|G3GWP7_CRIGR	57 kDa	41
Polypeptide N-acetylgalactosaminyltransferase OS=Cricetulus griseus GN=I79_002304 PE=3 SV=1	tr|G3GX17|G3GX17_CRIGR	61 kDa	41
Calcium/calmodulin-dependent protein kinase type 1 OS=Cricetulus griseus GN=I79_002327 PE=3 SV=1	tr|G3GX92|G3GX92_CRIGR	42 kDa	41
Uncharacterized protein OS=Cricetulus griseus GN=I79_004254 PE=4 SV=1	tr|G3H283|G3H283_CRIGR	112 kDa	41
MAGUK p55 subfamily member 6 OS=Cricetulus griseus GN=I79_004425 PE=3 SV=1	tr|G3H2L0|G3H2L0_CRIGR	58 kDa	41
Farnesyl pyrophosphate synthetase OS=Cricetulus griseus GN=I79_007989 PE=3 SV=1	tr|G3HC39|G3HC39_CRIGR	43 kDa	41
ATP-dependent RNA helicase DDX42 OS=Cricetulus griseus GN=I79_008317 PE=4 SV=1	tr|G3HCV0|G3HCV0_CRIGR	102 kDa	41
Splicing factor, arginine/serine-rich 6 OS=Cricetulus griseus GN=I79_008493 PE=4 SV=1	tr|G3HDB3|G3HDB3_CRIGR	24 kDa	41
Syndecan OS=Cricetulus griseus GN=I79_008577 PE=3 SV=1	tr|G3HDJ3|G3HDJ3_CRIGR	30 kDa	41
Putative E3 ubiquitin-protein ligase MYCBP2 OS=Cricetulus griseus GN=I79_010293 PE=4 SV=1	tr|G3HI28|G3HI28_CRIGR	505 kDa	41
Peptidylprolyl isomerase OS=Cricetulus griseus GN=I79_012022 PE=4 SV=1	tr|G3HMQ0|G3HMQ0_CRIGR	63 kDa	41
4-trimethylaminobutyraldehyde dehydrogenase OS=Cricetulus griseus GN=I79_012757 PE=3 SV=1	tr|G3HPP2|G3HPP2_CRIGR	54 kDa	41
Protein arginine N-methyltransferase 5 OS=Cricetulus griseus GN=I79_013398 PE=3 SV=1	tr|G3HRD3|G3HRD3_CRIGR	66 kDa	41
Glyoxalase domain-containing protein 4 OS=Cricetulus griseus GN=I79_014194 PE=4 SV=1	tr|G3HTG9|G3HTG9_CRIGR	33 kDa	41
Phosphoribosyl pyrophosphate synthetase-associated protein 1 OS=Cricetulus griseus GN=I79_014356 PE=4 SV=1	tr|G3HTX6|G3HTX6_CRIGR	41 kDa	41
Cell division control protein 2-like OS=Cricetulus griseus GN=I79_015000 PE=3 SV=1	tr|G3HVL1|G3HVL1_CRIGR	34 kDa	41
Dynactin subunit 2 OS=Cricetulus griseus GN=H671_1g1559 PE=4 SV=1	tr|G3HW48|G3HW48_CRIGR	44 kDa	41
Calponin OS=Cricetulus griseus GN=I79_018128 PE=3 SV=1	tr|G3I3W0|G3I3W0_CRIGR	32 kDa	41
WD40 repeat-containing protein SMU1 OS=Cricetulus griseus GN=I79_019992 PE=4 SV=1	tr|G3I8W0|G3I8W0_CRIGR	58 kDa	41
WD repeat-containing protein 6 OS=Cricetulus griseus GN=I79_020868 PE=4 SV=1	tr|G3IB76|G3IB76_CRIGR	117 kDa	41
Ubiquitin-conjugating enzyme E2 K OS=Cricetulus griseus GN=I79_020977 PE=3 SV=1	tr|G3IBF7|G3IBF7_CRIGR	22 kDa	41
Telomere-associated protein RIF1 OS=Cricetulus griseus GN=I79_021848 PE=4 SV=1	tr|G3IDR5|G3IDR5_CRIGR	176 kDa	41
Putative helicase MOV-10 OS=Cricetulus griseus GN=I79_021856 PE=4 SV=1	tr|G3IDS3|G3IDS3_CRIGR	107 kDa	41
Thymidylate synthase OS=Cricetulus griseus GN=H671_2g7347 PE=3 SV=1	tr|G3IFY1|G3IFY1_CRIGR	35 kDa	41
ATP-dependent RNA helicase DDX19B OS=Cricetulus griseus GN=I79_022701 PE=4 SV=1	tr|G3IG24|G3IG24_CRIGR	54 kDa	41
Heterogeneous nuclear ribonucleoprotein A3 OS=Cricetulus griseus GN=I79_023931 PE=4 SV=1	tr|G3IJ98|G3IJ98_CRIGR	20 kDa	41
Glutathione S-transferase omega-1 OS=Cricetulus griseus GN=I79_024438 PE=4 SV=1	tr|G3IKN5|G3IKN5_CRIGR	37 kDa	41
von Willebrand factor A domain-containing protein 5A OS=Cricetulus griseus GN=I79_025284 PE=4 SV=1	tr|G3IMX9|G3IMX9_CRIGR	80 kDa	41
Microtubule-associated protein 6 OS=Cricetulus griseus GN=I79_025566 PE=4 SV=1	tr|G3INN8|G3INN8_CRIGR	50 kDa	41
Melanoma inhibitory activity protein 3 OS=Cricetulus griseus GN=I79_000063 PE=4 SV=1	tr|G3GRB9|G3GRB9_CRIGR	213 kDa	40
RING finger protein 160 OS=Cricetulus griseus GN=I79_000774 PE=4 SV=1	tr|G3GT01|G3GT01_CRIGR	200 kDa	40
Cell growth-regulating nucleolar protein OS=Cricetulus griseus GN=H671_1g3110 PE=4 SV=1	tr|G3GWE6|G3GWE6_CRIGR	43 kDa	40
Protein FAM59B OS=Cricetulus griseus GN=I79_002544 PE=4 SV=1	tr|G3GXQ2|G3GXQ2_CRIGR	89 kDa	40
Trifunctional enzyme subunit beta, mitochondrial OS=Cricetulus griseus GN=I79_002546 PE=3 SV=1	tr|G3GXQ4|G3GXQ4_CRIGR	40 kDa	40
Isocitrate dehydrogenase [NAD] subunit, mitochondrial OS=Cricetulus griseus GN=I79_005045 PE=3 SV=1	tr|G3H450|G3H450_CRIGR	42 kDa	40
Tropomyosin alpha-1 chain OS=Cricetulus griseus GN=I79_005379 PE=3 SV=1	tr|G3H511|G3H511_CRIGR	18 kDa	40
Sorting nexin-1 OS=Cricetulus griseus GN=I79_005399 PE=4 SV=1	tr|G3H530|G3H530_CRIGR	59 kDa	40
Adenylosuccinate synthetase OS=Cricetulus griseus GN=I79_006358 PE=3 SV=1	tr|G3H7M3|G3H7M3_CRIGR	39 kDa	40
cAMP-dependent protein kinase type I-alpha regulatory subunit OS=Cricetulus griseus GN=I79_006551 PE=4 SV=1	tr|G3H853|G3H853_CRIGR	43 kDa	40
Poly [ADP-ribose] polymerase OS=Cricetulus griseus GN=I79_006596 PE=4 SV=1	tr|G3H896|G3H896_CRIGR	59 kDa	40
Serine-threonine kinase receptor-associated protein OS=Cricetulus griseus GN=H671_8g19416 PE=4 SV=1	tr|G3H9Z4|G3H9Z4_CRIGR	34 kDa	40
tRNA (Cytosine-5-)-methyltransferase NSUN2 OS=Cricetulus griseus GN=I79_008099 PE=3 SV=1	tr|G3HC95|G3HC95_CRIGR	57 kDa	40
Prohibitin OS=Cricetulus griseus GN=I79_010895 PE=4 SV=1	tr|G3HJP6|G3HJP6_CRIGR	30 kDa	40
Ubiquitin carboxyl-terminal hydrolase (Fragment) OS=Cricetulus griseus GN=I79_012242 PE=3 SV=1	tr|G3HNA5|G3HNA5_CRIGR	22 kDa	40
Condensin complex subunit 3 OS=Cricetulus griseus GN=I79_013265 PE=4 SV=1	tr|G3HR05|G3HR05_CRIGR	77 kDa	40
Peptidylprolyl isomerase OS=Cricetulus griseus GN=I79_016611 PE=4 SV=1	tr|G3HZU7|G3HZU7_CRIGR	51 kDa	40
SH3 domain-binding glutamic acid-rich-like protein OS=Cricetulus griseus GN=I79_017308 PE=3 SV=1	tr|G3I1P5|G3I1P5_CRIGR	13 kDa	40
Uncharacterized protein KIAA0090 OS=Cricetulus griseus GN=I79_020037 PE=4 SV=1	tr|G3I904|G3I904_CRIGR	92 kDa	40
EF-hand domain-containing protein D2 OS=Cricetulus griseus GN=I79_020086 PE=4 SV=1	tr|G3I952|G3I952_CRIGR	16 kDa	40
Serine/threonine-protein kinase PLK OS=Cricetulus griseus GN=I79_025341 PE=3 SV=1	tr|G3IN30|G3IN30_CRIGR	68 kDa	40
Low-density lipoprotein receptor OS=Cricetulus griseus GN=LDLR PE=3 SV=2	sp|P35950|LDLR_CRIGR	95 kDa	39
Inter-alpha-trypsin inhibitor heavy chain H5 OS=Cricetulus griseus GN=I79_000007 PE=4 SV=1	tr|G3GR64|G3GR64_CRIGR	102 kDa	39
Multidrug resistance-associated protein 4 (Fragment) OS=Cricetulus griseus GN=I79_000397 PE=4 SV=1	tr|G3GS82|G3GS82_CRIGR	146 kDa	39
Glycerol-3-phosphate dehydrogenase [NAD(+)] OS=Cricetulus griseus GN=I79_001612 PE=3 SV=1	tr|G3GV81|G3GV81_CRIGR	34 kDa	39
Crooked neck-like protein 1 OS=Cricetulus griseus GN=I79_001855 PE=4 SV=1	tr|G3GVV2|G3GVV2_CRIGR	83 kDa	39
Inverted formin-2 OS=Cricetulus griseus GN=I79_004708 PE=4 SV=1	tr|G3H393|G3H393_CRIGR	82 kDa	39
Peptidylprolyl isomerase OS=Cricetulus griseus GN=H671_1g1142 PE=4 SV=1	tr|G3H495|G3H495_CRIGR	44 kDa	39
Heterogeneous nuclear ribonucleoprotein G OS=Cricetulus griseus GN=I79_005965 PE=4 SV=1	tr|G3H6K1|G3H6K1_CRIGR	42 kDa	39
Aminopeptidase OS=Cricetulus griseus GN=I79_006174 PE=3 SV=1	tr|G3H748|G3H748_CRIGR	107 kDa	39
Protein S100 OS=Cricetulus griseus GN=I79_008074 PE=3 SV=1	tr|G3HC31|G3HC31_CRIGR	10 kDa	39
Trans-2,3-enoyl-CoA reductase OS=Cricetulus griseus GN=I79_008395 PE=4 SV=1	tr|G3HD22|G3HD22_CRIGR	42 kDa	39
Histone H1.3 OS=Cricetulus griseus GN=I79_008693 PE=3 SV=1	tr|G3HDS7|G3HDS7_CRIGR	21 kDa	39
Ubiquitin-conjugating enzyme E2 L3 OS=Cricetulus griseus GN=I79_009507 PE=3 SV=1	tr|G3HFY9|G3HFY9_CRIGR	18 kDa	39
Transmembrane 9 superfamily member (Fragment) OS=Cricetulus griseus GN=I79_009807 PE=3 SV=1	tr|G3HGR7|G3HGR7_CRIGR	72 kDa	39
Superkiller viralicidic activity 2-like 2 OS=Cricetulus griseus GN=I79_010238 PE=4 SV=1	tr|G3HHX7|G3HHX7_CRIGR	96 kDa	39
Myc box-dependent-interacting protein 1 (Fragment) OS=Cricetulus griseus GN=I79_011224 PE=4 SV=1	tr|G3HKJ6|G3HKJ6_CRIGR	57 kDa	39
Peptidyl-prolyl cis-trans isomerase OS=Cricetulus griseus GN=I79_011990 PE=3 SV=1	tr|G3HMM2|G3HMM2_CRIGR	24 kDa	39
Hydroxysteroid dehydrogenase-like protein 2 OS=Cricetulus griseus GN=I79_012714 PE=4 SV=1	tr|G3HPK0|G3HPK0_CRIGR	56 kDa	39
40S ribosomal protein SA OS=Cricetulus griseus GN=I79_013226 PE=3 SV=1	tr|G3HQX0|G3HQX0_CRIGR	20 kDa	39
ATP-dependent RNA helicase DDX24 OS=Cricetulus griseus GN=I79_014485 PE=4 SV=1	tr|G3HU77|G3HU77_CRIGR	96 kDa	39
H/ACA ribonucleoprotein complex subunit 4 OS=Cricetulus griseus GN=I79_014871 PE=4 SV=1	tr|G3HV92|G3HV92_CRIGR	58 kDa	39
CCAAT/enhancer-binding protein zeta OS=Cricetulus griseus GN=I79_015612 PE=4 SV=1	tr|G3HX93|G3HX93_CRIGR	121 kDa	39
Helicase SKI2W OS=Cricetulus griseus GN=I79_016437 PE=4 SV=1	tr|G3HZD7|G3HZD7_CRIGR	145 kDa	39
Large proline-rich protein BAT3 OS=Cricetulus griseus GN=I79_016467 PE=4 SV=1	tr|G3HZG6|G3HZG6_CRIGR	102 kDa	39
60S ribosomal protein L35 OS=Cricetulus griseus GN=I79_016485 PE=3 SV=1	tr|G3HZI1|G3HZI1_CRIGR	15 kDa	39
Aspartyl aminopeptidase OS=Cricetulus griseus GN=I79_018931 PE=3 SV=1	tr|G3I620|G3I620_CRIGR	52 kDa	39
Extended synaptotagmin-2 OS=Cricetulus griseus GN=I79_019435 PE=4 SV=1	tr|G3I7E7|G3I7E7_CRIGR	81 kDa	39
60S ribosomal protein L29 OS=Cricetulus griseus GN=I79_020377 PE=3 SV=1	tr|G3I9W6|G3I9W6_CRIGR	18 kDa	39
Isocitrate dehydrogenase [NADP] OS=Cricetulus griseus GN=I79_023209 PE=3 SV=1	tr|G3IHC0|G3IHC0_CRIGR	51 kDa	39
Disks large-like 1 OS=Cricetulus griseus GN=I79_000613 PE=3 SV=1	tr|G3GSJ8|G3GSJ8_CRIGR	169 kDa	38
Nuclear pore complex protein Nup153 OS=Cricetulus griseus GN=I79_001320 PE=4 SV=1	tr|G3GUG1|G3GUG1_CRIGR	137 kDa	38
Far upstream element-binding protein 1 OS=Cricetulus griseus GN=I79_001831 PE=4 SV=1	tr|G3GVT2|G3GVT2_CRIGR	48 kDa	38
Ethanolamine-phosphate cytidylyltransferase OS=Cricetulus griseus GN=I79_002405 PE=4 SV=1	tr|G3GXB5|G3GXB5_CRIGR	40 kDa	38
Dedicator of cytokinesis protein 7 OS=Cricetulus griseus GN=I79_003201 PE=3 SV=1	tr|G3GZD8|G3GZD8_CRIGR	62 kDa	38
Sideroflexin OS=Cricetulus griseus GN=I79_003928 PE=3 SV=1	tr|G3H1A4|G3H1A4_CRIGR	37 kDa	38
CAP-Gly domain-containing linker protein 1 OS=Cricetulus griseus GN=I79_004315 PE=4 SV=1	tr|G3H269|G3H269_CRIGR	55 kDa	38
Ras-related protein Rab-8B OS=Cricetulus griseus GN=H671_4g11608 PE=4 SV=1	tr|G3H515|G3H515_CRIGR	24 kDa	38
HEAT repeat-containing protein 3 OS=Cricetulus griseus GN=I79_005614 PE=4 SV=1	tr|G3H5M8|G3H5M8_CRIGR	61 kDa	38
SNW domain-containing protein 1 OS=Cricetulus griseus GN=I79_005783 PE=4 SV=1	tr|G3H633|G3H633_CRIGR	62 kDa	38
DnaJ homolog subfamily C member 10 OS=Cricetulus griseus GN=I79_006677 PE=4 SV=1	tr|G3H8H7|G3H8H7_CRIGR	91 kDa	38
Importin subunit alpha OS=Cricetulus griseus GN=I79_006766 PE=3 SV=1	tr|G3H8Q6|G3H8Q6_CRIGR	55 kDa	38
Alpha-taxilin OS=Cricetulus griseus GN=I79_006911 PE=4 SV=1	tr|G3H949|G3H949_CRIGR	63 kDa	38
Dihydroorotate dehydrogenase (quinone), mitochondrial OS=Cricetulus griseus GN=I79_007425 PE=3 SV=1	tr|G3HAH3|G3HAH3_CRIGR	43 kDa	38
Proteasome activator complex subunit 2 OS=Cricetulus griseus GN=I79_008547 PE=4 SV=1	tr|G3HDE3|G3HDE3_CRIGR	27 kDa	38
Glutathione peroxidase OS=Cricetulus griseus GN=I79_009215 PE=3 SV=1	tr|G3HF60|G3HF60_CRIGR	23 kDa	38
Monoacylglycerol lipase ABHD6 OS=Cricetulus griseus GN=I79_009382 PE=4 SV=1	tr|G3HFM0|G3HFM0_CRIGR	38 kDa	38
Calcium-binding and coiled-coil domain-containing protein 2 OS=Cricetulus griseus GN=I79_010879 PE=4 SV=1	tr|G3HJN1|G3HJN1_CRIGR	51 kDa	38
Mitochondrial import receptor subunit TOM34 OS=Cricetulus griseus GN=I79_011669 PE=4 SV=1	tr|G3HLS5|G3HLS5_CRIGR	20 kDa	38
60S ribosomal protein L7a OS=Cricetulus griseus GN=I79_014285 PE=4 SV=1	tr|G3HTQ7|G3HTQ7_CRIGR	25 kDa	38
Transformation/transcription domain-associated protein OS=Cricetulus griseus GN=I79_016018 PE=4 SV=1	tr|G3HY95|G3HY95_CRIGR	226 kDa	38
Hydroxyacyl-coenzyme A dehydrogenase, mitochondrial OS=Cricetulus griseus GN=I79_017834 PE=4 SV=1	tr|G3I334|G3I334_CRIGR	30 kDa	38
45 kDa calcium-binding protein OS=Cricetulus griseus GN=I79_018191 PE=4 SV=1	tr|G3I412|G3I412_CRIGR	41 kDa	38
Pleckstrin-likey-like domain family B member 1 OS=Cricetulus griseus GN=I79_018836 PE=4 SV=1	tr|G3I5S9|G3I5S9_CRIGR	158 kDa	38
26S protease regulatory subunit S10B OS=Cricetulus griseus GN=I79_019105 PE=4 SV=1	tr|G3I6I1|G3I6I1_CRIGR	32 kDa	38
Switch-associated protein 70 OS=Cricetulus griseus GN=I79_019657 PE=4 SV=1	tr|G3I801|G3I801_CRIGR	69 kDa	38
SEC23-interacting protein OS=Cricetulus griseus GN=I79_020769 PE=4 SV=1	tr|G3IAY3|G3IAY3_CRIGR	104 kDa	38
Cytochrome b-c1 complex subunit 2, mitochondrial OS=Cricetulus griseus GN=I79_022785 PE=3 SV=1	tr|G3IGA2|G3IGA2_CRIGR	48 kDa	38
Cytosolic purine 5'-nucleotidase OS=Cricetulus griseus GN=I79_022903 PE=4 SV=1	tr|G3IGI6|G3IGI6_CRIGR	65 kDa	38
Leucine-rich repeat-containing protein 47 OS=Cricetulus griseus GN=I79_023237 PE=4 SV=1	tr|G3IHE8|G3IHE8_CRIGR	37 kDa	38
Pre-mRNA-processing-splicing factor 8 OS=Cricetulus griseus GN=I79_025821 PE=4 SV=1	tr|G3IPB5|G3IPB5_CRIGR	30 kDa	38
60S ribosomal protein L7a OS=Cricetulus griseus GN=I79_000438 PE=4 SV=1	tr|G3GSB7|G3GSB7_CRIGR	29 kDa	37
Kinesin-like protein OS=Cricetulus griseus GN=I79_001551 PE=3 SV=1	tr|G3GV24|G3GV24_CRIGR	77 kDa	37
Protein transport protein Sec23B OS=Cricetulus griseus GN=I79_001865 PE=4 SV=1	tr|G3GVW1|G3GVW1_CRIGR	71 kDa	37
Dihydroxyacetone phosphate acyltransferase OS=Cricetulus griseus GN=I79_002295 PE=3 SV=1	tr|G3GX08|G3GX08_CRIGR	76 kDa	37
ADP-ribosylation factor 5 OS=Cricetulus griseus GN=I79_003112 PE=3 SV=1	tr|G3GZ81|G3GZ81_CRIGR	20 kDa	37
S-phase kinase-associated protein 1 OS=Cricetulus griseus GN=I79_004338 PE=3 SV=1	tr|G3H2C9|G3H2C9_CRIGR	19 kDa	37
Cytoplasmic dynein 1 light intermediate chain 1 OS=Cricetulus griseus GN=I79_004464 PE=4 SV=1	tr|G3H2P6|G3H2P6_CRIGR	43 kDa	37
26S proteasome non-ATPase regulatory subunit 4 OS=Cricetulus griseus GN=I79_004602 PE=4 SV=1	tr|G3H2Z7|G3H2Z7_CRIGR	41 kDa	37
ADP-ribosylation factor-like protein 8B OS=Cricetulus griseus GN=I79_004655 PE=3 SV=1	tr|G3H346|G3H346_CRIGR	24 kDa	37
Coatomer subunit epsilon OS=Cricetulus griseus GN=I79_005085 PE=3 SV=1	tr|G3H485|G3H485_CRIGR	35 kDa	37
Glycosyltransferase 25 family member 1 OS=Cricetulus griseus GN=I79_005133 PE=4 SV=1	tr|G3H4D2|G3H4D2_CRIGR	108 kDa	37
Coiled-coil domain-containing protein 93 OS=Cricetulus griseus GN=I79_005516 PE=4 SV=1	tr|G3H5F2|G3H5F2_CRIGR	73 kDa	37
Phosphoglycerate mutase family member 5 OS=Cricetulus griseus GN=I79_008141 PE=4 SV=1	tr|G3HCD3|G3HCD3_CRIGR	54 kDa	37
cAMP-dependent protein kinase catalytic subunit alpha OS=Cricetulus griseus GN=I79_008384 PE=3 SV=1	tr|G3HD12|G3HD12_CRIGR	41 kDa	37
Serine/threonine-protein kinase N1 (Fragment) OS=Cricetulus griseus GN=I79_008389 PE=4 SV=1	tr|G3HD16|G3HD16_CRIGR	188 kDa	37
Double-stranded RNA-binding protein Staufen-like 1 OS=Cricetulus griseus GN=I79_009069 PE=4 SV=1	tr|G3HES5|G3HES5_CRIGR	54 kDa	37
Cellular nucleic acid-binding protein OS=Cricetulus griseus GN=I79_010397 PE=4 SV=1	tr|G3HID6|G3HID6_CRIGR	19 kDa	37
Protein SET OS=Cricetulus griseus GN=I79_011260 PE=3 SV=1	tr|G3HKN1|G3HKN1_CRIGR	44 kDa	37
60S ribosomal protein L27 OS=Cricetulus griseus GN=I79_011744 PE=4 SV=1	tr|G3HM00|G3HM00_CRIGR	9 kDa	37
ELAV-like protein OS=Cricetulus griseus GN=I79_013537 PE=3 SV=1	tr|G3HRR5|G3HRR5_CRIGR	37 kDa	37
60S ribosomal protein L5 OS=Cricetulus griseus GN=I79_014966 PE=3 SV=1	tr|G3HVH8|G3HVH8_CRIGR	34 kDa	37
AMP deaminase OS=Cricetulus griseus GN=I79_019384 PE=3 SV=1	tr|G3I798|G3I798_CRIGR	92 kDa	37
TBC1 domain family member 20 OS=Cricetulus griseus GN=I79_020027 PE=4 SV=1	tr|G3I8Z3|G3I8Z3_CRIGR	65 kDa	37
Cytochrome b-c1 complex subunit 7 (Fragment) OS=Cricetulus griseus GN=I79_020129 PE=4 SV=1	tr|G3I994|G3I994_CRIGR	13 kDa	37
Twinfilin-1 OS=Cricetulus griseus GN=I79_020820 PE=4 SV=1	tr|G3IB32|G3IB32_CRIGR	46 kDa	37
Nuclease-sensitive element-binding protein 1 OS=Cricetulus griseus GN=I79_022277 PE=4 SV=1	tr|G3IEX2|G3IEX2_CRIGR	15 kDa	37
Exportin-1 OS=Cricetulus griseus GN=I79_022627 PE=4 SV=1	tr|G3IFV3|G3IFV3_CRIGR	89 kDa	37
Nucleolar complex protein 2-like OS=Cricetulus griseus GN=H671_2g6098 PE=4 SV=1	tr|G3IJ36|G3IJ36_CRIGR	86 kDa	37
GTP-binding nuclear protein Ran OS=Cricetulus griseus GN=I79_024397 PE=3 SV=1	tr|G3IKJ4|G3IKJ4_CRIGR	15 kDa	37
Cystatin-B OS=Cricetulus griseus GN=I79_024459 PE=4 SV=1	tr|G3IKQ6|G3IKQ6_CRIGR	11 kDa	37
40S ribosomal protein S6 OS=Cricetulus griseus GN=I79_025249 PE=4 SV=1	tr|G3IMV1|G3IMV1_CRIGR	14 kDa	37
Dipeptidyl-peptidase 2 OS=Cricetulus griseus GN=I79_025398 PE=4 SV=1	tr|G3IN86|G3IN86_CRIGR	56 kDa	37
Carbonyl reductase OS=Cricetulus griseus GN=CHO-CR PE=2 SV=1	tr|Q9JJN7|Q9JJN7_CRIGR	31 kDa	37
Exportin-7 (Fragment) OS=Cricetulus griseus GN=I79_001497 PE=4 SV=1	tr|G3GUX2|G3GUX2_CRIGR	97 kDa	36
Ribosome biogenesis protein WDR12 OS=Cricetulus griseus GN=WDR12 PE=3 SV=1	tr|G3GYV4|G3GYV4_CRIGR	48 kDa	36
40S ribosomal protein S18 OS=Cricetulus griseus GN=I79_003466 PE=3 SV=1	tr|G3H018|G3H018_CRIGR	19 kDa	36
60S ribosomal protein L27 OS=Cricetulus griseus GN=I79_003875 PE=4 SV=1	tr|G3H151|G3H151_CRIGR	17 kDa	36
Transmembrane emp24 domain-containing protein 9 OS=Cricetulus griseus GN=I79_003886 PE=3 SV=1	tr|G3H162|G3H162_CRIGR	27 kDa	36
Vacuolar protein sorting-associated protein 33A OS=Cricetulus griseus GN=I79_004313 PE=3 SV=1	tr|G3H267|G3H267_CRIGR	68 kDa	36
Endoplasmic reticulum resident protein 29 OS=Cricetulus griseus GN=H671_4g11813 PE=4 SV=1	tr|G3H284|G3H284_CRIGR	29 kDa	36
Neurolysin, mitochondrial OS=Cricetulus griseus GN=I79_005231 PE=3 SV=1	tr|G3H4M6|G3H4M6_CRIGR	80 kDa	36
Tight junction protein ZO-1 OS=Cricetulus griseus GN=I79_005485 PE=4 SV=1	tr|G3H5A7|G3H5A7_CRIGR	86 kDa	36
Sphingosine-1-phosphate lyase 1 OS=Cricetulus griseus GN=I79_006036 PE=3 SV=1	tr|G3H6R7|G3H6R7_CRIGR	64 kDa	36
Poly(RC)-binding protein 3 OS=Cricetulus griseus GN=I79_006835 PE=4 SV=1	tr|G3H8Y6|G3H8Y6_CRIGR	39 kDa	36
Transducin beta-like protein 2 OS=Cricetulus griseus GN=I79_007249 PE=4 SV=1	tr|G3HA11|G3HA11_CRIGR	40 kDa	36
Vacuolar protein sorting-associated protein 4B (Fragment) OS=Cricetulus griseus GN=I79_008418 PE=3 SV=1	tr|G3HD44|G3HD44_CRIGR	49 kDa	36
Leucine zipper protein 1 OS=Cricetulus griseus GN=I79_010513 PE=4 SV=1	tr|G3HIN8|G3HIN8_CRIGR	119 kDa	36
Serine/threonine-protein phosphatase 4 regulatory subunit 3B OS=Cricetulus griseus GN=I79_010933 PE=4 SV=1	tr|G3HJT2|G3HJT2_CRIGR	153 kDa	36
Transformer-2 protein-like beta OS=Cricetulus griseus GN=I79_011261 PE=4 SV=1	tr|G3HKN2|G3HKN2_CRIGR	34 kDa	36
Zyxin OS=Cricetulus griseus GN=I79_011418 PE=4 SV=1	tr|G3HL33|G3HL33_CRIGR	52 kDa	36
NADH dehydrogenase [ubiquinone] flavoprotein 3, mitochondrial OS=Cricetulus griseus GN=I79_011533 PE=4 SV=1	tr|G3HLE5|G3HLE5_CRIGR	51 kDa	36
40S ribosomal protein S4 OS=Cricetulus griseus GN=I79_012692 PE=3 SV=1	tr|G3HPI0|G3HPI0_CRIGR	29 kDa	36
Macrophage-capping protein OS=Cricetulus griseus GN=I79_012882 PE=4 SV=1	tr|G3HPZ5|G3HPZ5_CRIGR	33 kDa	36
Coronin OS=Cricetulus griseus GN=I79_013696 PE=3 SV=1	tr|G3HS70|G3HS70_CRIGR	101 kDa	36
Golgi-associated PDZ and coiled-coil motif-containing protein OS=Cricetulus griseus GN=I79_014545 PE=4 SV=1	tr|G3HUD6|G3HUD6_CRIGR	47 kDa	36
Ubiquitin carboxyl-terminal hydrolase 14 OS=Cricetulus griseus GN=I79_014744 PE=3 SV=1	tr|G3HUX4|G3HUX4_CRIGR	52 kDa	36
Clustered mitochondria protein homolog OS=Cricetulus griseus GN=I79_014897 PE=3 SV=1	tr|G3HVB6|G3HVB6_CRIGR	149 kDa	36
Protein FAM21 OS=Cricetulus griseus GN=I79_015021 PE=4 SV=1	tr|G3HVM3|G3HVM3_CRIGR	145 kDa	36
Myotubularin-related protein 5 OS=Cricetulus griseus GN=I79_017756 PE=3 SV=1	tr|G3I2W1|G3I2W1_CRIGR	229 kDa	36
Nuclear pore complex protein Nup98-Nup96 OS=Cricetulus griseus GN=I79_017917 PE=4 SV=1	tr|G3I3B3|G3I3B3_CRIGR	121 kDa	36
NADH dehydrogenase [ubiquinone] flavoprotein 1, mitochondrial OS=Cricetulus griseus GN=I79_018156 PE=3 SV=1	tr|G3I3Y5|G3I3Y5_CRIGR	51 kDa	36
Fatty acid-binding protein, adipocyte OS=Cricetulus griseus GN=I79_018326 PE=3 SV=1	tr|G3I4E8|G3I4E8_CRIGR	15 kDa	36
Flotillin-2 OS=Cricetulus griseus GN=I79_019620 PE=4 SV=1	tr|G3I7X1|G3I7X1_CRIGR	47 kDa	36
DNA-directed RNA polymerase subunit beta OS=Cricetulus griseus GN=I79_020018 PE=3 SV=1	tr|G3I8Y5|G3I8Y5_CRIGR	92 kDa	36
UPF0670 protein C8orf55-like OS=Cricetulus griseus GN=I79_020049 PE=4 SV=1	tr|G3I916|G3I916_CRIGR	24 kDa	36
UPF0505 protein C16orf62-like OS=Cricetulus griseus GN=I79_021511 PE=4 SV=1	tr|G3ICV7|G3ICV7_CRIGR	114 kDa	36
Arginyl-tRNA--protein transferase 1 OS=Cricetulus griseus GN=I79_022223 PE=3 SV=1	tr|G3IES1|G3IES1_CRIGR	59 kDa	36
ADP-ribosylation factor-binding protein GGA2 OS=Cricetulus griseus GN=I79_023780 PE=4 SV=1	tr|G3IIV2|G3IIV2_CRIGR	48 kDa	36
THUMP domain-containing protein 1 OS=Cricetulus griseus GN=I79_024727 PE=4 SV=1	tr|G3ILG2|G3ILG2_CRIGR	40 kDa	36
Thyroid receptor-interacting protein 13 OS=Cricetulus griseus GN=I79_024822 PE=3 SV=1	tr|G3ILQ1|G3ILQ1_CRIGR	46 kDa	36
60S ribosomal protein L32 OS=Cricetulus griseus GN=I79_025008 PE=4 SV=1	tr|G3IM75|G3IM75_CRIGR	16 kDa	36
Caspase-8 OS=Cricetulus griseus GN=I79_014611 PE=2 SV=1	tr|B2CMK5|B2CMK5_CRIGR	56 kDa	35
ATP synthase subunit gamma OS=Cricetulus griseus GN=I79_000004 PE=3 SV=1	tr|G3GR61|G3GR61_CRIGR	33 kDa	35
Transmembrane protein 43 OS=Cricetulus griseus GN=I79_000321 PE=4 SV=1	tr|G3GS14|G3GS14_CRIGR	45 kDa	35
Oxysterol-binding protein OS=Cricetulus griseus GN=I79_000648 PE=3 SV=1	tr|G3GSN1|G3GSN1_CRIGR	112 kDa	35
Poly [ADP-ribose] polymerase OS=Cricetulus griseus GN=I79_000673 PE=4 SV=1	tr|G3GSQ5|G3GSQ5_CRIGR	200 kDa	35
A-kinase anchor protein 12 OS=Cricetulus griseus GN=I79_001159 PE=4 SV=1	tr|G3GU12|G3GU12_CRIGR	91 kDa	35
Prohibitin-2 OS=Cricetulus griseus GN=I79_001428 PE=4 SV=1	tr|G3GUQ6|G3GUQ6_CRIGR	43 kDa	35
Sorting nexin-5 OS=Cricetulus griseus GN=I79_001874 PE=4 SV=1	tr|G3GVW9|G3GVW9_CRIGR	34 kDa	35
Actin filament-associated protein 1 OS=Cricetulus griseus GN=I79_002043 PE=4 SV=1	tr|G3GWC2|G3GWC2_CRIGR	81 kDa	35
Inosine-5'-monophosphate dehydrogenase OS=Cricetulus griseus GN=IMPDH PE=3 SV=1	tr|G3GZ89|G3GZ89_CRIGR	47 kDa	35
Anaphase-promoting complex subunit 5 OS=Cricetulus griseus GN=I79_004289 PE=4 SV=1	tr|G3H244|G3H244_CRIGR	132 kDa	35
Pleiotropic regulator 1 OS=Cricetulus griseus GN=I79_005571 PE=4 SV=1	tr|G3H5I9|G3H5I9_CRIGR	43 kDa	35
3-hydroxyacyl-CoA dehydrogenase type-2 OS=Cricetulus griseus GN=H671_xg20529 PE=3 SV=1	tr|G3H7U0|G3H7U0_CRIGR	27 kDa	35
U3 small nucleolar RNA-interacting protein 2 OS=Cricetulus griseus GN=I79_006597 PE=4 SV=1	tr|G3H897|G3H897_CRIGR	52 kDa	35
Dystroglycan OS=Cricetulus griseus GN=I79_006654 PE=4 SV=1	tr|G3H8F4|G3H8F4_CRIGR	97 kDa	35
Cysteine desulfurase, mitochondrial OS=Cricetulus griseus GN=I79_007522 PE=3 SV=1	tr|G3HAR4|G3HAR4_CRIGR	49 kDa	35
Syntenin-1 OS=Cricetulus griseus GN=I79_008432 PE=4 SV=1	tr|G3HD57|G3HD57_CRIGR	32 kDa	35
Putative ATP-dependent RNA helicase DDX27 OS=Cricetulus griseus GN=I79_009070 PE=3 SV=1	tr|G3HES6|G3HES6_CRIGR	56 kDa	35
Eukaryotic translation initiation factor 2A OS=Cricetulus griseus GN=I79_009559 PE=3 SV=1	tr|G3HG40|G3HG40_CRIGR	65 kDa	35
Hepatoma-derived growth factor OS=Cricetulus griseus GN=I79_009588 PE=4 SV=1	tr|G3HG69|G3HG69_CRIGR	23 kDa	35
YTH domain family protein 1 OS=Cricetulus griseus GN=I79_009873 PE=4 SV=1	tr|G3HGX9|G3HGX9_CRIGR	55 kDa	35
Leucyl-tRNA synthetase, cytoplasmic OS=Cricetulus griseus GN=I79_010044 PE=4 SV=1	tr|G3HHE4|G3HHE4_CRIGR	50 kDa	35
Polypeptide N-acetylgalactosaminyltransferase OS=Cricetulus griseus GN=I79_011362 PE=3 SV=1	tr|G3HKX9|G3HKX9_CRIGR	70 kDa	35
Proteasome subunit beta type-1 OS=Cricetulus griseus GN=I79_012433 PE=4 SV=1	tr|G3HNT9|G3HNT9_CRIGR	16 kDa	35
Mitochondrial import inner membrane translocase subunit TIM44 OS=Cricetulus griseus GN=I79_013539 PE=4 SV=1	tr|G3HRR7|G3HRR7_CRIGR	43 kDa	35
SECIS-binding protein 2-like OS=Cricetulus griseus GN=I79_013548 PE=4 SV=1	tr|G3HRS6|G3HRS6_CRIGR	144 kDa	35
Protein S100-A10 OS=Cricetulus griseus GN=I79_014715 PE=3 SV=1	tr|G3HUU7|G3HUU7_CRIGR	11 kDa	35
Liprin-beta-1 OS=Cricetulus griseus GN=I79_017000 PE=4 SV=1	tr|G3I0V9|G3I0V9_CRIGR	110 kDa	35
60S ribosomal protein L14 OS=Cricetulus griseus GN=I79_017147 PE=4 SV=1	tr|G3I196|G3I196_CRIGR	18 kDa	35
40S ribosomal protein S12 OS=Cricetulus griseus GN=I79_019322 PE=3 SV=1	tr|G3I737|G3I737_CRIGR	14 kDa	35
Protein argonaute-2 OS=Cricetulus griseus GN=AGO2 PE=3 SV=1	tr|G3I7E3|G3I7E3_CRIGR	92 kDa	35
Transcription factor p65 OS=Cricetulus griseus GN=I79_021812 PE=4 SV=1	tr|G3IDM9|G3IDM9_CRIGR	60 kDa	35
Sulfurtransferase OS=Cricetulus griseus GN=I79_023361 PE=4 SV=1	tr|G3IHQ6|G3IHQ6_CRIGR	33 kDa	35
Nuclear RNA export factor 1 OS=Cricetulus griseus GN=H671_3g9643 PE=4 SV=1	tr|G3II27|G3II27_CRIGR	71 kDa	35
Dedicator of cytokinesis protein 8 OS=Cricetulus griseus GN=I79_023818 PE=3 SV=1	tr|G3IIY8|G3IIY8_CRIGR	149 kDa	35
Nucleoporin NUP188-like OS=Cricetulus griseus GN=I79_024656 PE=4 SV=1	tr|G3IL93|G3IL93_CRIGR	138 kDa	35
26S proteasome non-ATPase regulatory subunit 5 OS=Cricetulus griseus GN=I79_024849 PE=4 SV=1	tr|G3ILS7|G3ILS7_CRIGR	51 kDa	35
Tight junction protein ZO-2 OS=Cricetulus griseus GN=I79_025142 PE=4 SV=1	tr|G3IMK2|G3IMK2_CRIGR	53 kDa	35
Heterogeneous nuclear ribonucleoprotein A3-like 1 OS=Cricetulus griseus GN=I79_000386 PE=4 SV=1	tr|G3GS73|G3GS73_CRIGR	7 kDa	34
Mitotic spindle assembly checkpoint protein MAD1 OS=Cricetulus griseus GN=I79_001695 PE=4 SV=1	tr|G3GVF8|G3GVF8_CRIGR	83 kDa	34
Coiled-coil and C2 domain-containing protein 1B OS=Cricetulus griseus GN=I79_001900 PE=4 SV=1	tr|G3GVZ4|G3GVZ4_CRIGR	94 kDa	34
Protein ALO17 OS=Cricetulus griseus GN=I79_002362 PE=4 SV=1	tr|G3GX50|G3GX50_CRIGR	83 kDa	34
Serine/threonine-protein phosphatase OS=Cricetulus griseus GN=I79_004269 PE=3 SV=1	tr|G3H298|G3H298_CRIGR	59 kDa	34
U4/U6 small nuclear ribonucleoprotein Prp3 OS=Cricetulus griseus GN=I79_004563 PE=4 SV=1	tr|G3H2W0|G3H2W0_CRIGR	78 kDa	34
Tubulin-specific chaperone A OS=Cricetulus griseus GN=I79_004625 PE=3 SV=1	tr|G3H319|G3H319_CRIGR	10 kDa	34
Ras-related protein Rab-18 OS=Cricetulus griseus GN=I79_004870 PE=4 SV=1	tr|G3H3P1|G3H3P1_CRIGR	23 kDa	34
Sec1 family domain-containing protein 1 OS=Cricetulus griseus GN=I79_005199 PE=3 SV=1	tr|G3H4J6|G3H4J6_CRIGR	72 kDa	34
Exosome complex exonuclease RRP44 OS=Cricetulus griseus GN=I79_005487 PE=4 SV=1	tr|G3H5A9|G3H5A9_CRIGR	71 kDa	34
Thioredoxin-dependent peroxide reductase OS=Cricetulus griseus GN=H671_3g8958 PE=4 SV=1	tr|G3H7R4|G3H7R4_CRIGR	28 kDa	34
Cdc42-interacting protein 4 OS=Cricetulus griseus GN=I79_008229 PE=4 SV=1	tr|G3HCL8|G3HCL8_CRIGR	69 kDa	34
General transcription factor II-I OS=Cricetulus griseus GN=I79_011629 PE=3 SV=1	tr|G3HLN9|G3HLN9_CRIGR	83 kDa	34
Ras-related protein Rab-5C OS=Cricetulus griseus GN=I79_011709 PE=4 SV=1	tr|G3HLW5|G3HLW5_CRIGR	23 kDa	34
Uncharacterized protein OS=Cricetulus griseus GN=I79_014918 PE=3 SV=1	tr|G3HVD1|G3HVD1_CRIGR	49 kDa	34
Beta-hexosaminidase OS=Cricetulus griseus GN=I79_015800 PE=3 SV=1	tr|G3HXN7|G3HXN7_CRIGR	60 kDa	34
D-dopachrome decarboxylase OS=Cricetulus griseus GN=I79_015928 PE=4 SV=1	tr|G3HY03|G3HY03_CRIGR	13 kDa	34
Synapse-associated protein 1 OS=Cricetulus griseus GN=I79_017381 PE=4 SV=1	tr|G3I1W1|G3I1W1_CRIGR	36 kDa	34
Protein unc-84-like B OS=Cricetulus griseus GN=I79_017631 PE=4 SV=1	tr|G3I2J5|G3I2J5_CRIGR	82 kDa	34
Mixed lineage kinase domain-like protein OS=Cricetulus griseus GN=I79_017874 PE=4 SV=1	tr|G3I373|G3I373_CRIGR	55 kDa	34
Tapasin OS=Cricetulus griseus GN=I79_019241 PE=4 SV=1	tr|G3I6W3|G3I6W3_CRIGR	52 kDa	34
Myosin-14 OS=Cricetulus griseus GN=I79_019310 PE=3 SV=1	tr|G3I729|G3I729_CRIGR	229 kDa	34
Peroxiredoxin-5, mitochondrial OS=Cricetulus griseus GN=I79_019750 PE=4 SV=1	tr|G3I887|G3I887_CRIGR	23 kDa	34
Sorting nexin-6 (Fragment) OS=Cricetulus griseus GN=I79_019890 PE=4 SV=1	tr|G3I8L4|G3I8L4_CRIGR	44 kDa	34
Bromodomain and WD repeat-containing protein 2 OS=Cricetulus griseus GN=I79_021469 PE=4 SV=1	tr|G3ICS0|G3ICS0_CRIGR	136 kDa	34
Carnitine O-acetyltransferase OS=Cricetulus griseus GN=I79_024609 PE=3 SV=1	tr|G3IL47|G3IL47_CRIGR	71 kDa	34
Chromobox protein-like 5 OS=Cricetulus griseus GN=HP1 alpha PE=2 SV=1	tr|Q6E6J6|Q6E6J6_CRIGR	22 kDa	34
DNA ligase OS=Cricetulus griseus GN=I79_001080 PE=3 SV=1	tr|G3GTU1|G3GTU1_CRIGR	113 kDa	33
ADP-ribosylation factor 4 OS=Cricetulus griseus GN=I79_001445 PE=3 SV=1	tr|G3GUS2|G3GUS2_CRIGR	20 kDa	33
Actin-related protein 2/3 complex subunit 4 OS=Cricetulus griseus GN=I79_002331 PE=3 SV=1	tr|G3GX96|G3GX96_CRIGR	20 kDa	33
Nucleolar protein 58 OS=Cricetulus griseus GN=I79_002996 PE=4 SV=1	tr|G3GYX1|G3GYX1_CRIGR	25 kDa	33
Acid ceramidase OS=Cricetulus griseus GN=I79_003173 PE=4 SV=1	tr|G3GZB2|G3GZB2_CRIGR	45 kDa	33
Vesicular integral-membrane protein VIP36 OS=Cricetulus griseus GN=H671_3g8834 PE=4 SV=1	tr|G3H177|G3H177_CRIGR	40 kDa	33
Cytochrome c, somatic OS=Cricetulus griseus GN=I79_004417 PE=3 SV=1	tr|G3H2K2|G3H2K2_CRIGR	12 kDa	33
Cysteine-rich protein 2 OS=Cricetulus griseus GN=I79_004727 PE=4 SV=1	tr|G3H3B2|G3H3B2_CRIGR	23 kDa	33
Aminopeptidase B OS=Cricetulus griseus GN=I79_004826 PE=4 SV=1	tr|G3H3H9|G3H3H9_CRIGR	73 kDa	33
LIM and SH3 domain protein 1 OS=Cricetulus griseus GN=I79_005710 PE=4 SV=1	tr|G3H5W5|G3H5W5_CRIGR	26 kDa	33
Protein VPRBP OS=Cricetulus griseus GN=I79_006606 PE=4 SV=1	tr|G3H8A6|G3H8A6_CRIGR	172 kDa	33
Ubiquitin carboxyl-terminal hydrolase 4 OS=Cricetulus griseus GN=I79_006661 PE=3 SV=1	tr|G3H8G1|G3H8G1_CRIGR	106 kDa	33
Ubiquitin-conjugating enzyme E2 G2 (Fragment) OS=Cricetulus griseus GN=I79_006846 PE=3 SV=1	tr|G3H8Z7|G3H8Z7_CRIGR	25 kDa	33
Acyl-CoA synthetase family member 2, mitochondrial OS=Cricetulus griseus GN=I79_007776 PE=4 SV=1	tr|G3HBE7|G3HBE7_CRIGR	68 kDa	33
Deoxyhypusine synthase OS=Cricetulus griseus GN=H671_3g9974 PE=4 SV=1	tr|G3HCV7|G3HCV7_CRIGR	41 kDa	33
Thioredoxin domain-containing protein 5 OS=Cricetulus griseus GN=I79_008476 PE=3 SV=1	tr|G3HD97|G3HD97_CRIGR	46 kDa	33
Catechol O-methyltransferase OS=Cricetulus griseus GN=I79_009035 PE=4 SV=1	tr|G3HEP7|G3HEP7_CRIGR	30 kDa	33
Ran-specific GTPase-activating protein OS=Cricetulus griseus GN=I79_009045 PE=4 SV=1	tr|G3HEQ3|G3HEQ3_CRIGR	25 kDa	33
Serine/threonine-protein kinase DCLK1 OS=Cricetulus griseus GN=I79_009644 PE=4 SV=1	tr|G3HGC0|G3HGC0_CRIGR	40 kDa	33
Serine/threonine-protein kinase VRK1 OS=Cricetulus griseus GN=I79_010038 PE=3 SV=1	tr|G3HHD8|G3HHD8_CRIGR	45 kDa	33
GRIP and coiled-coil domain-containing protein 2 OS=Cricetulus griseus GN=I79_010641 PE=4 SV=1	tr|G3HJ09|G3HJ09_CRIGR	195 kDa	33
ATP-citrate synthase OS=Cricetulus griseus GN=I79_011700 PE=4 SV=1	tr|G3HLV6|G3HLV6_CRIGR	77 kDa	33
Serine/threonine-protein kinase OSR1 OS=Cricetulus griseus GN=I79_013208 PE=4 SV=1	tr|G3HQV2|G3HQV2_CRIGR	48 kDa	33
EPM2A-interacting protein 1 OS=Cricetulus griseus GN=H671_4g11861 PE=4 SV=1	tr|G3HTA6|G3HTA6_CRIGR	70 kDa	33
Platelet-activating factor acetylhydrolase IB subunit gamma OS=Cricetulus griseus GN=I79_016910 PE=4 SV=1	tr|G3I0M2|G3I0M2_CRIGR	26 kDa	33
Asparagine synthetase [glutamine-hydrolyzing] OS=Cricetulus griseus GN=H671_1g1136 PE=4 SV=1	tr|G3I3J1|G3I3J1_CRIGR	64 kDa	33
Bifunctional methylenetetrahydrofolate dehydrogenase/cyclohydrolase, mitochondrial OS=Cricetulus griseus GN=I79_018284 PE=3 SV=1	tr|G3I4A7|G3I4A7_CRIGR	38 kDa	33
EH domain-containing protein 3 OS=Cricetulus griseus GN=I79_018338 PE=3 SV=1	tr|G3I4G0|G3I4G0_CRIGR	61 kDa	33
YLP motif-containing protein 1 OS=Cricetulus griseus GN=I79_020077 PE=4 SV=1	tr|G3I935|G3I935_CRIGR	221 kDa	33
40S ribosomal protein S25 (Fragment) OS=Cricetulus griseus GN=I79_020113 PE=4 SV=1	tr|G3I979|G3I979_CRIGR	14 kDa	33
Ribosomal RNA processing protein 1-like B OS=Cricetulus griseus GN=I79_020184 PE=4 SV=1	tr|G3I9E3|G3I9E3_CRIGR	71 kDa	33
Dynamin-1-like protein OS=Cricetulus griseus GN=I79_022295 PE=4 SV=1	tr|G3IEY5|G3IEY5_CRIGR	36 kDa	33
Non-specific serine/threonine protein kinase OS=Cricetulus griseus GN=I79_024400 PE=4 SV=1	tr|G3IKJ7|G3IKJ7_CRIGR	82 kDa	33
Reticulocalbin-3 OS=Cricetulus griseus GN=I79_024805 PE=4 SV=1	tr|G3ILN5|G3ILN5_CRIGR	34 kDa	33
Isopentenyl-diphosphate Delta-isomerase 1 OS=Cricetulus griseus GN=I79_000033 PE=4 SV=1	tr|G3GR90|G3GR90_CRIGR	33 kDa	32
Vacuolar protein sorting-associated protein 26B OS=Cricetulus griseus GN=H671_4g13432 PE=4 SV=1	tr|G3GTV9|G3GTV9_CRIGR	39 kDa	32
Obg-like ATPase 1 OS=Cricetulus griseus GN=I79_001282 PE=4 SV=1	tr|G3GUC8|G3GUC8_CRIGR	32 kDa	32
Ras-related protein Rap-1b OS=Cricetulus griseus GN=I79_002677 PE=4 SV=1	tr|G3GY22|G3GY22_CRIGR	21 kDa	32
Profilin-1 OS=Cricetulus griseus GN=I79_002801 PE=3 SV=1	tr|G3GYC6|G3GYC6_CRIGR	6 kDa	32
NADH dehydrogenase [ubiquinone] iron-sulfur protein 3, mitochondrial OS=Cricetulus griseus GN=I79_002893 PE=3 SV=1	tr|G3GYL3|G3GYL3_CRIGR	30 kDa	32
WD repeat-containing protein 82 OS=Cricetulus griseus GN=I79_003259 PE=4 SV=1	tr|G3GZF9|G3GZF9_CRIGR	32 kDa	32
Pogo transposable element with ZNF domain OS=Cricetulus griseus GN=I79_004611 PE=4 SV=1	tr|G3H306|G3H306_CRIGR	155 kDa	32
Kinesin-like protein KIF14 OS=Cricetulus griseus GN=I79_004852 PE=3 SV=1	tr|G3H3K4|G3H3K4_CRIGR	183 kDa	32
Small nuclear ribonucleoprotein-associated protein OS=Cricetulus griseus GN=I79_005053 PE=3 SV=1	tr|G3H453|G3H453_CRIGR	23 kDa	32
Nesprin-2 OS=Cricetulus griseus GN=I79_005355 PE=4 SV=1	tr|G3H4Z1|G3H4Z1_CRIGR	192 kDa	32
Acyl-CoA-binding protein OS=Cricetulus griseus GN=I79_005522 PE=4 SV=1	tr|G3H5D5|G3H5D5_CRIGR	13 kDa	32
Nucleolar complex protein 3-like OS=Cricetulus griseus GN=I79_006990 PE=4 SV=1	tr|G3H9C3|G3H9C3_CRIGR	104 kDa	32
Zinc finger CCCH domain-containing protein 14 OS=Cricetulus griseus GN=I79_007785 PE=4 SV=1	tr|G3HBF7|G3HBF7_CRIGR	79 kDa	32
Nucleolar GTP-binding protein 2 OS=Cricetulus griseus GN=I79_008786 PE=3 SV=1	tr|G3HE17|G3HE17_CRIGR	83 kDa	32
KDEL motif-containing protein 2 OS=Cricetulus griseus GN=I79_009411 PE=4 SV=1	tr|G3HFP8|G3HFP8_CRIGR	52 kDa	32
Protein transport protein Sec23A OS=Cricetulus griseus GN=I79_009685 PE=4 SV=1	tr|G3HGF9|G3HGF9_CRIGR	86 kDa	32
Importin subunit alpha OS=Cricetulus griseus GN=I79_010021 PE=3 SV=1	tr|G3HHC3|G3HHC3_CRIGR	55 kDa	32
Protein FAM98B OS=Cricetulus griseus GN=I79_010217 PE=4 SV=1	tr|G3HHV6|G3HHV6_CRIGR	35 kDa	32
Transportin-1 OS=Cricetulus griseus GN=I79_010569 PE=4 SV=1	tr|G3HIU2|G3HIU2_CRIGR	79 kDa	32
Ras and Rab interactor-like protein OS=Cricetulus griseus GN=I79_010758 PE=4 SV=1	tr|G3HJB6|G3HJB6_CRIGR	72 kDa	32
Uncharacterized protein OS=Cricetulus griseus GN=I79_011104 PE=3 SV=1	tr|G3HK86|G3HK86_CRIGR	46 kDa	32
Cytochrome b-c1 complex subunit 1, mitochondrial OS=Cricetulus griseus GN=I79_011272 PE=4 SV=1	tr|G3HKP3|G3HKP3_CRIGR	41 kDa	32
Cytoplasmic aconitate hydratase OS=Cricetulus griseus GN=I79_013257 PE=4 SV=1	tr|G3HQZ8|G3HQZ8_CRIGR	89 kDa	32
DnaJ-like subfamily A member 3, mitochondrial OS=Cricetulus griseus GN=I79_013695 PE=3 SV=1	tr|G3HS69|G3HS69_CRIGR	49 kDa	32
Putative G-protein coupled receptor 111 OS=Cricetulus griseus GN=I79_014208 PE=3 SV=1	tr|G3HTI3|G3HTI3_CRIGR	158 kDa	32
Prefoldin subunit 5 OS=Cricetulus griseus GN=I79_014827 PE=3 SV=1	tr|G3HV50|G3HV50_CRIGR	17 kDa	32
Ras-related protein Rab-2B OS=Cricetulus griseus GN=I79_015421 PE=4 SV=1	tr|G3HWS3|G3HWS3_CRIGR	24 kDa	32
Protein arginine methyltransferase NDUFAF7 OS=Cricetulus griseus GN=I79_015611 PE=3 SV=1	tr|G3HX92|G3HX92_CRIGR	49 kDa	32
Prenylcysteine oxidase OS=Cricetulus griseus GN=I79_015733 PE=3 SV=1	tr|G3HXK8|G3HXK8_CRIGR	57 kDa	32
10 kDa heat shock protein, mitochondrial OS=Cricetulus griseus GN=I79_016132 PE=3 SV=1	tr|G3HYJ8|G3HYJ8_CRIGR	11 kDa	32
Protein RER1 OS=Cricetulus griseus GN=I79_017404 PE=3 SV=1	tr|G3I1X5|G3I1X5_CRIGR	23 kDa	32
Alpha-actinin-3 OS=Cricetulus griseus GN=H671_3g10132 PE=4 SV=1	tr|G3I4K1|G3I4K1_CRIGR	103 kDa	32
Glutathione S-transferase A4 OS=Cricetulus griseus GN=I79_018719 PE=4 SV=1	tr|G3I5H1|G3I5H1_CRIGR	26 kDa	32
Mannosyl-oligosaccharide glucosidase OS=Cricetulus griseus GN=I79_019605 PE=4 SV=1	tr|G3I7V6|G3I7V6_CRIGR	81 kDa	32
Cysteine and histidine-rich domain-containing protein 1 OS=Cricetulus griseus GN=I79_019852 PE=4 SV=1	tr|G3I8H9|G3I8H9_CRIGR	37 kDa	32
Acyl-coenzyme A thioesterase 9, mitochondrial OS=Cricetulus griseus GN=I79_020036 PE=4 SV=1	tr|G3I903|G3I903_CRIGR	51 kDa	32
THO complex subunit 2 OS=Cricetulus griseus GN=I79_024485 PE=4 SV=1	tr|G3IKT2|G3IKT2_CRIGR	183 kDa	32
Caspase-7 OS=Cricetulus griseus GN=I79_024625 PE=1 SV=1	tr|G3IL63|G3IL63_CRIGR	34 kDa	32
Dihydrofolate reductase OS=Cricetulus griseus GN=DHFR PE=3 SV=1	tr|Q2MH30|Q2MH30_CRIGR	22 kDa	32
Phosphatidylethanolamine-binding protein 1 OS=Cricetulus griseus GN=I79_001211 PE=4 SV=1	tr|G3GU60|G3GU60_CRIGR	21 kDa	31
Guanine nucleotide-binding protein G(S) subunit alpha isoforms XLas OS=Cricetulus griseus GN=I79_002218 PE=4 SV=1	tr|G3GWT7|G3GWT7_CRIGR	39 kDa	31
Vesicle-associated membrane protein-associated protein B OS=Cricetulus griseus GN=I79_002227 PE=4 SV=1	tr|G3GWU4|G3GWU4_CRIGR	28 kDa	31
Calcium-transporting ATPase OS=Cricetulus griseus GN=I79_002357 PE=3 SV=1	tr|G3GX45|G3GX45_CRIGR	142 kDa	31
Rab3 GTPase-activating protein catalytic subunit OS=Cricetulus griseus GN=I79_003347 PE=4 SV=1	tr|G3GZQ4|G3GZQ4_CRIGR	84 kDa	31
Inositol 1,4,5-trisphosphate receptor type 1 OS=Cricetulus griseus GN=I79_004653 PE=4 SV=1	tr|G3H344|G3H344_CRIGR	292 kDa	31
Sialic acid synthase OS=Cricetulus griseus GN=I79_006290 PE=4 SV=1	tr|G3H7F9|G3H7F9_CRIGR	40 kDa	31
Engulfment and cell motility protein 2 OS=Cricetulus griseus GN=I79_006802 PE=4 SV=1	tr|G3H8U1|G3H8U1_CRIGR	83 kDa	31
Methionine aminopeptidase 2 OS=Cricetulus griseus GN=METAP2 PE=3 SV=1	tr|G3HBJ9|G3HBJ9_CRIGR	53 kDa	31
Transcriptional repressor p66-beta OS=Cricetulus griseus GN=I79_008053 PE=4 SV=1	tr|G3HC12|G3HC12_CRIGR	65 kDa	31
Geranylgeranyl transferase type-2 subunit alpha OS=Cricetulus griseus GN=I79_008535 PE=4 SV=1	tr|G3HDD1|G3HDD1_CRIGR	65 kDa	31
Pumilio-like 2 OS=Cricetulus griseus GN=I79_008576 PE=4 SV=1	tr|G3HDJ2|G3HDJ2_CRIGR	114 kDa	31
Targeting protein for Xklp2 OS=Cricetulus griseus GN=I79_008885 PE=4 SV=1	tr|G3HEA6|G3HEA6_CRIGR	86 kDa	31
DNA-directed RNA polymerase OS=Cricetulus griseus GN=I79_009193 PE=3 SV=1	tr|G3HF40|G3HF40_CRIGR	139 kDa	31
40S ribosomal protein S24 OS=Cricetulus griseus GN=I79_010001 PE=3 SV=1	tr|G3HHA3|G3HHA3_CRIGR	10 kDa	31
Histone-lysine N-methyltransferase OS=Cricetulus griseus GN=I79_010591 PE=3 SV=1	tr|G3HIW3|G3HIW3_CRIGR	65 kDa	31
60S ribosomal protein L7 OS=Cricetulus griseus GN=H671_xg20344 PE=4 SV=1	tr|G3HMJ8|G3HMJ8_CRIGR	29 kDa	31
Coiled-coil domain-containing protein 22 OS=Cricetulus griseus GN=I79_012249 PE=4 SV=1	tr|G3HNB2|G3HNB2_CRIGR	69 kDa	31
Clusterin OS=Cricetulus griseus GN=I79_012331 PE=3 SV=1	tr|G3HNJ3|G3HNJ3_CRIGR	52 kDa	31
Protein bicaudal D-like 2 OS=Cricetulus griseus GN=I79_012537 PE=4 SV=1	tr|G3HP33|G3HP33_CRIGR	89 kDa	31
V-type proton ATPase subunit E 1 OS=Cricetulus griseus GN=I79_012984 PE=3 SV=1	tr|G3HQ89|G3HQ89_CRIGR	28 kDa	31
Flotillin-1 OS=Cricetulus griseus GN=I79_013152 PE=4 SV=1	tr|G3HQP7|G3HQP7_CRIGR	46 kDa	31
60S ribosomal protein L18a OS=Cricetulus griseus GN=I79_013173 PE=3 SV=1	tr|G3HQR7|G3HQR7_CRIGR	20 kDa	31
CD166 antigen OS=Cricetulus griseus GN=I79_013425 PE=4 SV=1	tr|G3HRF8|G3HRF8_CRIGR	65 kDa	31
DNA primase OS=Cricetulus griseus GN=I79_013471 PE=3 SV=1	tr|G3HRM7|G3HRM7_CRIGR	50 kDa	31
Citrate synthase OS=Cricetulus griseus GN=I79_013489 PE=3 SV=1	tr|G3HRP3|G3HRP3_CRIGR	35 kDa	31
H-2 class II histocompatibility antigen gamma chain OS=Cricetulus griseus GN=I79_013666 PE=3 SV=1	tr|G3HS40|G3HS40_CRIGR	36 kDa	31
Rho-associated protein kinase 1 OS=Cricetulus griseus GN=I79_014743 PE=3 SV=1	tr|G3HUX3|G3HUX3_CRIGR	125 kDa	31
Ras-related GTP-binding protein B OS=Cricetulus griseus GN=H671_xg20293 PE=4 SV=1	tr|G3HWV0|G3HWV0_CRIGR	40 kDa	31
Transcriptional repressor CTCF OS=Cricetulus griseus GN=I79_016533 PE=4 SV=1	tr|G3HZM6|G3HZM6_CRIGR	84 kDa	31
Epoxide hydrolase 1 OS=Cricetulus griseus GN=I79_017017 PE=4 SV=1	tr|G3I0X5|G3I0X5_CRIGR	25 kDa	31
Golgin subfamily A member 5 OS=Cricetulus griseus GN=I79_017231 PE=4 SV=1	tr|G3I1H4|G3I1H4_CRIGR	83 kDa	31
UPF0696 protein C11orf68-like OS=Cricetulus griseus GN=I79_017602 PE=4 SV=1	tr|G3I2G0|G3I2G0_CRIGR	27 kDa	31
Glutathione S-transferase P 2 OS=Cricetulus griseus GN=I79_018158 PE=4 SV=1	tr|G3I3Y7|G3I3Y7_CRIGR	24 kDa	31
Focal adhesion kinase 1 OS=Cricetulus griseus GN=I79_019430 PE=3 SV=1	tr|G3I7E2|G3I7E2_CRIGR	116 kDa	31
Nodal modulator 1 (Fragment) OS=Cricetulus griseus GN=I79_020939 PE=4 SV=1	tr|G3IBB9|G3IBB9_CRIGR	66 kDa	31
60S ribosomal protein L10 OS=Cricetulus griseus GN=I79_021029 PE=4 SV=1	tr|G3IBK4|G3IBK4_CRIGR	29 kDa	31
Isovaleryl-CoA dehydrogenase, mitochondrial OS=Cricetulus griseus GN=I79_021396 PE=3 SV=1	tr|G3ICJ8|G3ICJ8_CRIGR	46 kDa	31
NHL repeat-containing protein 2 OS=Cricetulus griseus GN=I79_021771 PE=4 SV=1	tr|G3IDI9|G3IDI9_CRIGR	59 kDa	31
Far upstream element-binding protein 3 OS=Cricetulus griseus GN=I79_022054 PE=4 SV=1	tr|G3IEA9|G3IEA9_CRIGR	53 kDa	31
Retinoblastoma-binding protein 6 OS=Cricetulus griseus GN=I79_023712 PE=4 SV=1	tr|G3IIN9|G3IIN9_CRIGR	195 kDa	31
Pinin OS=Cricetulus griseus GN=I79_023988 PE=4 SV=1	tr|G3IJF5|G3IJF5_CRIGR	83 kDa	31
Solute carrier family 12 member 7 OS=Cricetulus griseus GN=I79_025098 PE=4 SV=1	tr|G3IMF9|G3IMF9_CRIGR	58 kDa	31
Adenine phosphoribosyltransferase OS=Cricetulus griseus GN=I79_000224 PE=3 SV=1	tr|G3GRT0|G3GRT0_CRIGR	21 kDa	30
Protein SEC13-like OS=Cricetulus griseus GN=I79_002356 PE=3 SV=1	tr|G3GX44|G3GX44_CRIGR	36 kDa	30
Regulation of nuclear pre-mRNA domain-containing protein 1B OS=Cricetulus griseus GN=I79_002629 PE=4 SV=1	tr|G3GXY4|G3GXY4_CRIGR	37 kDa	30
Reticulocalbin-1 (Fragment) OS=Cricetulus griseus GN=I79_003169 PE=4 SV=1	tr|G3GZA9|G3GZA9_CRIGR	29 kDa	30
Nucleolar and spindle-associated protein 1 OS=Cricetulus griseus GN=I79_003824 PE=4 SV=1	tr|G3H104|G3H104_CRIGR	50 kDa	30
Translin OS=Cricetulus griseus GN=I79_003856 PE=4 SV=1	tr|G3H133|G3H133_CRIGR	26 kDa	30
Protein lunapark OS=Cricetulus griseus GN=I79_004137 PE=4 SV=1	tr|G3H1V2|G3H1V2_CRIGR	38 kDa	30
NADH-cytochrome b5 reductase OS=Cricetulus griseus GN=I79_004802 PE=3 SV=1	tr|G3H3L4|G3H3L4_CRIGR	34 kDa	30
Kinesin-like protein OS=Cricetulus griseus GN=I79_004896 PE=3 SV=1	tr|G3H3R6|G3H3R6_CRIGR	110 kDa	30
Cell division cycle and apoptosis regulator protein 1 OS=Cricetulus griseus GN=I79_006063 PE=4 SV=1	tr|G3H6U4|G3H6U4_CRIGR	77 kDa	30
Brefeldin A-inhibited guanine nucleotide-exchange protein 2 OS=Cricetulus griseus GN=I79_006788 PE=4 SV=1	tr|G3H8S7|G3H8S7_CRIGR	139 kDa	30
Transcription elongation factor B polypeptide 1 OS=Cricetulus griseus GN=I79_006997 PE=3 SV=1	tr|G3H9C9|G3H9C9_CRIGR	12 kDa	30
NADPH--cytochrome P450 reductase OS=Cricetulus griseus GN=I79_007261 PE=4 SV=1	tr|G3HA21|G3HA21_CRIGR	59 kDa	30
Lysine-specific histone demethylase 1 OS=Cricetulus griseus GN=I79_010511 PE=4 SV=1	tr|G3HIN6|G3HIN6_CRIGR	83 kDa	30
Adenosine deaminase OS=Cricetulus griseus GN=I79_011661 PE=3 SV=1	tr|G3HLR7|G3HLR7_CRIGR	41 kDa	30
U4/U6.U5 tri-snRNP-associated protein 2 OS=Cricetulus griseus GN=I79_012871 PE=4 SV=1	tr|G3HPY5|G3HPY5_CRIGR	65 kDa	30
SWI/SNF complex subunit SMARCC2 OS=Cricetulus griseus GN=I79_013500 PE=4 SV=1	tr|G3HRQ3|G3HRQ3_CRIGR	122 kDa	30
Aldose 1-epimerase OS=Cricetulus griseus GN=I79_013996 PE=3 SV=1	tr|G3HSZ6|G3HSZ6_CRIGR	38 kDa	30
Acyl-CoA-binding domain-containing protein 5 OS=Cricetulus griseus GN=I79_014051 PE=4 SV=1	tr|G3HT37|G3HT37_CRIGR	111 kDa	30
Protein ERGIC-53 OS=Cricetulus griseus GN=I79_014598 PE=4 SV=1	tr|G3HUI7|G3HUI7_CRIGR	44 kDa	30
Cleavage and polyadenylation specificity factor subunit 1 OS=Cricetulus griseus GN=I79_015349 PE=4 SV=1	tr|G3HWL7|G3HWL7_CRIGR	158 kDa	30
Gelsolin OS=Cricetulus griseus GN=I79_015603 PE=4 SV=1	tr|G3HX84|G3HX84_CRIGR	72 kDa	30
Serine/threonine-protein phosphatase 2A 55 kDa regulatory subunit B OS=Cricetulus griseus GN=I79_015996 PE=3 SV=1	tr|G3HY75|G3HY75_CRIGR	53 kDa	30
Elongation factor 1-gamma OS=Cricetulus griseus GN=I79_016749 PE=4 SV=1	tr|G3I072|G3I072_CRIGR	16 kDa	30
L-asparaginase OS=Cricetulus griseus GN=I79_016752 PE=4 SV=1	tr|G3I075|G3I075_CRIGR	20 kDa	30
Rho guanine nucleotide exchange factor 1 OS=Cricetulus griseus GN=I79_016920 PE=4 SV=1	tr|G3I0N2|G3I0N2_CRIGR	89 kDa	30
26S proteasome non-ATPase regulatory subunit 14 OS=Cricetulus griseus GN=I79_017128 PE=4 SV=1	tr|G3I179|G3I179_CRIGR	35 kDa	30
DNA-dependent protein kinase catalytic subunit OS=Cricetulus griseus GN=I79_017613 PE=3 SV=1	tr|G3I2I2|G3I2I2_CRIGR	397 kDa	30
Septin-7 OS=Cricetulus griseus GN=I79_018841 PE=4 SV=1	tr|G3I5T4|G3I5T4_CRIGR	14 kDa	30
Mitotic checkpoint protein BUB3 OS=Cricetulus griseus GN=I79_018864 PE=4 SV=1	tr|G3I5V6|G3I5V6_CRIGR	37 kDa	30
Phospholipase B-like OS=Cricetulus griseus GN=I79_019209 PE=3 SV=1	tr|G3I6T1|G3I6T1_CRIGR	66 kDa	30
Delta-1-pyrroline-5-carboxylate dehydrogenase, mitochondrial OS=Cricetulus griseus GN=I79_020042 PE=3 SV=1	tr|G3I909|G3I909_CRIGR	61 kDa	30
DNA-binding protein SMUBP-2 OS=Cricetulus griseus GN=I79_022308 PE=4 SV=1	tr|G3IEZ7|G3IEZ7_CRIGR	108 kDa	30
Plasminogen activator inhibitor 1 RNA-binding protein OS=Cricetulus griseus GN=H671_6g15793 PE=4 SV=1	tr|G3IH35|G3IH35_CRIGR	35 kDa	30
Small ubiquitin-related modifier OS=Cricetulus griseus GN=I79_023115 PE=3 SV=1	tr|G3IH36|G3IH36_CRIGR	11 kDa	30
Cleavage and polyadenylation specificity factor subunit 3 OS=Cricetulus griseus GN=I79_023270 PE=4 SV=1	tr|G3IHI0|G3IHI0_CRIGR	73 kDa	30
Tyrosine-protein kinase OS=Cricetulus griseus GN=I79_023588 PE=3 SV=1	tr|G3IIC0|G3IIC0_CRIGR	51 kDa	30
Bifunctional 3'-phosphoadenosine 5'-phosphosulfate synthetase 1 OS=Cricetulus griseus GN=I79_025282 PE=4 SV=1	tr|G3IMX7|G3IMX7_CRIGR	36 kDa	30
Nesprin-1 OS=Cricetulus griseus GN=I79_001169 PE=4 SV=1	tr|G3GU22|G3GU22_CRIGR	225 kDa	29
Dolichyl-diphosphooligosaccharide--protein glycosyltransferase subunit STT3B OS=Cricetulus griseus GN=I79_001616 PE=4 SV=1	tr|G3GV85|G3GV85_CRIGR	78 kDa	29
ADP-sugar pyrophosphatase OS=Cricetulus griseus GN=I79_001795 PE=3 SV=1	tr|G3GVP7|G3GVP7_CRIGR	24 kDa	29
N-acetyltransferase NAT13 OS=Cricetulus griseus GN=I79_003540 PE=4 SV=1	tr|G3H065|G3H065_CRIGR	24 kDa	29
Regulator of chromosome condensation OS=Cricetulus griseus GN=I79_004185 PE=4 SV=1	tr|G3H1Y8|G3H1Y8_CRIGR	49 kDa	29
Glypican-1 OS=Cricetulus griseus GN=I79_005296 PE=3 SV=1	tr|G3H4T5|G3H4T5_CRIGR	86 kDa	29
Nicastrin OS=Cricetulus griseus GN=I79_006475 PE=4 SV=1	tr|G3H7X9|G3H7X9_CRIGR	69 kDa	29
E3 ubiquitin-protein ligase OS=Cricetulus griseus GN=I79_007495 PE=4 SV=1	tr|G3HAN9|G3HAN9_CRIGR	98 kDa	29
Putative ATP-dependent RNA helicase DDX47 OS=Cricetulus griseus GN=I79_007653 PE=3 SV=1	tr|G3HB38|G3HB38_CRIGR	65 kDa	29
Cell division cycle 5-related protein OS=Cricetulus griseus GN=I79_008082 PE=4 SV=1	tr|G3HC77|G3HC77_CRIGR	66 kDa	29
Importin subunit alpha OS=Cricetulus griseus GN=I79_008297 PE=3 SV=1	tr|G3HCT1|G3HCT1_CRIGR	58 kDa	29
pre-rRNA processing protein FTSJ3 OS=Cricetulus griseus GN=FTSJ3 PE=3 SV=1	tr|G3HCU9|G3HCU9_CRIGR	95 kDa	29
Receptor expression-enhancing protein (Fragment) OS=Cricetulus griseus GN=I79_009156 PE=3 SV=1	tr|G3HF04|G3HF04_CRIGR	15 kDa	29
Protein phosphatase 1F OS=Cricetulus griseus GN=I79_009498 PE=3 SV=1	tr|G3HFY1|G3HFY1_CRIGR	50 kDa	29
Transcription elongation regulator 1 OS=Cricetulus griseus GN=I79_010041 PE=4 SV=1	tr|G3HHE1|G3HHE1_CRIGR	48 kDa	29
LIM and senescent cell antigen-like-containing domain protein OS=Cricetulus griseus GN=I79_010647 PE=4 SV=1	tr|G3HJ13|G3HJ13_CRIGR	37 kDa	29
Lysosome-associated membrane glycoprotein 1 OS=Cricetulus griseus GN=I79_011073 PE=3 SV=1	tr|G3HK56|G3HK56_CRIGR	40 kDa	29
Heterogeneous nuclear ribonucleoprotein F OS=Cricetulus griseus GN=I79_011313 PE=4 SV=1	tr|G3HKT3|G3HKT3_CRIGR	20 kDa	29
Dephospho-CoA kinase domain-containing protein OS=Cricetulus griseus GN=I79_011610 PE=3 SV=1	tr|G3HLM0|G3HLM0_CRIGR	26 kDa	29
Proteasome activator complex subunit 3 OS=Cricetulus griseus GN=I79_011736 PE=4 SV=1	tr|G3HLZ2|G3HLZ2_CRIGR	30 kDa	29
Ectonucleoside triphosphate diphosphohydrolase 5 OS=Cricetulus griseus GN=I79_012318 PE=3 SV=1	tr|G3HNI0|G3HNI0_CRIGR	50 kDa	29
Tuftelin-interacting protein 11 OS=Cricetulus griseus GN=I79_014142 PE=3 SV=1	tr|G3HTC0|G3HTC0_CRIGR	96 kDa	29
Aflatoxin B1 aldehyde reductase member 2 OS=Cricetulus griseus GN=H671_2g6290 PE=4 SV=1	tr|G3HU24|G3HU24_CRIGR	38 kDa	29
Pyrroline-5-carboxylate reductase OS=Cricetulus griseus GN=I79_014840 PE=3 SV=1	tr|G3HV63|G3HV63_CRIGR	34 kDa	29
Kinetochore protein NDC80-like OS=Cricetulus griseus GN=H671_2g6631 PE=4 SV=1	tr|G3HXF9|G3HXF9_CRIGR	74 kDa	29
Phosphatidylinositol-binding clathrin assembly protein OS=Cricetulus griseus GN=I79_015831 PE=4 SV=1	tr|G3HXR8|G3HXR8_CRIGR	66 kDa	29
ADP-ribosylation factor GTPase-activating protein 3 OS=Cricetulus griseus GN=I79_015845 PE=4 SV=1	tr|G3HXT1|G3HXT1_CRIGR	57 kDa	29
Cohesin subunit SA-2 OS=Cricetulus griseus GN=I79_015986 PE=4 SV=1	tr|G3HY68|G3HY68_CRIGR	135 kDa	29
Serine/threonine-protein kinase PAK 3 OS=Cricetulus griseus GN=I79_016481 PE=4 SV=1	tr|G3HZH7|G3HZH7_CRIGR	61 kDa	29
DNA excision repair protein ERCC-6-like OS=Cricetulus griseus GN=I79_016856 PE=4 SV=1	tr|G3I0H1|G3I0H1_CRIGR	139 kDa	29
Acetoacetyl-CoA synthetase OS=Cricetulus griseus GN=I79_017077 PE=4 SV=1	tr|G3I132|G3I132_CRIGR	71 kDa	29
TRAF family member-associated NF-kappa-B activator OS=Cricetulus griseus GN=I79_017129 PE=4 SV=1	tr|G3I180|G3I180_CRIGR	49 kDa	29
Nucleosome-binding protein 1 OS=Cricetulus griseus GN=I79_017309 PE=4 SV=1	tr|G3I1P6|G3I1P6_CRIGR	33 kDa	29
Serine/threonine-protein kinase N2 OS=Cricetulus griseus GN=I79_018232 PE=4 SV=1	tr|G3I457|G3I457_CRIGR	107 kDa	29
F-box-like/WD repeat-containing protein TBL1X OS=Cricetulus griseus GN=I79_018237 PE=4 SV=1	tr|G3I461|G3I461_CRIGR	62 kDa	29
ATP-dependent RNA helicase DDX54 OS=Cricetulus griseus GN=I79_019221 PE=4 SV=1	tr|G3I6U3|G3I6U3_CRIGR	97 kDa	29
ADP-ribosylation factor-like protein 3 OS=Cricetulus griseus GN=I79_019342 PE=3 SV=1	tr|G3I757|G3I757_CRIGR	20 kDa	29
Acyl-CoA dehydrogenase family member 9, mitochondrial OS=Cricetulus griseus GN=I79_019466 PE=3 SV=1	tr|G3I7H7|G3I7H7_CRIGR	69 kDa	29
Zinc finger protein ZPR1 OS=Cricetulus griseus GN=I79_019552 PE=4 SV=1	tr|G3I7Q5|G3I7Q5_CRIGR	55 kDa	29
Ubiquitin thioesterase OTUB1 OS=Cricetulus griseus GN=I79_019736 PE=4 SV=1	tr|G3I873|G3I873_CRIGR	28 kDa	29
WD repeat-containing protein 5 OS=Cricetulus griseus GN=I79_021666 PE=4 SV=1	tr|G3ID93|G3ID93_CRIGR	37 kDa	29
Sideroflexin OS=Cricetulus griseus GN=I79_021686 PE=3 SV=1	tr|G3IDB0|G3IDB0_CRIGR	35 kDa	29
Elongation factor Tu GTP-binding domain-containing protein 1 OS=Cricetulus griseus GN=I79_022120 PE=4 SV=1	tr|G3IEH3|G3IEH3_CRIGR	85 kDa	29
Flap endonuclease 1 OS=Cricetulus griseus GN=FEN1 PE=3 SV=1	tr|G3IFK1|G3IFK1_CRIGR	46 kDa	29
Amidophosphoribosyltransferase OS=Cricetulus griseus GN=I79_022534 PE=4 SV=1	tr|G3IFL1|G3IFL1_CRIGR	28 kDa	29
Rho GTPase-activating protein 18 OS=Cricetulus griseus GN=I79_024129 PE=4 SV=1	tr|G3IJU2|G3IJU2_CRIGR	58 kDa	29
Syntaxin-binding protein 3 OS=Cricetulus griseus GN=I79_024220 PE=3 SV=1	tr|G3IK27|G3IK27_CRIGR	68 kDa	29
Centromere/kinetochore protein zw10-like OS=Cricetulus griseus GN=I79_024795 PE=4 SV=1	tr|G3ILM5|G3ILM5_CRIGR	88 kDa	29
Tropomodulin-3 OS=Cricetulus griseus GN=I79_000124 PE=4 SV=1	tr|G3GRH9|G3GRH9_CRIGR	39 kDa	28
U2-associated protein SR140 OS=Cricetulus griseus GN=I79_000765 PE=4 SV=1	tr|G3GSZ3|G3GSZ3_CRIGR	74 kDa	28
Protein DEK OS=Cricetulus griseus GN=I79_001326 PE=4 SV=1	tr|G3GUG7|G3GUG7_CRIGR	35 kDa	28
Vinexin (Fragment) OS=Cricetulus griseus GN=I79_001509 PE=4 SV=1	tr|G3GUY3|G3GUY3_CRIGR	155 kDa	28
Echinoderm microtubule-associated protein-like 4 (Fragment) OS=Cricetulus griseus GN=I79_001560 PE=4 SV=1	tr|G3GV30|G3GV30_CRIGR	109 kDa	28
Aminoacyl tRNA synthase complex-interacting multifunctional protein 2 OS=Cricetulus griseus GN=H671_4g11910 PE=4 SV=1	tr|G3GVA8|G3GVA8_CRIGR	35 kDa	28
Developmentally-regulated GTP-binding protein 2 OS=Cricetulus griseus GN=I79_001712 PE=4 SV=1	tr|G3GVH4|G3GVH4_CRIGR	41 kDa	28
Uncharacterized protein C20orf117 OS=Cricetulus griseus GN=I79_002612 PE=4 SV=1	tr|G3GXW7|G3GXW7_CRIGR	208 kDa	28
DnaJ-like subfamily C member 13 OS=Cricetulus griseus GN=I79_003235 PE=4 SV=1	tr|G3GZH5|G3GZH5_CRIGR	70 kDa	28
Bcl-2-associated transcription factor 1 OS=Cricetulus griseus GN=I79_003696 PE=4 SV=1	tr|G3H0N2|G3H0N2_CRIGR	47 kDa	28
Erlin-2 OS=Cricetulus griseus GN=I79_003994 PE=4 SV=1	tr|G3H1G8|G3H1G8_CRIGR	38 kDa	28
tRNA-nucleotidyltransferase 1, mitochondrial OS=Cricetulus griseus GN=I79_004645 PE=3 SV=1	tr|G3H337|G3H337_CRIGR	50 kDa	28
Ras-related protein Ral-B OS=Cricetulus griseus GN=I79_005532 PE=4 SV=1	tr|G3H5E5|G3H5E5_CRIGR	26 kDa	28
Eukaryotic translation initiation factor 3 subunit A OS=Cricetulus griseus GN=I79_006398 PE=4 SV=1	tr|G3H7R2|G3H7R2_CRIGR	28 kDa	28
Serine/threonine-protein kinase WNK1 OS=Cricetulus griseus GN=I79_006575 PE=4 SV=1	tr|G3H877|G3H877_CRIGR	157 kDa	28
Exportin-T OS=Cricetulus griseus GN=I79_007072 PE=4 SV=1	tr|G3H9J8|G3H9J8_CRIGR	110 kDa	28
Ubiquitin carboxyl-terminal hydrolase 15 OS=Cricetulus griseus GN=I79_007088 PE=3 SV=1	tr|G3H9L2|G3H9L2_CRIGR	100 kDa	28
Microsomal glutathione S-transferase 1 OS=Cricetulus griseus GN=I79_007224 PE=4 SV=1	tr|G3H9Z1|G3H9Z1_CRIGR	17 kDa	28
Eukaryotic translation initiation factor 3 subunit E OS=Cricetulus griseus GN=I79_007550 PE=3 SV=1	tr|G3HAU1|G3HAU1_CRIGR	31 kDa	28
Protein kinase C alpha type OS=Cricetulus griseus GN=I79_008280 PE=3 SV=1	tr|G3HCR5|G3HCR5_CRIGR	56 kDa	28
Paraspeckle component 1 OS=Cricetulus griseus GN=I79_008512 PE=4 SV=1	tr|G3HDG6|G3HDG6_CRIGR	59 kDa	28
Protein HIRA OS=Cricetulus griseus GN=I79_009022 PE=3 SV=1	tr|G3HEN3|G3HEN3_CRIGR	111 kDa	28
Catenin alpha-1 OS=Cricetulus griseus GN=I79_009138 PE=4 SV=1	tr|G3HEY9|G3HEY9_CRIGR	100 kDa	28
Scavenger mRNA-decapping enzyme DcpS OS=Cricetulus griseus GN=I79_009349 PE=4 SV=1	tr|G3HFJ1|G3HFJ1_CRIGR	39 kDa	28
Ras GTPase-activating-like protein IQGAP3 OS=Cricetulus griseus GN=I79_009598 PE=4 SV=1	tr|G3HG79|G3HG79_CRIGR	186 kDa	28
Mitochondrial import inner membrane translocase subunit TIM50 (Fragment) OS=Cricetulus griseus GN=I79_010784 PE=4 SV=1	tr|G3HJE0|G3HJE0_CRIGR	37 kDa	28
Ubiquitin-conjugating enzyme E2 Z OS=Cricetulus griseus GN=I79_010881 PE=3 SV=1	tr|G3HJN3|G3HJN3_CRIGR	28 kDa	28
Serine/threonine-protein kinase Nek7 OS=Cricetulus griseus GN=I79_011769 PE=3 SV=1	tr|G3HM24|G3HM24_CRIGR	35 kDa	28
Triosephosphate isomerase OS=Cricetulus griseus GN=I79_012448 PE=3 SV=1	tr|G3HNV4|G3HNV4_CRIGR	16 kDa	28
Uncharacterized protein OS=Cricetulus griseus GN=I79_013960 PE=4 SV=1	tr|G3HSW2|G3HSW2_CRIGR	26 kDa	28
Zinc finger CCHC domain-containing protein 3 OS=Cricetulus griseus GN=I79_014025 PE=4 SV=1	tr|G3HT19|G3HT19_CRIGR	30 kDa	28
Heat shock 70 kDa protein 1L OS=Cricetulus griseus GN=I79_016448 PE=3 SV=1	tr|G3HZE7|G3HZE7_CRIGR	71 kDa	28
Transcription factor BTF3 OS=Cricetulus griseus GN=I79_016847 PE=3 SV=1	tr|G3I0G1|G3I0G1_CRIGR	59 kDa	28
Glutamate carrier 1 OS=Cricetulus griseus GN=H671_3g9881 PE=3 SV=1	tr|G3I3H0|G3I3H0_CRIGR	35 kDa	28
AH receptor-interacting protein OS=Cricetulus griseus GN=I79_018162 PE=4 SV=1	tr|G3I3Z1|G3I3Z1_CRIGR	38 kDa	28
Histidyl-tRNA synthetase, cytoplasmic OS=Cricetulus griseus GN=I79_018639 PE=4 SV=1	tr|G3I595|G3I595_CRIGR	41 kDa	28
Plasminogen activator inhibitor 1 RNA-binding protein OS=Cricetulus griseus GN=I79_018995 PE=4 SV=1	tr|G3I683|G3I683_CRIGR	24 kDa	28
Bromodomain adjacent to zinc finger domain protein 1A OS=Cricetulus griseus GN=I79_019887 PE=4 SV=1	tr|G3I8L1|G3I8L1_CRIGR	174 kDa	28
Dedicator of cytokinesis protein 4 OS=Cricetulus griseus GN=I79_020258 PE=3 SV=1	tr|G3I9K9|G3I9K9_CRIGR	213 kDa	28
Phosphopantothenate--cysteine ligase OS=Cricetulus griseus GN=I79_022280 PE=4 SV=1	tr|G3IEX5|G3IEX5_CRIGR	34 kDa	28
Carbonyl reductase [NADPH] 1 OS=Cricetulus griseus GN=I79_022353 PE=4 SV=1	tr|G3IF40|G3IF40_CRIGR	27 kDa	28
Programmed cell death protein 6 OS=Cricetulus griseus GN=I79_022645 PE=4 SV=1	tr|G3IFX0|G3IFX0_CRIGR	25 kDa	28
Dedicator of cytokinesis protein 1 OS=Cricetulus griseus GN=I79_022935 PE=3 SV=1	tr|G3IGL7|G3IGL7_CRIGR	90 kDa	28
ATP synthase subunit b, mitochondrial OS=Cricetulus griseus GN=I79_023568 PE=4 SV=1	tr|G3IIA0|G3IIA0_CRIGR	27 kDa	28
DENN domain-containing protein 4C OS=Cricetulus griseus GN=I79_023810 PE=4 SV=1	tr|G3IIY2|G3IIY2_CRIGR	204 kDa	28
Serine/threonine-protein kinase SMG1 OS=Cricetulus griseus GN=I79_024345 PE=4 SV=1	tr|G3IKE4|G3IKE4_CRIGR	191 kDa	28
Thioredoxin-related transmembrane protein 1 OS=Cricetulus griseus GN=I79_024675 PE=4 SV=1	tr|G3ILB1|G3ILB1_CRIGR	31 kDa	28
UPF0586 protein C9orf41-like OS=Cricetulus griseus GN=I79_024686 PE=4 SV=1	tr|G3ILC2|G3ILC2_CRIGR	50 kDa	28
Growth factor receptor-bound protein 2 OS=Cricetulus griseus GN=I79_000924 PE=4 SV=1	tr|G3GTE4|G3GTE4_CRIGR	25 kDa	27
Citron Rho-interacting kinase OS=Cricetulus griseus GN=I79_001222 PE=3 SV=1	tr|G3GU69|G3GU69_CRIGR	235 kDa	27
Uncharacterized protein OS=Cricetulus griseus GN=I79_001369 PE=4 SV=1	tr|G3GUK6|G3GUK6_CRIGR	43 kDa	27
Exocyst complex component 8 OS=Cricetulus griseus GN=I79_002293 PE=4 SV=1	tr|G3GX06|G3GX06_CRIGR	81 kDa	27
Prolactin regulatory element-binding protein OS=Cricetulus griseus GN=I79_002571 PE=4 SV=1	tr|G3GXS8|G3GXS8_CRIGR	46 kDa	27
Fragile X mental retardation syndrome-related protein 2 OS=Cricetulus griseus GN=I79_002741 PE=4 SV=1	tr|G3GY70|G3GY70_CRIGR	77 kDa	27
Eukaryotic translation initiation factor 3 subunit H (Fragment) OS=Cricetulus griseus GN=I79_003561 PE=3 SV=1	tr|G3H0A7|G3H0A7_CRIGR	34 kDa	27
Septin-8 OS=Cricetulus griseus GN=I79_004325 PE=3 SV=1	tr|G3H2B7|G3H2B7_CRIGR	56 kDa	27
60S ribosomal protein L18a OS=Cricetulus griseus GN=I79_005122 PE=3 SV=1	tr|G3H4C1|G3H4C1_CRIGR	10 kDa	27
DNA mismatch repair protein OS=Cricetulus griseus GN=I79_005639 PE=3 SV=1	tr|G3H5Q3|G3H5Q3_CRIGR	95 kDa	27
Ribonucleoprotein PTB-binding 1 OS=Cricetulus griseus GN=I79_005885 PE=4 SV=1	tr|G3H6D0|G3H6D0_CRIGR	81 kDa	27
Nuclear cap-binding protein subunit 1 OS=Cricetulus griseus GN=I79_006282 PE=4 SV=1	tr|G3H7F1|G3H7F1_CRIGR	68 kDa	27
Acylamino-acid-releasing enzyme OS=Cricetulus griseus GN=I79_006652 PE=4 SV=1	tr|G3H8F2|G3H8F2_CRIGR	82 kDa	27
RNA-binding protein 12 OS=Cricetulus griseus GN=I79_007521 PE=4 SV=1	tr|G3HAR3|G3HAR3_CRIGR	103 kDa	27
Cell division protein kinase 5 OS=Cricetulus griseus GN=I79_007690 PE=3 SV=1	tr|G3HB69|G3HB69_CRIGR	33 kDa	27
28S ribosomal protein S29, mitochondrial OS=Cricetulus griseus GN=I79_007984 PE=4 SV=1	tr|G3HC35|G3HC35_CRIGR	44 kDa	27
Ribose-phosphate pyrophosphokinase 1 OS=Cricetulus griseus GN=I79_008443 PE=3 SV=1	tr|G3HD67|G3HD67_CRIGR	35 kDa	27
RNA-binding protein PNO1 OS=Cricetulus griseus GN=H671_1g1784 PE=4 SV=1	tr|G3HEG1|G3HEG1_CRIGR	23 kDa	27
Ubiquitin-conjugating enzyme E2 variant 1 OS=Cricetulus griseus GN=I79_009086 PE=3 SV=1	tr|G3HET8|G3HET8_CRIGR	12 kDa	27
Sorting nexin OS=Cricetulus griseus GN=I79_009486 PE=3 SV=1	tr|G3HFW9|G3HFW9_CRIGR	66 kDa	27
Proteasomal ubiquitin receptor ADRM1 OS=Cricetulus griseus GN=I79_009857 PE=4 SV=1	tr|G3HGW5|G3HGW5_CRIGR	42 kDa	27
40S ribosomal protein S21 OS=Cricetulus griseus GN=I79_009859 PE=3 SV=1	tr|G3HGW7|G3HGW7_CRIGR	9 kDa	27
Activated RNA polymerase II transcriptional coactivator p15 OS=Cricetulus griseus GN=I79_010528 PE=4 SV=1	tr|G3HIQ3|G3HIQ3_CRIGR	7 kDa	27
Ribose-5-phosphate isomerase OS=Cricetulus griseus GN=I79_010838 PE=4 SV=1	tr|G3HJJ1|G3HJJ1_CRIGR	20 kDa	27
60S ribosomal protein L32 OS=Cricetulus griseus GN=I79_010938 PE=4 SV=1	tr|G3HJT6|G3HJT6_CRIGR	16 kDa	27
Tubulin gamma chain OS=Cricetulus griseus GN=I79_011724 PE=3 SV=1	tr|G3HLY0|G3HLY0_CRIGR	51 kDa	27
cAMP-dependent protein kinase catalytic subunit beta OS=Cricetulus griseus GN=I79_011953 PE=3 SV=1	tr|G3HMJ0|G3HMJ0_CRIGR	46 kDa	27
Polyadenylate-binding protein-interacting protein 1 OS=Cricetulus griseus GN=I79_012107 PE=4 SV=1	tr|G3HMX7|G3HMX7_CRIGR	42 kDa	27
U1 small nuclear ribonucleoprotein A OS=Cricetulus griseus GN=I79_012406 PE=4 SV=1	tr|G3HNR3|G3HNR3_CRIGR	32 kDa	27
AP-1 complex subunit beta-1 OS=Cricetulus griseus GN=I79_012511 PE=4 SV=1	tr|G3HP08|G3HP08_CRIGR	30 kDa	27
THO complex subunit 5-like OS=Cricetulus griseus GN=I79_012513 PE=4 SV=1	tr|G3HP10|G3HP10_CRIGR	79 kDa	27
S-adenosylmethionine synthase OS=Cricetulus griseus GN=I79_012879 PE=3 SV=1	tr|G3HPZ2|G3HPZ2_CRIGR	37 kDa	27
ELMO domain-containing protein 3 OS=Cricetulus griseus GN=I79_012884 PE=4 SV=1	tr|G3HPZ6|G3HPZ6_CRIGR	64 kDa	27
Serine/threonine-protein phosphatase 1 regulatory subunit 10 OS=Cricetulus griseus GN=I79_013162 PE=4 SV=1	tr|G3HQQ7|G3HQQ7_CRIGR	102 kDa	27
28S ribosomal protein S10 OS=Cricetulus griseus GN=H671_1g2713 PE=4 SV=1	tr|G3HR54|G3HR54_CRIGR	23 kDa	27
Serine/threonine-protein kinase TAO1 OS=Cricetulus griseus GN=I79_013371 PE=4 SV=1	tr|G3HRA6|G3HRA6_CRIGR	85 kDa	27
Endoplasmic reticulum resident protein ERp44 (Fragment) OS=Cricetulus griseus GN=I79_013434 PE=4 SV=1	tr|G3HRG8|G3HRG8_CRIGR	30 kDa	27
Tetraspanin OS=Cricetulus griseus GN=I79_013522 PE=3 SV=1	tr|G3HRL6|G3HRL6_CRIGR	25 kDa	27
STE20/SPS1-related proline-alanine-rich protein kinase OS=Cricetulus griseus GN=I79_014549 PE=4 SV=1	tr|G3HUE0|G3HUE0_CRIGR	47 kDa	27
Poly(U)-binding-splicing factor PUF60 OS=Cricetulus griseus GN=I79_015378 PE=4 SV=1	tr|G3HWJ5|G3HWJ5_CRIGR	29 kDa	27
ESF1-like OS=Cricetulus griseus GN=I79_015571 PE=4 SV=1	tr|G3HX54|G3HX54_CRIGR	68 kDa	27
Inhibitor of nuclear factor kappa-B kinase subunit alpha OS=Cricetulus griseus GN=I79_016400 PE=4 SV=1	tr|G3HZA3|G3HZA3_CRIGR	74 kDa	27
Heat shock 70 kDa protein 1A/1B OS=Cricetulus griseus GN=I79_016447 PE=3 SV=1	tr|G3HZE6|G3HZE6_CRIGR	70 kDa	27
Propionyl-CoA carboxylase beta chain, mitochondrial OS=Cricetulus griseus GN=I79_017193 PE=4 SV=1	tr|G3I1E0|G3I1E0_CRIGR	58 kDa	27
Isochorismatase domain-containing protein 1 OS=Cricetulus griseus GN=I79_017303 PE=4 SV=1	tr|G3I1P0|G3I1P0_CRIGR	19 kDa	27
S-formylglutathione hydrolase OS=Cricetulus griseus GN=I79_018133 PE=3 SV=1	tr|G3I3W4|G3I3W4_CRIGR	31 kDa	27
60S ribosomal protein L18 OS=Cricetulus griseus GN=I79_018305 PE=4 SV=1	tr|G3I4C8|G3I4C8_CRIGR	9 kDa	27
Hsc70-interacting protein OS=Cricetulus griseus GN=I79_018582 PE=4 SV=1	tr|G3I539|G3I539_CRIGR	14 kDa	27
Integrin alpha-5 OS=Cricetulus griseus GN=I79_019036 PE=3 SV=1	tr|G3I6C1|G3I6C1_CRIGR	80 kDa	27
Mannose-6-phosphate isomerase OS=Cricetulus griseus GN=H671_4g12565 PE=3 SV=1	tr|G3I837|G3I837_CRIGR	46 kDa	27
Suppressor of G2 allele of SKP1-like OS=Cricetulus griseus GN=I79_019794 PE=4 SV=1	tr|G3I8D0|G3I8D0_CRIGR	19 kDa	27
RNA binding protein fox-1 homolog OS=Cricetulus griseus GN=I79_019957 PE=4 SV=1	tr|G3I8S9|G3I8S9_CRIGR	40 kDa	27
Actin-related protein 10 OS=Cricetulus griseus GN=I79_020215 PE=3 SV=1	tr|G3I9G8|G3I9G8_CRIGR	46 kDa	27
Myosin regulatory light chain 12B OS=Cricetulus griseus GN=I79_020511 PE=4 SV=1	tr|G3IA94|G3IA94_CRIGR	20 kDa	27
Dehydrogenase/reductase SDR family member 7 OS=Cricetulus griseus GN=I79_020674 PE=3 SV=1	tr|G3IAP8|G3IAP8_CRIGR	38 kDa	27
Monocarboxylate transporter 1 OS=Cricetulus griseus GN=I79_021860 PE=4 SV=1	tr|G3IDS7|G3IDS7_CRIGR	53 kDa	27
RNA polymerase II-associated protein 3 OS=Cricetulus griseus GN=I79_024870 PE=4 SV=1	tr|G3ILU8|G3ILU8_CRIGR	72 kDa	27
H-2 class I histocompatibility antigen, L-D alpha chain OS=Cricetulus griseus GN=I79_025552 PE=3 SV=1	tr|G3INM4|G3INM4_CRIGR	26 kDa	27
Splicing factor 45 OS=Cricetulus griseus GN=I79_000012 PE=4 SV=1	tr|G3GR69|G3GR69_CRIGR	45 kDa	26
Diphosphomevalonate decarboxylase OS=Cricetulus griseus GN=I79_000232 PE=3 SV=1	tr|G3GRT8|G3GRT8_CRIGR	44 kDa	26
tRNA (Adenine-N(1)-)-methyltransferase non-catalytic subunit TRM6 OS=Cricetulus griseus GN=I79_000452 PE=4 SV=1	tr|G3GSC9|G3GSC9_CRIGR	56 kDa	26
Sodium/potassium-transporting ATPase subunit beta OS=Cricetulus griseus GN=I79_000753 PE=3 SV=1	tr|G3GSY1|G3GSY1_CRIGR	32 kDa	26
Serine hydroxymethyltransferase OS=Cricetulus griseus GN=I79_001722 PE=3 SV=1	tr|G3GVI3|G3GVI3_CRIGR	46 kDa	26
Nardilysin OS=Cricetulus griseus GN=I79_001893 PE=3 SV=1	tr|G3GVY7|G3GVY7_CRIGR	98 kDa	26
RalBP1-associated Eps domain-containing protein 1 OS=Cricetulus griseus GN=I79_001969 PE=4 SV=1	tr|G3GW54|G3GW54_CRIGR	81 kDa	26
WD repeat-containing protein 43 OS=Cricetulus griseus GN=I79_002005 PE=4 SV=1	tr|G3GW85|G3GW85_CRIGR	56 kDa	26
L-xylulose reductase OS=Cricetulus griseus GN=H671_7g18358 PE=4 SV=1	tr|G3GXD0|G3GXD0_CRIGR	26 kDa	26
Kinesin-like protein OS=Cricetulus griseus GN=I79_002982 PE=3 SV=1	tr|G3GYS0|G3GYS0_CRIGR	81 kDa	26
Cytochrome P450 20A1 (Fragment) OS=Cricetulus griseus GN=I79_003012 PE=4 SV=1	tr|G3GYV8|G3GYV8_CRIGR	33 kDa	26
Calcyclin-binding protein OS=Cricetulus griseus GN=I79_003304 PE=4 SV=1	tr|G3GZL7|G3GZL7_CRIGR	21 kDa	26
Reticulocalbin-2 OS=Cricetulus griseus GN=I79_003587 PE=4 SV=1	tr|G3H0D2|G3H0D2_CRIGR	37 kDa	26
Calcium-binding protein p22 OS=Cricetulus griseus GN=I79_003830 PE=4 SV=1	tr|G3H110|G3H110_CRIGR	22 kDa	26
CLIP-associating protein 2 OS=Cricetulus griseus GN=I79_004455 PE=4 SV=1	tr|G3H2N7|G3H2N7_CRIGR	91 kDa	26
General transcription factor IIF subunit 2 OS=Cricetulus griseus GN=I79_006533 PE=3 SV=1	tr|G3H834|G3H834_CRIGR	28 kDa	26
Interleukin enhancer-binding factor 2 OS=Cricetulus griseus GN=I79_008060 PE=4 SV=1	tr|G3HC17|G3HC17_CRIGR	17 kDa	26
Perilipin OS=Cricetulus griseus GN=I79_008191 PE=3 SV=1	tr|G3HCI0|G3HCI0_CRIGR	48 kDa	26
E3 ubiquitin-protein ligase UHRF1 OS=Cricetulus griseus GN=I79_008193 PE=4 SV=1	tr|G3HCI2|G3HCI2_CRIGR	88 kDa	26
ATP-dependent Clp protease proteolytic subunit OS=Cricetulus griseus GN=I79_008214 PE=3 SV=1	tr|G3HCK3|G3HCK3_CRIGR	30 kDa	26
Endoplasmic reticulum lectin 1 OS=Cricetulus griseus GN=I79_009374 PE=4 SV=1	tr|G3HFL2|G3HFL2_CRIGR	55 kDa	26
RNA helicase OS=Cricetulus griseus GN=I79_009408 PE=3 SV=1	tr|G3HFP5|G3HFP5_CRIGR	101 kDa	26
TSC22 domain family protein 2 OS=Cricetulus griseus GN=I79_009556 PE=4 SV=1	tr|G3HG37|G3HG37_CRIGR	78 kDa	26
Leucyl-tRNA synthetase, cytoplasmic OS=Cricetulus griseus GN=I79_010043 PE=3 SV=1	tr|G3HHE3|G3HHE3_CRIGR	83 kDa	26
Peroxisomal multifunctional enzyme type 2 OS=Cricetulus griseus GN=I79_010243 PE=3 SV=1	tr|G3HHY2|G3HHY2_CRIGR	51 kDa	26
Peptidyl-tRNA hydrolase 2, mitochondrial OS=Cricetulus griseus GN=I79_010731 PE=4 SV=1	tr|G3HJ91|G3HJ91_CRIGR	19 kDa	26
GRIP1-associated protein 1 OS=Cricetulus griseus GN=I79_012261 PE=4 SV=1	tr|G3HNC4|G3HNC4_CRIGR	117 kDa	26
ARF GTPase-activating protein GIT1 OS=Cricetulus griseus GN=I79_013368 PE=4 SV=1	tr|G3HRA3|G3HRA3_CRIGR	90 kDa	26
Proteasome subunit beta type OS=Cricetulus griseus GN=I79_013406 PE=3 SV=1	tr|G3HRD9|G3HRD9_CRIGR	29 kDa	26
Ras-related protein Rab-5B OS=Cricetulus griseus GN=I79_013509 PE=4 SV=1	tr|G3HRK4|G3HRK4_CRIGR	24 kDa	26
Translocon-associated protein subunit delta OS=Cricetulus griseus GN=I79_013967 PE=4 SV=1	tr|G3HSW8|G3HSW8_CRIGR	26 kDa	26
Galactokinase OS=Cricetulus griseus GN=I79_014328 PE=4 SV=1	tr|G3HTU8|G3HTU8_CRIGR	43 kDa	26
NADH dehydrogenase [ubiquinone] iron-sulfur protein 2 OS=Cricetulus griseus GN=H671_5g13746 PE=3 SV=1	tr|G3HTY6|G3HTY6_CRIGR	53 kDa	26
Protein unc-84-like A OS=Cricetulus griseus GN=I79_014665 PE=4 SV=1	tr|G3HUQ1|G3HUQ1_CRIGR	103 kDa	26
Protein S100 OS=Cricetulus griseus GN=H671_1g3381 PE=3 SV=1	tr|G3HUU6|G3HUU6_CRIGR	11 kDa	26
ATP-dependent Clp protease ATP-binding subunit clpX-like, mitochondrial (Fragment) OS=Cricetulus griseus GN=I79_014760 PE=4 SV=1	tr|G3HUY7|G3HUY7_CRIGR	67 kDa	26
Phosphatidylinositol-5-phosphate 4-kinase type-2 gamma (Fragment) OS=Cricetulus griseus GN=I79_015198 PE=4 SV=1	tr|G3HW50|G3HW50_CRIGR	41 kDa	26
Superoxide dismutase OS=Cricetulus griseus GN=I79_015272 PE=3 SV=1	tr|G3HWB8|G3HWB8_CRIGR	20 kDa	26
Uncharacterized protein OS=Cricetulus griseus GN=I79_015294 PE=4 SV=1	tr|G3HWD7|G3HWD7_CRIGR	102 kDa	26
Ubiquilin-2 OS=Cricetulus griseus GN=I79_015459 PE=4 SV=1	tr|G3HWU6|G3HWU6_CRIGR	59 kDa	26
AP2-associated protein kinase 1 OS=Cricetulus griseus GN=I79_015746 PE=4 SV=1	tr|G3HXL9|G3HXL9_CRIGR	129 kDa	26
RNA polymerase-associated protein CTR9-like OS=Cricetulus griseus GN=I79_016150 PE=4 SV=1	tr|G3HYL1|G3HYL1_CRIGR	133 kDa	26
Glycogenin-1 OS=Cricetulus griseus GN=I79_016985 PE=4 SV=1	tr|G3I0U4|G3I0U4_CRIGR	42 kDa	26
Phosphorylase b kinase regulatory subunit OS=Cricetulus griseus GN=I79_017241 PE=3 SV=1	tr|G3I1I3|G3I1I3_CRIGR	125 kDa	26
Phosphoserine phosphatase OS=Cricetulus griseus GN=I79_017662 PE=4 SV=1	tr|G3I2M2|G3I2M2_CRIGR	28 kDa	26
Mitochondrial-processing peptidase subunit alpha OS=Cricetulus griseus GN=I79_019273 PE=4 SV=1	tr|G3I6Z3|G3I6Z3_CRIGR	42 kDa	26
AP-2 complex subunit beta OS=Cricetulus griseus GN=I79_019782 PE=4 SV=1	tr|G3I8B9|G3I8B9_CRIGR	54 kDa	26
Profilin OS=Cricetulus griseus GN=I79_020488 PE=3 SV=1	tr|G3IA72|G3IA72_CRIGR	10 kDa	26
Osteoclast-stimulating factor 1 OS=Cricetulus griseus GN=H671_3g10414 PE=4 SV=1	tr|G3ICW1|G3ICW1_CRIGR	24 kDa	26
Nucleoporin p54 OS=Cricetulus griseus GN=I79_021582 PE=4 SV=1	tr|G3ID20|G3ID20_CRIGR	37 kDa	26
Sulfurtransferase OS=Cricetulus griseus GN=I79_023362 PE=4 SV=1	tr|G3IHQ7|G3IHQ7_CRIGR	33 kDa	26
Ubiquitin-protein ligase E3C OS=Cricetulus griseus GN=I79_023377 PE=4 SV=1	tr|G3IHS1|G3IHS1_CRIGR	115 kDa	26
Protein PAT1-like 1 OS=Cricetulus griseus GN=I79_024867 PE=4 SV=1	tr|G3ILU5|G3ILU5_CRIGR	78 kDa	26
Coactosin-like protein OS=Cricetulus griseus GN=I79_000269 PE=4 SV=1	tr|G3GRX4|G3GRX4_CRIGR	16 kDa	25
Choline-phosphate cytidylyltransferase A OS=Cricetulus griseus GN=I79_000638 PE=4 SV=1	tr|G3GSM1|G3GSM1_CRIGR	42 kDa	25
5'-3' exoribonuclease 1 OS=Cricetulus griseus GN=I79_000760 PE=4 SV=1	tr|G3GSY8|G3GSY8_CRIGR	195 kDa	25
39S ribosomal protein L37, mitochondrial OS=Cricetulus griseus GN=I79_001002 PE=4 SV=1	tr|G3GTL7|G3GTL7_CRIGR	50 kDa	25
FAS-associated factor 1 OS=Cricetulus griseus GN=I79_001884 PE=4 SV=1	tr|G3GVX8|G3GVX8_CRIGR	73 kDa	25
Mitochondrial dicarboxylate carrier OS=Cricetulus griseus GN=I79_002391 PE=3 SV=1	tr|G3GX76|G3GX76_CRIGR	32 kDa	25
Translocation protein SEC63-like OS=Cricetulus griseus GN=I79_002493 PE=4 SV=1	tr|G3GXK1|G3GXK1_CRIGR	64 kDa	25
DNA-directed RNA polymerase subunit OS=Cricetulus griseus GN=I79_002751 PE=3 SV=1	tr|G3GY78|G3GY78_CRIGR	69 kDa	25
DNA-directed RNA polymerase subunit beta OS=Cricetulus griseus GN=I79_003445 PE=3 SV=1	tr|G3GZZ7|G3GZZ7_CRIGR	113 kDa	25
Ubiquitin carboxyl-terminal hydrolase 8 OS=Cricetulus griseus GN=I79_003497 PE=3 SV=1	tr|G3H049|G3H049_CRIGR	122 kDa	25
WD repeat-containing protein 61 OS=Cricetulus griseus GN=I79_003574 PE=4 SV=1	tr|G3H0B9|G3H0B9_CRIGR	34 kDa	25
PDZ and LIM domain protein 7 OS=Cricetulus griseus GN=I79_003892 PE=4 SV=1	tr|G3H168|G3H168_CRIGR	39 kDa	25
Alpha-aminoadipic semialdehyde dehydrogenase OS=Cricetulus griseus GN=I79_003937 PE=3 SV=1	tr|G3H1B2|G3H1B2_CRIGR	44 kDa	25
Set1/Ash2 histone methyltransferase complex subunit ASH2 OS=Cricetulus griseus GN=I79_004008 PE=4 SV=1	tr|G3H1I3|G3H1I3_CRIGR	68 kDa	25
Splicing factor, arginine/serine-rich 5 OS=Cricetulus griseus GN=I79_004047 PE=4 SV=1	tr|G3H1N7|G3H1N7_CRIGR	31 kDa	25
GTP-binding protein SAR1b OS=Cricetulus griseus GN=I79_004346 PE=3 SV=1	tr|G3H2D6|G3H2D6_CRIGR	22 kDa	25
Proteasome subunit beta OS=Cricetulus griseus GN=I79_004608 PE=3 SV=1	tr|G3H303|G3H303_CRIGR	29 kDa	25
Bone marrow stromal antigen 2 OS=Cricetulus griseus GN=I79_005141 PE=4 SV=1	tr|G3H4E0|G3H4E0_CRIGR	24 kDa	25
Nucleoporin Nup37 OS=Cricetulus griseus GN=H671_1g2265 PE=4 SV=1	tr|G3H675|G3H675_CRIGR	37 kDa	25
Torsin-1A-interacting protein 1 OS=Cricetulus griseus GN=I79_006321 PE=4 SV=1	tr|G3H7I9|G3H7I9_CRIGR	67 kDa	25
[truncated: 3,757 more rows]

## Sheet: Eco_vector
Identified Proteins (4)	Accession Number	Molecular Weight	SpC 31233
[truncated: 4 more rows]
