# Supplementary material for: CRISPR/Cas9 targeted CAPTURE of mammalian genomic regions for characterization by NGS
Source: Sci Rep. 2019 Mar 5;9:3587. doi: 10.1038/s41598-019-39667-4 (PMC6401131; doi:10.1038/s41598-019-39667-4)
Supplement: Supplementary file 6 — Supplementary Dataset 5 [file 41598_2019_39667_MOESM6_ESM.xlsx]

## Sheet: chr9+10
gi|537118024|gb|KE686184.1|	gi|372099095|ref|NC_000081.6|	KE686184.1	NC_000081.6	84.05	558	74	8	1145567	1146112	5121189	5120635	4.21e-142	523
gi|537118024|gb|KE686184.1|	gi|372099095|ref|NC_000081.6|	KE686184.1	NC_000081.6	88.41	673	73	5	1469251	1469918	7975720	7975048	0	808
gi|537117917|gb|KE686185.1|	gi|372099095|ref|NC_000081.6|	KE686185.1	NC_000081.6	87.856	527	54	6	378644	379161	15943954	15943429	2.85e-168	610
gi|537080201|gb|KE691141.1|	gi|372099095|ref|NC_000081.6|	KE691141.1	NC_000081.6	90.28	751	61	8	900998	901738	25839904	25840652	0	972
gi|537113654|gb|KE686446.1|	gi|372099095|ref|NC_000081.6|	KE686446.1	NC_000081.6	84.729	812	95	10	76252	77038	31654762	31655569	0	785
gi|537109147|gb|KE687004.1|	gi|372099095|ref|NC_000081.6|	KE687004.1	NC_000081.6	73.806	1382	235	83	4093709	4095004	32779808	32778468	6.74e-114	429
gi|537109147|gb|KE687004.1|	gi|372099095|ref|NC_000081.6|	KE687004.1	NC_000081.6	79.161	1574	213	68	4090827	4092360	32782538	32781040	0	983
gi|537109147|gb|KE687004.1|	gi|372099095|ref|NC_000081.6|	KE687004.1	NC_000081.6	76.867	964	141	49	4135829	4136746	32813807	32812880	3.97e-126	470
gi|537109147|gb|KE687004.1|	gi|372099095|ref|NC_000081.6|	KE687004.1	NC_000081.6	78.123	1321	205	41	4131836	4133127	32840877	32839612	0	761
gi|537109147|gb|KE687004.1|	gi|372099095|ref|NC_000081.6|	KE687004.1	NC_000081.6	74.21	1613	295	74	4121442	4122981	32852735	32851171	6.37e-154	562
gi|537109147|gb|KE687004.1|	gi|372099095|ref|NC_000081.6|	KE687004.1	NC_000081.6	75.882	1020	153	59	4114377	4115333	32882644	32881655	1.45e-115	435
gi|537109147|gb|KE687004.1|	gi|372099095|ref|NC_000081.6|	KE687004.1	NC_000081.6	77.716	718	120	26	4105322	4106030	32894028	32893342	4.08e-106	403
gi|537109147|gb|KE687004.1|	gi|372099095|ref|NC_000081.6|	KE687004.1	NC_000081.6	74.329	1379	237	74	4093709	4095004	32921683	32920339	2.37e-128	477
gi|537109147|gb|KE687004.1|	gi|372099095|ref|NC_000081.6|	KE687004.1	NC_000081.6	80.956	1318	171	47	4091085	4092360	32924283	32923004	0	970
gi|537109147|gb|KE687004.1|	gi|372099095|ref|NC_000081.6|	KE687004.1	NC_000081.6	79.201	2279	360	62	4077616	4079815	32939094	32936851	0	1478
gi|537109147|gb|KE687004.1|	gi|372099095|ref|NC_000081.6|	KE687004.1	NC_000081.6	80.413	1501	217	55	4072703	4074164	32944323	32942861	0	1072
gi|537109147|gb|KE687004.1|	gi|372099095|ref|NC_000081.6|	KE687004.1	NC_000081.6	77.606	2523	412	96	4068353	4070790	32949285	32946831	0	1387
gi|537109147|gb|KE687004.1|	gi|372099095|ref|NC_000081.6|	KE687004.1	NC_000081.6	82.222	540	74	20	4056521	4057055	32962235	32961713	6.69e-119	446
gi|537109147|gb|KE687004.1|	gi|372099095|ref|NC_000081.6|	KE687004.1	NC_000081.6	79.861	1435	217	48	4046799	4048211	32968765	32967381	0	983
gi|537109147|gb|KE687004.1|	gi|372099095|ref|NC_000081.6|	KE687004.1	NC_000081.6	72.245	717	147	31	4032252	4032942	32986747	32986057	3.49e-37	174
gi|537109147|gb|KE687004.1|	gi|372099095|ref|NC_000081.6|	KE687004.1	NC_000081.6	78.076	2048	311	65	4023090	4025090	32994691	32992735	0	1168
gi|537109147|gb|KE687004.1|	gi|372099095|ref|NC_000081.6|	KE687004.1	NC_000081.6	79.577	1420	217	42	4011058	4012452	33016455	33015084	0	948
gi|537109147|gb|KE687004.1|	gi|372099095|ref|NC_000081.6|	KE687004.1	NC_000081.6	78.393	560	94	13	4009874	4010428	33018328	33017791	1.17e-86	339
gi|537109147|gb|KE687004.1|	gi|372099095|ref|NC_000081.6|	KE687004.1	NC_000081.6	78.396	611	90	17	4008587	4009179	33019514	33018928	8.97e-93	359
gi|537109147|gb|KE687004.1|	gi|372099095|ref|NC_000081.6|	KE687004.1	NC_000081.6	76.754	1183	213	44	4003273	4004419	33024741	33023585	1.04e-166	604
gi|537109147|gb|KE687004.1|	gi|372099095|ref|NC_000081.6|	KE687004.1	NC_000081.6	74.539	1084	166	55	4001618	4002637	33025924	33024887	1.15e-96	372
gi|537109147|gb|KE687004.1|	gi|372099095|ref|NC_000081.6|	KE687004.1	NC_000081.6	76.527	1048	164	46	4000478	4001482	33026941	33025933	1.82e-134	497
gi|537109147|gb|KE687004.1|	gi|372099095|ref|NC_000081.6|	KE687004.1	NC_000081.6	78.309	816	136	24	3999294	4000105	33028422	33027644	1.1e-131	488
gi|537109147|gb|KE687004.1|	gi|372099095|ref|NC_000081.6|	KE687004.1	NC_000081.6	83.853	2886	315	80	3996023	3998839	33035077	33032274	0	2608
gi|537109147|gb|KE687004.1|	gi|372099095|ref|NC_000081.6|	KE687004.1	NC_000081.6	79.94	992	156	30	3963349	3964309	33086505	33085526	0	689
gi|537109147|gb|KE687004.1|	gi|372099095|ref|NC_000081.6|	KE687004.1	NC_000081.6	76	600	111	26	3962712	3963293	33087177	33086593	7.18e-69	279
gi|537109147|gb|KE687004.1|	gi|372099095|ref|NC_000081.6|	KE687004.1	NC_000081.6	76.421	1073	217	25	3958774	3959832	33089216	33088166	1.78e-149	547
gi|537109147|gb|KE687004.1|	gi|372099095|ref|NC_000081.6|	KE687004.1	NC_000081.6	78.008	964	152	40	3948007	3948922	33114478	33113527	1.38e-150	551
gi|537109147|gb|KE687004.1|	gi|372099095|ref|NC_000081.6|	KE687004.1	NC_000081.6	77.537	2355	386	73	3913570	3915853	33185390	33183108	0	1286
gi|537109147|gb|KE687004.1|	gi|372099095|ref|NC_000081.6|	KE687004.1	NC_000081.6	80.637	2040	266	74	3908454	3910442	33198523	33196562	0	1459
gi|537109147|gb|KE687004.1|	gi|372099095|ref|NC_000081.6|	KE687004.1	NC_000081.6	83.835	631	84	15	3894182	3894811	33213268	33212655	1.36e-160	584
gi|537109147|gb|KE687004.1|	gi|372099095|ref|NC_000081.6|	KE687004.1	NC_000081.6	79.688	1280	197	35	3867380	3868647	33250540	33249312	0	865
gi|537109147|gb|KE687004.1|	gi|372099095|ref|NC_000081.6|	KE687004.1	NC_000081.6	76.583	995	172	36	3861487	3862449	33256809	33255844	3.05e-132	490
gi|537109147|gb|KE687004.1|	gi|372099095|ref|NC_000081.6|	KE687004.1	NC_000081.6	77.68	793	118	28	3852343	3853097	33262375	33261604	6.74e-114	429
gi|537109147|gb|KE687004.1|	gi|372099095|ref|NC_000081.6|	KE687004.1	NC_000081.6	75.532	1974	334	95	3841361	3843294	33280799	33278935	0	832
gi|537109147|gb|KE687004.1|	gi|372099095|ref|NC_000081.6|	KE687004.1	NC_000081.6	76.149	805	115	43	3839032	3839810	33282892	33282139	1.5e-90	351
gi|537109147|gb|KE687004.1|	gi|372099095|ref|NC_000081.6|	KE687004.1	NC_000081.6	78.973	623	91	19	3837181	3837773	33284719	33284107	1.14e-101	388
gi|537109147|gb|KE687004.1|	gi|372099095|ref|NC_000081.6|	KE687004.1	NC_000081.6	82.077	597	84	17	3829539	3830131	33297557	33296980	1.1e-131	488
gi|537109147|gb|KE687004.1|	gi|372099095|ref|NC_000081.6|	KE687004.1	NC_000081.6	82.609	575	89	8	3817735	3818304	33315496	33314928	1.82e-134	497
gi|537109147|gb|KE687004.1|	gi|372099095|ref|NC_000081.6|	KE687004.1	NC_000081.6	82.046	997	125	33	3809742	3810701	33330651	33329672	0	800
gi|537109147|gb|KE687004.1|	gi|372099095|ref|NC_000081.6|	KE687004.1	NC_000081.6	86.964	583	69	6	3806448	3807028	33333023	33332446	4.75e-180	649
gi|537109147|gb|KE687004.1|	gi|372099095|ref|NC_000081.6|	KE687004.1	NC_000081.6	74.265	1088	208	43	3803356	3804396	33337036	33335974	8.84e-103	392
gi|537109147|gb|KE687004.1|	gi|372099095|ref|NC_000081.6|	KE687004.1	NC_000081.6	79.049	988	169	21	3799381	3800337	33340655	33339675	2.21e-178	643
gi|537109147|gb|KE687004.1|	gi|372099095|ref|NC_000081.6|	KE687004.1	NC_000081.6	77.549	1020	156	39	3790841	3791805	33349846	33348845	1.78e-149	547
gi|537109147|gb|KE687004.1|	gi|372099095|ref|NC_000081.6|	KE687004.1	NC_000081.6	76.636	1849	316	79	3782620	3784434	33357431	33355665	0	915
gi|537109147|gb|KE687004.1|	gi|372099095|ref|NC_000081.6|	KE687004.1	NC_000081.6	76.14	1710	291	61	3772780	3774442	33367261	33365622	0	789
gi|537109147|gb|KE687004.1|	gi|372099095|ref|NC_000081.6|	KE687004.1	NC_000081.6	75.984	762	128	31	3771419	3772152	33368191	33367457	9.03e-88	342
gi|537109147|gb|KE687004.1|	gi|372099095|ref|NC_000081.6|	KE687004.1	NC_000081.6	75.536	932	160	39	3768195	3769112	33371032	33370155	6.83e-104	396
gi|537109147|gb|KE687004.1|	gi|372099095|ref|NC_000081.6|	KE687004.1	NC_000081.6	73.018	1879	326	91	3765551	3767376	33373004	33371254	2.36e-133	494
gi|537109147|gb|KE687004.1|	gi|372099095|ref|NC_000081.6|	KE687004.1	NC_000081.6	76.152	1107	180	51	3735891	3736953	33412513	33411447	1.09e-136	505
gi|537109147|gb|KE687004.1|	gi|372099095|ref|NC_000081.6|	KE687004.1	NC_000081.6	73.947	1685	325	69	3713765	3715377	33467363	33465721	8.18e-158	575
gi|537109147|gb|KE687004.1|	gi|372099095|ref|NC_000081.6|	KE687004.1	NC_000081.6	75.878	854	152	27	3704725	3705551	33475491	33474665	4.11e-101	387
gi|537109147|gb|KE687004.1|	gi|372099095|ref|NC_000081.6|	KE687004.1	NC_000081.6	78.306	779	136	20	3702134	3702890	33477346	33476579	1.1e-126	472
gi|537109147|gb|KE687004.1|	gi|372099095|ref|NC_000081.6|	KE687004.1	NC_000081.6	75.425	1294	230	63	3698083	3699345	33480528	33479292	1.78e-149	547
gi|537109147|gb|KE687004.1|	gi|372099095|ref|NC_000081.6|	KE687004.1	NC_000081.6	75.064	1941	336	70	3690710	3692611	33486859	33485028	0	767
gi|537109147|gb|KE687004.1|	gi|372099095|ref|NC_000081.6|	KE687004.1	NC_000081.6	76.364	1650	257	73	3689166	3690724	33494947	33493340	0	763
gi|537109147|gb|KE687004.1|	gi|372099095|ref|NC_000081.6|	KE687004.1	NC_000081.6	81.907	514	70	18	3687851	3688357	33496025	33495528	6.79e-109	412
gi|537109147|gb|KE687004.1|	gi|372099095|ref|NC_000081.6|	KE687004.1	NC_000081.6	78.857	1277	202	40	3686141	3687387	33497395	33496157	0	800
gi|537109147|gb|KE687004.1|	gi|372099095|ref|NC_000081.6|	KE687004.1	NC_000081.6	79.788	1509	209	61	3668771	3670219	33513499	33512027	0	1009
gi|537109147|gb|KE687004.1|	gi|372099095|ref|NC_000081.6|	KE687004.1	NC_000081.6	75.253	990	158	54	3662872	3663813	33519451	33518501	3.18e-102	390
gi|537109147|gb|KE687004.1|	gi|372099095|ref|NC_000081.6|	KE687004.1	NC_000081.6	77.846	2442	362	92	3621350	3623740	33592672	33590359	0	1347
gi|537109147|gb|KE687004.1|	gi|372099095|ref|NC_000081.6|	KE687004.1	NC_000081.6	75.867	2308	408	93	3606255	3608500	33600736	33598516	0	1038
gi|537109147|gb|KE687004.1|	gi|372099095|ref|NC_000081.6|	KE687004.1	NC_000081.6	79.398	1097	148	44	3604677	3605765	33614181	33613155	0	702
gi|537109147|gb|KE687004.1|	gi|372099095|ref|NC_000081.6|	KE687004.1	NC_000081.6	80.074	537	86	14	3599129	3599658	33620819	33620297	6.88e-99	379
gi|537109147|gb|KE687004.1|	gi|372099095|ref|NC_000081.6|	KE687004.1	NC_000081.6	76.486	1161	180	55	3591963	3593086	33632426	33631322	6.41e-149	545
gi|537109147|gb|KE687004.1|	gi|372099095|ref|NC_000081.6|	KE687004.1	NC_000081.6	75.592	1098	204	33	3577381	3578443	33642614	33641546	1.42e-130	484
gi|537109147|gb|KE687004.1|	gi|372099095|ref|NC_000081.6|	KE687004.1	NC_000081.6	74.414	2857	505	127	3572690	3575437	33646051	33643312	0	1018
gi|537109147|gb|KE687004.1|	gi|372099095|ref|NC_000081.6|	KE687004.1	NC_000081.6	74.812	1465	285	58	3558538	3559967	33652619	33651204	1.36e-160	584
gi|537109147|gb|KE687004.1|	gi|372099095|ref|NC_000081.6|	KE687004.1	NC_000081.6	73.572	893	152	44	3548884	3549732	33658589	33657737	2.01e-64	265
gi|537109147|gb|KE687004.1|	gi|372099095|ref|NC_000081.6|	KE687004.1	NC_000081.6	74.745	1370	251	62	3522615	3523949	33684330	33683021	8.35e-143	525
gi|537109147|gb|KE687004.1|	gi|372099095|ref|NC_000081.6|	KE687004.1	NC_000081.6	81.093	1354	180	38	3518934	3520259	33687917	33686612	0	1013
gi|537109147|gb|KE687004.1|	gi|372099095|ref|NC_000081.6|	KE687004.1	NC_000081.6	79.852	541	75	22	3507569	3508085	33699492	33698962	1.93e-94	364
gi|537109147|gb|KE687004.1|	gi|372099095|ref|NC_000081.6|	KE687004.1	NC_000081.6	79.258	728	111	27	3506845	3507540	33702743	33702024	1.1e-126	472
gi|537109147|gb|KE687004.1|	gi|372099095|ref|NC_000081.6|	KE687004.1	NC_000081.6	78.378	851	133	28	3505166	3505986	33704216	33703387	1.09e-136	505
gi|537109147|gb|KE687004.1|	gi|372099095|ref|NC_000081.6|	KE687004.1	NC_000081.6	79.634	928	151	21	3477510	3478418	33719971	33719063	4.78e-175	632
gi|537109147|gb|KE687004.1|	gi|372099095|ref|NC_000081.6|	KE687004.1	NC_000081.6	83.012	518	64	17	3469516	3470026	33750670	33750170	1.86e-119	448
gi|537109147|gb|KE687004.1|	gi|372099095|ref|NC_000081.6|	KE687004.1	NC_000081.6	76.71	1447	263	50	3465239	3466658	33755047	33753648	0	737
gi|537109147|gb|KE687004.1|	gi|372099095|ref|NC_000081.6|	KE687004.1	NC_000081.6	80.938	1621	230	53	3399530	3401132	33915866	33914307	0	1208
gi|537109147|gb|KE687004.1|	gi|372099095|ref|NC_000081.6|	KE687004.1	NC_000081.6	73.798	1290	210	60	3393525	3394761	33925019	33923805	8.84e-103	392
gi|537109147|gb|KE687004.1|	gi|372099095|ref|NC_000081.6|	KE687004.1	NC_000081.6	78.492	809	138	26	3381348	3382131	33951174	33950377	1.82e-134	497
gi|537109147|gb|KE687004.1|	gi|372099095|ref|NC_000081.6|	KE687004.1	NC_000081.6	73.642	1362	238	59	3378439	3379746	33952968	33951674	1.89e-109	414
gi|537109147|gb|KE687004.1|	gi|372099095|ref|NC_000081.6|	KE687004.1	NC_000081.6	74.387	734	131	32	3372381	3373076	33954848	33954134	2.6e-63	261
gi|537109147|gb|KE687004.1|	gi|372099095|ref|NC_000081.6|	KE687004.1	NC_000081.6	73.815	1329	258	54	3350382	3351682	33989859	33988593	2.41e-118	444
gi|537109147|gb|KE687004.1|	gi|372099095|ref|NC_000081.6|	KE687004.1	NC_000081.6	81.969	782	119	16	3318260	3319033	34050251	34049484	2.21e-178	643
gi|537109147|gb|KE687004.1|	gi|372099095|ref|NC_000081.6|	KE687004.1	NC_000081.6	87.378	1743	147	46	3271819	3273538	34115521	34113829	0	1932
gi|537109147|gb|KE687004.1|	gi|372099095|ref|NC_000081.6|	KE687004.1	NC_000081.6	80.081	1240	152	46	3270381	3271570	34116929	34115735	0	833
gi|537109147|gb|KE687004.1|	gi|372099095|ref|NC_000081.6|	KE687004.1	NC_000081.6	80.268	1196	157	56	3266417	3267569	34121904	34120745	0	828
gi|537109147|gb|KE687004.1|	gi|372099095|ref|NC_000081.6|	KE687004.1	NC_000081.6	79.456	1066	128	53	3263895	3264897	34124174	34123137	0	671
gi|537109147|gb|KE687004.1|	gi|372099095|ref|NC_000081.6|	KE687004.1	NC_000081.6	87.883	2121	168	55	3249368	3251440	34142677	34140598	0	2410
gi|537109147|gb|KE687004.1|	gi|372099095|ref|NC_000081.6|	KE687004.1	NC_000081.6	88.281	640	55	13	3248283	3248922	34143661	34143042	0	749
gi|537109147|gb|KE687004.1|	gi|372099095|ref|NC_000081.6|	KE687004.1	NC_000081.6	81.752	548	77	19	3184784	3185324	34287610	34287079	4.03e-116	436
gi|537109147|gb|KE687004.1|	gi|372099095|ref|NC_000081.6|	KE687004.1	NC_000081.6	75.631	792	138	39	3177418	3178190	34303953	34303198	9.03e-88	342
gi|537109147|gb|KE687004.1|	gi|372099095|ref|NC_000081.6|	KE687004.1	NC_000081.6	76.754	684	105	30	3175437	3176106	34307425	34306782	5.43e-85	333
gi|537109147|gb|KE687004.1|	gi|372099095|ref|NC_000081.6|	KE687004.1	NC_000081.6	76.823	768	135	23	3148161	3148901	34324720	34323969	8.84e-103	392
gi|537109147|gb|KE687004.1|	gi|372099095|ref|NC_000081.6|	KE687004.1	NC_000081.6	76.535	635	89	31	3140859	3141452	34331585	34330970	9.22e-73	292
gi|537109147|gb|KE687004.1|	gi|372099095|ref|NC_000081.6|	KE687004.1	NC_000081.6	77.664	882	140	33	3136302	3137167	34335647	34334807	1.42e-130	484
gi|537109147|gb|KE687004.1|	gi|372099095|ref|NC_000081.6|	KE687004.1	NC_000081.6	76.644	882	141	35	3134742	3135600	34336977	34336138	2.42e-113	427
gi|537109147|gb|KE687004.1|	gi|372099095|ref|NC_000081.6|	KE687004.1	NC_000081.6	87.5	888	86	12	3126368	3127243	34345783	34344909	0	1002
gi|537109147|gb|KE687004.1|	gi|372099095|ref|NC_000081.6|	KE687004.1	NC_000081.6	74.906	530	74	33	3124726	3125225	34348325	34347825	4.48e-41	187
gi|537109147|gb|KE687004.1|	gi|372099095|ref|NC_000081.6|	KE687004.1	NC_000081.6	76.978	1251	179	63	3107870	3109053	34371421	34370213	1.73e-169	614
gi|537109147|gb|KE687004.1|	gi|372099095|ref|NC_000081.6|	KE687004.1	NC_000081.6	76.808	802	147	27	3081777	3082559	34399645	34398864	1.89e-109	414
gi|537109147|gb|KE687004.1|	gi|372099095|ref|NC_000081.6|	KE687004.1	NC_000081.6	75.941	956	154	40	3078071	3078987	34403303	34402385	1.13e-111	422
gi|537109147|gb|KE687004.1|	gi|372099095|ref|NC_000081.6|	KE687004.1	NC_000081.6	78.921	797	136	25	3062602	3063378	34422816	34422032	6.5e-139	512
gi|537109147|gb|KE687004.1|	gi|372099095|ref|NC_000081.6|	KE687004.1	NC_000081.6	84.788	756	86	17	3056806	3057545	34429168	34428426	0	732
gi|537109147|gb|KE687004.1|	gi|372099095|ref|NC_000081.6|	KE687004.1	NC_000081.6	80.167	600	81	24	3053897	3054482	34433597	34433022	1.89e-109	414
gi|537109147|gb|KE687004.1|	gi|372099095|ref|NC_000081.6|	KE687004.1	NC_000081.6	77.191	719	113	30	3024533	3025219	34466807	34466108	1.15e-96	372
gi|537109147|gb|KE687004.1|	gi|372099095|ref|NC_000081.6|	KE687004.1	NC_000081.6	74.415	727	120	25	3019736	3020427	34473448	34472753	1.57e-60	252
gi|537109147|gb|KE687004.1|	gi|372099095|ref|NC_000081.6|	KE687004.1	NC_000081.6	74.56	511	76	23	3016837	3017327	34484832	34484356	3.49e-37	174
gi|537109147|gb|KE687004.1|	gi|372099095|ref|NC_000081.6|	KE687004.1	NC_000081.6	79.677	620	88	27	2992658	2993256	34505386	34504784	6.79e-109	412
gi|537109147|gb|KE687004.1|	gi|372099095|ref|NC_000081.6|	KE687004.1	NC_000081.6	75.512	1025	159	65	2983913	2984874	34512887	34511892	4.05e-111	420
gi|537109147|gb|KE687004.1|	gi|372099095|ref|NC_000081.6|	KE687004.1	NC_000081.6	76.762	667	130	16	2952908	2953557	34541075	34540417	5.4e-90	350
gi|537109147|gb|KE687004.1|	gi|372099095|ref|NC_000081.6|	KE687004.1	NC_000081.6	74.162	507	102	24	2944663	2945162	34550490	34550006	5.79e-40	183
gi|537109147|gb|KE687004.1|	gi|372099095|ref|NC_000081.6|	KE687004.1	NC_000081.6	76.696	678	102	29	2939386	2940056	34565807	34565179	9.09e-83	326
gi|537109147|gb|KE687004.1|	gi|372099095|ref|NC_000081.6|	KE687004.1	NC_000081.6	77.883	1379	215	54	2931265	2932592	34574156	34572817	0	774
gi|537109147|gb|KE687004.1|	gi|372099095|ref|NC_000081.6|	KE687004.1	NC_000081.6	83.861	1010	126	25	2929392	2930391	34575853	34574871	0	928
gi|537109147|gb|KE687004.1|	gi|372099095|ref|NC_000081.6|	KE687004.1	NC_000081.6	82.66	1361	158	42	2927065	2928378	34578650	34577321	0	1134
gi|537109147|gb|KE687004.1|	gi|372099095|ref|NC_000081.6|	KE687004.1	NC_000081.6	80.391	1229	172	41	2922597	2923819	34583266	34582101	0	870
gi|537109147|gb|KE687004.1|	gi|372099095|ref|NC_000081.6|	KE687004.1	NC_000081.6	82.479	839	124	17	2921038	2921872	34584883	34584064	0	713
gi|537109147|gb|KE687004.1|	gi|372099095|ref|NC_000081.6|	KE687004.1	NC_000081.6	78.34	988	125	54	2919340	2920312	34587876	34586963	2.96e-152	556
gi|537109147|gb|KE687004.1|	gi|372099095|ref|NC_000081.6|	KE687004.1	NC_000081.6	82.6	500	75	10	2906706	2907200	34606504	34606012	1.87e-114	431
gi|537109147|gb|KE687004.1|	gi|372099095|ref|NC_000081.6|	KE687004.1	NC_000081.6	76.901	1065	148	60	2904605	2905607	34609450	34608422	1.81e-139	514
gi|537109147|gb|KE687004.1|	gi|372099095|ref|NC_000081.6|	KE687004.1	NC_000081.6	77.861	664	97	34	2903112	2903745	34611205	34610562	5.36e-95	366
gi|537109147|gb|KE687004.1|	gi|372099095|ref|NC_000081.6|	KE687004.1	NC_000081.6	77.891	588	101	19	2874271	2874850	34648211	34647645	1.17e-86	339
gi|537109147|gb|KE687004.1|	gi|372099095|ref|NC_000081.6|	KE687004.1	NC_000081.6	78.193	1151	195	37	2868561	2869685	34653481	34652361	0	684
gi|537109147|gb|KE687004.1|	gi|372099095|ref|NC_000081.6|	KE687004.1	NC_000081.6	83.238	525	70	7	2859025	2859531	34665696	34665172	5.14e-125	466
gi|537109147|gb|KE687004.1|	gi|372099095|ref|NC_000081.6|	KE687004.1	NC_000081.6	77.216	1365	240	41	2854912	2856234	34669622	34668287	0	732
gi|537109147|gb|KE687004.1|	gi|372099095|ref|NC_000081.6|	KE687004.1	NC_000081.6	78.341	651	91	35	2845137	2845767	34679106	34678486	8.9e-98	375
gi|537109147|gb|KE687004.1|	gi|372099095|ref|NC_000081.6|	KE687004.1	NC_000081.6	73.927	1281	201	75	2843337	2844550	34680921	34679707	8.84e-103	392
gi|537109147|gb|KE687004.1|	gi|372099095|ref|NC_000081.6|	KE687004.1	NC_000081.6	83.201	631	89	10	2827626	2828251	34705386	34704768	6.37e-154	562
gi|537109147|gb|KE687004.1|	gi|372099095|ref|NC_000081.6|	KE687004.1	NC_000081.6	79.955	888	137	30	2826756	2827629	34706272	34705412	4.82e-170	616
gi|537109147|gb|KE687004.1|	gi|372099095|ref|NC_000081.6|	KE687004.1	NC_000081.6	73.117	1261	239	61	2824701	2825890	34708739	34707508	8.97e-93	359
gi|537109147|gb|KE687004.1|	gi|372099095|ref|NC_000081.6|	KE687004.1	NC_000081.6	84.031	908	112	22	2822053	2822948	34710505	34709619	0	843
gi|537109147|gb|KE687004.1|	gi|372099095|ref|NC_000081.6|	KE687004.1	NC_000081.6	75.443	733	125	38	2821337	2822046	34711259	34710559	1.18e-76	305
gi|537109147|gb|KE687004.1|	gi|372099095|ref|NC_000081.6|	KE687004.1	NC_000081.6	82.067	987	124	30	2818709	2819677	34713820	34712869	0	793
gi|537109147|gb|KE687004.1|	gi|372099095|ref|NC_000081.6|	KE687004.1	NC_000081.6	78.015	655	96	36	2807396	2808040	34723208	34722592	1.49e-95	368
gi|537109147|gb|KE687004.1|	gi|372099095|ref|NC_000081.6|	KE687004.1	NC_000081.6	77.801	955	144	38	2805493	2806420	34726909	34725996	2.32e-143	527
gi|537109147|gb|KE687004.1|	gi|372099095|ref|NC_000081.6|	KE687004.1	NC_000081.6	75.882	1530	249	50	2801186	2802673	34732140	34730689	0	671
gi|537109147|gb|KE687004.1|	gi|372099095|ref|NC_000081.6|	KE687004.1	NC_000081.6	83.141	1299	177	28	2797584	2798872	34742387	34741121	0	1147
gi|537109147|gb|KE687004.1|	gi|372099095|ref|NC_000081.6|	KE687004.1	NC_000081.6	72.441	3273	551	186	2793526	2796639	34746455	34743375	0	723
gi|537109147|gb|KE687004.1|	gi|372099095|ref|NC_000081.6|	KE687004.1	NC_000081.6	80.694	663	88	23	2792390	2793036	34747461	34746823	6.6e-129	479
gi|537109147|gb|KE687004.1|	gi|372099095|ref|NC_000081.6|	KE687004.1	NC_000081.6	77.485	986	155	41	2785128	2786075	34752852	34751896	6.46e-144	529
gi|537109147|gb|KE687004.1|	gi|372099095|ref|NC_000081.6|	KE687004.1	NC_000081.6	81.397	1188	159	33	2760658	2761812	34817511	34816353	0	913
gi|537109147|gb|KE687004.1|	gi|372099095|ref|NC_000081.6|	KE687004.1	NC_000081.6	82.055	1304	162	32	2752767	2754040	34824886	34823625	0	1046
gi|537109147|gb|KE687004.1|	gi|372099095|ref|NC_000081.6|	KE687004.1	NC_000081.6	79.726	1973	276	78	2745635	2747536	34830845	34828926	0	1314
gi|537109147|gb|KE687004.1|	gi|372099095|ref|NC_000081.6|	KE687004.1	NC_000081.6	82.721	1007	114	24	2740079	2741053	34837904	34836926	0	841
gi|537109147|gb|KE687004.1|	gi|372099095|ref|NC_000081.6|	KE687004.1	NC_000081.6	87.713	2352	240	21	2737528	2739868	34840300	34837987	0	2697
gi|537109147|gb|KE687004.1|	gi|372099095|ref|NC_000081.6|	KE687004.1	NC_000081.6	81.006	1790	243	53	2735293	2737063	34842441	34840730	0	1332
gi|537109147|gb|KE687004.1|	gi|372099095|ref|NC_000081.6|	KE687004.1	NC_000081.6	77.763	751	133	24	2733992	2734726	34843500	34842768	1.87e-114	431
gi|537109147|gb|KE687004.1|	gi|372099095|ref|NC_000081.6|	KE687004.1	NC_000081.6	78.165	1722	239	73	2716615	2718262	34877117	34875459	0	970
gi|537109147|gb|KE687004.1|	gi|372099095|ref|NC_000081.6|	KE687004.1	NC_000081.6	71.429	546	109	27	2706935	2707459	34885721	34885202	6e-15	100
gi|537109147|gb|KE687004.1|	gi|372099095|ref|NC_000081.6|	KE687004.1	NC_000081.6	76.828	1217	184	64	2700135	2701286	34893833	34892650	6.28e-164	595
gi|537109147|gb|KE687004.1|	gi|372099095|ref|NC_000081.6|	KE687004.1	NC_000081.6	80.518	965	136	38	2697093	2698030	34898131	34897192	0	693
gi|537109147|gb|KE687004.1|	gi|372099095|ref|NC_000081.6|	KE687004.1	NC_000081.6	83.055	838	110	24	2692131	2692955	34904874	34904056	0	732
gi|537109147|gb|KE687004.1|	gi|372099095|ref|NC_000081.6|	KE687004.1	NC_000081.6	80.468	1966	279	58	2682139	2684066	34915872	34913974	0	1406
gi|537109147|gb|KE687004.1|	gi|372099095|ref|NC_000081.6|	KE687004.1	NC_000081.6	82.254	710	92	28	2669491	2670195	34931174	34930494	4.89e-160	582
gi|537109147|gb|KE687004.1|	gi|372099095|ref|NC_000081.6|	KE687004.1	NC_000081.6	80.429	746	110	22	2664921	2665652	34937516	34936793	3.86e-146	536
gi|537109147|gb|KE687004.1|	gi|372099095|ref|NC_000081.6|	KE687004.1	NC_000081.6	77.551	539	71	32	2660917	2661408	34945276	34944741	7.18e-69	279
gi|537109147|gb|KE687004.1|	gi|372099095|ref|NC_000081.6|	KE687004.1	NC_000081.6	76.257	716	112	41	2656038	2656736	34953517	34952843	2.53e-83	327
gi|537109147|gb|KE687004.1|	gi|372099095|ref|NC_000081.6|	KE687004.1	NC_000081.6	75.306	1061	198	50	2647217	2648248	34962946	34961921	5.17e-120	449
gi|537109147|gb|KE687004.1|	gi|372099095|ref|NC_000081.6|	KE687004.1	NC_000081.6	78.998	519	79	23	2641874	2642390	34969547	34969057	2.53e-83	327
gi|537109147|gb|KE687004.1|	gi|372099095|ref|NC_000081.6|	KE687004.1	NC_000081.6	79.964	1103	155	35	2625544	2626624	35012056	35010998	0	752
gi|537109147|gb|KE687004.1|	gi|372099095|ref|NC_000081.6|	KE687004.1	NC_000081.6	78.34	1265	199	56	2614440	2615673	35021830	35020610	0	749
gi|537109147|gb|KE687004.1|	gi|372099095|ref|NC_000081.6|	KE687004.1	NC_000081.6	80.775	671	100	20	2610439	2611092	35025775	35025117	1.82e-134	497
gi|537109147|gb|KE687004.1|	gi|372099095|ref|NC_000081.6|	KE687004.1	NC_000081.6	79.823	565	85	20	2605331	2605883	35028697	35028150	1.48e-100	385
gi|537109147|gb|KE687004.1|	gi|372099095|ref|NC_000081.6|	KE687004.1	NC_000081.6	85.478	847	84	21	2594409	2595231	35051754	35050923	0	846
gi|537109147|gb|KE687004.1|	gi|372099095|ref|NC_000081.6|	KE687004.1	NC_000081.6	77.04	527	77	30	2592770	2593279	35054893	35054394	7.23e-64	263
gi|537109147|gb|KE687004.1|	gi|372099095|ref|NC_000081.6|	KE687004.1	NC_000081.6	81.387	822	100	30	2587111	2587892	35062013	35061205	1.04e-171	621
gi|537109147|gb|KE687004.1|	gi|372099095|ref|NC_000081.6|	KE687004.1	NC_000081.6	79.866	1197	190	36	2584366	2585540	35064643	35063476	0	828
gi|537109147|gb|KE687004.1|	gi|372099095|ref|NC_000081.6|	KE687004.1	NC_000081.6	84.411	1546	169	48	2582797	2584306	35066181	35064672	0	1454
gi|537109147|gb|KE687004.1|	gi|372099095|ref|NC_000081.6|	KE687004.1	NC_000081.6	78.332	1103	183	41	2576222	2577307	35073905	35072842	0	662
gi|537109147|gb|KE687004.1|	gi|372099095|ref|NC_000081.6|	KE687004.1	NC_000081.6	86.823	683	64	12	2571271	2571938	35081162	35080491	0	739
gi|537109147|gb|KE687004.1|	gi|372099095|ref|NC_000081.6|	KE687004.1	NC_000081.6	78.092	1027	167	38	2562467	2563449	35089144	35088132	1.75e-164	597
gi|537109147|gb|KE687004.1|	gi|372099095|ref|NC_000081.6|	KE687004.1	NC_000081.6	79.295	879	124	40	2548505	2549356	35115364	35114517	6.37e-154	562
gi|537109147|gb|KE687004.1|	gi|372099095|ref|NC_000081.6|	KE687004.1	NC_000081.6	79.766	598	86	19	2533330	2533903	35147954	35147368	1.47e-105	401
gi|537109147|gb|KE687004.1|	gi|372099095|ref|NC_000081.6|	KE687004.1	NC_000081.6	76.312	781	121	37	2516281	2517043	35199382	35198648	8.97e-93	359
gi|537109147|gb|KE687004.1|	gi|372099095|ref|NC_000081.6|	KE687004.1	NC_000081.6	87.885	520	49	8	2509833	2510350	35212230	35211723	4.85e-165	599
gi|537109147|gb|KE687004.1|	gi|372099095|ref|NC_000081.6|	KE687004.1	NC_000081.6	73.389	714	128	39	2505779	2506458	35217724	35217039	9.55e-48	209
gi|537109147|gb|KE687004.1|	gi|372099095|ref|NC_000081.6|	KE687004.1	NC_000081.6	78.74	1317	194	49	2504447	2505734	35218998	35217739	0	802
gi|537109147|gb|KE687004.1|	gi|372099095|ref|NC_000081.6|	KE687004.1	NC_000081.6	78.899	981	155	32	2499919	2500861	35224703	35223737	1.34e-170	617
gi|537109147|gb|KE687004.1|	gi|372099095|ref|NC_000081.6|	KE687004.1	NC_000081.6	77.889	701	109	26	2458434	2459104	35269208	35268524	2.46e-103	394
gi|537109147|gb|KE687004.1|	gi|372099095|ref|NC_000081.6|	KE687004.1	NC_000081.6	84.119	976	112	22	2453936	2454899	35272625	35271681	0	904
gi|537109147|gb|KE687004.1|	gi|372099095|ref|NC_000081.6|	KE687004.1	NC_000081.6	85.73	897	106	14	2451820	2452707	35274611	35273728	0	928
gi|537109147|gb|KE687004.1|	gi|372099095|ref|NC_000081.6|	KE687004.1	NC_000081.6	79.955	1342	159	47	2441256	2442545	35285018	35283735	0	887
gi|537109147|gb|KE687004.1|	gi|372099095|ref|NC_000081.6|	KE687004.1	NC_000081.6	75.962	1456	249	68	2435258	2436665	35291690	35290288	0	656
gi|537109147|gb|KE687004.1|	gi|372099095|ref|NC_000081.6|	KE687004.1	NC_000081.6	77.783	4177	574	189	2425358	2429416	35298250	35294310	0	2246
gi|537109147|gb|KE687004.1|	gi|372099095|ref|NC_000081.6|	KE687004.1	NC_000081.6	78.185	1311	185	48	2423942	2425200	35299588	35298327	0	743
gi|537109147|gb|KE687004.1|	gi|372099095|ref|NC_000081.6|	KE687004.1	NC_000081.6	91.169	804	64	4	2422511	2423312	35301036	35300238	0	1085
gi|537109147|gb|KE687004.1|	gi|372099095|ref|NC_000081.6|	KE687004.1	NC_000081.6	82.806	948	93	42	2419425	2420347	35304011	35303109	0	784
gi|537109147|gb|KE687004.1|	gi|372099095|ref|NC_000081.6|	KE687004.1	NC_000081.6	78.514	1252	188	51	2416258	2417474	35307358	35306153	0	747
gi|537109147|gb|KE687004.1|	gi|372099095|ref|NC_000081.6|	KE687004.1	NC_000081.6	76.374	728	112	39	2404535	2405237	35319592	35318900	4.2e-86	337
gi|537109147|gb|KE687004.1|	gi|372099095|ref|NC_000081.6|	KE687004.1	NC_000081.6	74.156	1037	202	45	2401076	2402093	35324510	35323521	4.14e-96	370
gi|537109147|gb|KE687004.1|	gi|372099095|ref|NC_000081.6|	KE687004.1	NC_000081.6	80.947	824	101	33	2388325	2389128	35338234	35337447	1.35e-165	601
gi|537109147|gb|KE687004.1|	gi|372099095|ref|NC_000081.6|	KE687004.1	NC_000081.6	84.199	905	108	18	2374275	2375172	35359983	35359107	0	846
gi|537109147|gb|KE687004.1|	gi|372099095|ref|NC_000081.6|	KE687004.1	NC_000081.6	78.616	954	156	32	2354268	2355193	35381417	35380484	1.05e-161	588
gi|537109147|gb|KE687004.1|	gi|372099095|ref|NC_000081.6|	KE687004.1	NC_000081.6	73.141	659	119	32	2352306	2352960	35390099	35389495	5.79e-40	183
gi|537109147|gb|KE687004.1|	gi|372099095|ref|NC_000081.6|	KE687004.1	NC_000081.6	78.229	1378	191	55	2347186	2348472	35415388	35414029	0	782
gi|537109147|gb|KE687004.1|	gi|372099095|ref|NC_000081.6|	KE687004.1	NC_000081.6	76.678	2414	379	109	2341138	2343450	35424466	35422136	0	1170
gi|537109147|gb|KE687004.1|	gi|372099095|ref|NC_000081.6|	KE687004.1	NC_000081.6	75.353	637	111	27	2338714	2339335	35430001	35429396	2.01e-64	265
gi|537109147|gb|KE687004.1|	gi|372099095|ref|NC_000081.6|	KE687004.1	NC_000081.6	81.383	1128	147	48	2331229	2332322	35444816	35443718	0	861
gi|537109147|gb|KE687004.1|	gi|372099095|ref|NC_000081.6|	KE687004.1	NC_000081.6	85.162	647	61	24	2330167	2330801	35445846	35445223	1.72e-174	630
gi|537109147|gb|KE687004.1|	gi|372099095|ref|NC_000081.6|	KE687004.1	NC_000081.6	75.115	1740	280	92	2327829	2329471	35448257	35446574	0	673
gi|537109147|gb|KE687004.1|	gi|372099095|ref|NC_000081.6|	KE687004.1	NC_000081.6	76.923	1599	262	60	2318269	2319833	35455658	35454133	0	809
gi|537109147|gb|KE687004.1|	gi|372099095|ref|NC_000081.6|	KE687004.1	NC_000081.6	79.129	987	145	39	2311234	2312180	35470108	35469143	8.01e-173	625
gi|537109147|gb|KE687004.1|	gi|372099095|ref|NC_000081.6|	KE687004.1	NC_000081.6	84.54	1022	120	21	2302240	2303236	35482511	35481503	0	977
gi|537109147|gb|KE687004.1|	gi|372099095|ref|NC_000081.6|	KE687004.1	NC_000081.6	75.227	771	146	24	2298790	2299539	35485689	35484943	3.27e-82	324
gi|537109147|gb|KE687004.1|	gi|372099095|ref|NC_000081.6|	KE687004.1	NC_000081.6	82.526	950	126	28	2289875	2290798	35499370	35498435	0	798
gi|537109147|gb|KE687004.1|	gi|372099095|ref|NC_000081.6|	KE687004.1	NC_000081.6	78.634	1699	239	55	2287649	2289283	35502007	35500369	0	1013
gi|537109147|gb|KE687004.1|	gi|372099095|ref|NC_000081.6|	KE687004.1	NC_000081.6	78.447	2060	320	77	2280049	2282026	35514105	35512088	0	1230
gi|537109147|gb|KE687004.1|	gi|372099095|ref|NC_000081.6|	KE687004.1	NC_000081.6	83.681	1103	131	29	2277345	2278423	35516748	35515671	0	994
gi|537109147|gb|KE687004.1|	gi|372099095|ref|NC_000081.6|	KE687004.1	NC_000081.6	78.794	2023	309	80	2264123	2266070	35534643	35532666	0	1249
gi|537109147|gb|KE687004.1|	gi|372099095|ref|NC_000081.6|	KE687004.1	NC_000081.6	80.903	1262	187	39	2255452	2256678	35541453	35540211	0	946
gi|537109147|gb|KE687004.1|	gi|372099095|ref|NC_000081.6|	KE687004.1	NC_000081.6	82.791	860	117	27	2244777	2245627	35557493	35556656	0	739
gi|537109147|gb|KE687004.1|	gi|372099095|ref|NC_000081.6|	KE687004.1	NC_000081.6	74.41	1567	279	74	2238340	2239841	35562827	35561318	2.29e-153	560
gi|537109147|gb|KE687004.1|	gi|372099095|ref|NC_000081.6|	KE687004.1	NC_000081.6	76.911	641	105	31	2211080	2211699	35580753	35580135	3.27e-82	324
gi|537109147|gb|KE687004.1|	gi|372099095|ref|NC_000081.6|	KE687004.1	NC_000081.6	81.215	1235	172	34	2195259	2196466	35604885	35603684	0	941
gi|537109147|gb|KE687004.1|	gi|372099095|ref|NC_000081.6|	KE687004.1	NC_000081.6	76.923	1144	230	28	2189901	2191025	35612314	35611186	3.72e-171	619
gi|537109147|gb|KE687004.1|	gi|372099095|ref|NC_000081.6|	KE687004.1	NC_000081.6	75.098	1024	165	48	2182208	2183188	35618559	35617583	6.83e-104	396
gi|537109147|gb|KE687004.1|	gi|372099095|ref|NC_000081.6|	KE687004.1	NC_000081.6	73.989	1261	221	72	2165888	2167079	35643240	35642018	6.79e-109	412
gi|537109147|gb|KE687004.1|	gi|372099095|ref|NC_000081.6|	KE687004.1	NC_000081.6	77.655	1262	208	48	2160362	2161588	35651567	35650345	0	701
gi|537109147|gb|KE687004.1|	gi|372099095|ref|NC_000081.6|	KE687004.1	NC_000081.6	82.848	927	134	20	2158601	2159510	35653049	35652131	0	808
gi|537109147|gb|KE687004.1|	gi|372099095|ref|NC_000081.6|	KE687004.1	NC_000081.6	75.894	867	149	35	2146996	2147816	35662584	35661732	1.14e-101	388
gi|537109147|gb|KE687004.1|	gi|372099095|ref|NC_000081.6|	KE687004.1	NC_000081.6	73.796	1080	208	49	2141699	2142719	35664434	35663371	3.22e-92	357
gi|537109147|gb|KE687004.1|	gi|372099095|ref|NC_000081.6|	KE687004.1	NC_000081.6	84.915	590	75	7	2135048	2135626	35670320	35669734	1.36e-160	584
gi|537109147|gb|KE687004.1|	gi|372099095|ref|NC_000081.6|	KE687004.1	NC_000081.6	76.722	958	138	55	2133564	2134477	35671883	35670967	1.11e-121	455
gi|537109147|gb|KE687004.1|	gi|372099095|ref|NC_000081.6|	KE687004.1	NC_000081.6	82.07	541	80	13	2109587	2110115	35701275	35700740	6.69e-119	446
gi|537109147|gb|KE687004.1|	gi|372099095|ref|NC_000081.6|	KE687004.1	NC_000081.6	83.63	1515	192	36	2107641	2109129	35703044	35701560	0	1373
gi|537109147|gb|KE687004.1|	gi|372099095|ref|NC_000081.6|	KE687004.1	NC_000081.6	84.908	762	109	3	2102321	2103076	35709832	35709071	0	765
gi|537109147|gb|KE687004.1|	gi|372099095|ref|NC_000081.6|	KE687004.1	NC_000081.6	78.58	1620	237	63	2093188	2094761	35727103	35725548	0	968
gi|537109147|gb|KE687004.1|	gi|372099095|ref|NC_000081.6|	KE687004.1	NC_000081.6	79.815	758	113	19	2083062	2083794	35744813	35744071	5.03e-140	516
gi|537109147|gb|KE687004.1|	gi|372099095|ref|NC_000081.6|	KE687004.1	NC_000081.6	78.314	1946	310	78	2076633	2078540	35749243	35747372	0	1153
gi|537109147|gb|KE687004.1|	gi|372099095|ref|NC_000081.6|	KE687004.1	NC_000081.6	76.872	1215	194	66	2069119	2070296	35760500	35759336	2.9e-167	606
gi|537109147|gb|KE687004.1|	gi|372099095|ref|NC_000081.6|	KE687004.1	NC_000081.6	87.241	917	95	16	2056916	2057824	35774049	35773147	0	1026
gi|537109147|gb|KE687004.1|	gi|372099095|ref|NC_000081.6|	KE687004.1	NC_000081.6	80.537	596	106	7	2055040	2055629	35776105	35775514	5.17e-120	449
gi|537109147|gb|KE687004.1|	gi|372099095|ref|NC_000081.6|	KE687004.1	NC_000081.6	80.166	842	107	28	2053496	2054308	35777662	35776852	8.18e-158	575
gi|537109147|gb|KE687004.1|	gi|372099095|ref|NC_000081.6|	KE687004.1	NC_000081.6	79.664	1308	211	33	2044277	2045556	35794491	35793211	0	891
gi|537109147|gb|KE687004.1|	gi|372099095|ref|NC_000081.6|	KE687004.1	NC_000081.6	76.261	1011	158	57	2039592	2040550	35807749	35806769	6.64e-124	462
gi|537109147|gb|KE687004.1|	gi|372099095|ref|NC_000081.6|	KE687004.1	NC_000081.6	81.635	795	117	21	2037731	2038509	35810013	35809232	4.78e-175	632
gi|537109147|gb|KE687004.1|	gi|372099095|ref|NC_000081.6|	KE687004.1	NC_000081.6	73.776	2063	347	111	2029590	2031557	35817609	35815646	1.33e-175	634
gi|537109147|gb|KE687004.1|	gi|372099095|ref|NC_000081.6|	KE687004.1	NC_000081.6	82.828	1089	133	32	2025297	2026376	35822544	35821501	0	926
gi|537109147|gb|KE687004.1|	gi|372099095|ref|NC_000081.6|	KE687004.1	NC_000081.6	84.072	1174	155	21	2022895	2024048	35827649	35826488	0	1103
gi|537109147|gb|KE687004.1|	gi|372099095|ref|NC_000081.6|	KE687004.1	NC_000081.6	84.621	1294	162	29	2007130	2008415	35843810	35842546	0	1253
gi|537109147|gb|KE687004.1|	gi|372099095|ref|NC_000081.6|	KE687004.1	NC_000081.6	77.982	763	110	34	2005490	2006232	35844594	35843870	8.72e-113	425
gi|537109147|gb|KE687004.1|	gi|372099095|ref|NC_000081.6|	KE687004.1	NC_000081.6	85.474	1308	150	25	2002479	2003783	35847183	35845913	0	1327
gi|537109147|gb|KE687004.1|	gi|372099095|ref|NC_000081.6|	KE687004.1	NC_000081.6	79.345	1680	267	42	1999402	2001032	35850408	35848760	0	1107
gi|537109147|gb|KE687004.1|	gi|372099095|ref|NC_000081.6|	KE687004.1	NC_000081.6	79.802	1213	181	36	1990790	1991964	35862623	35861437	0	824
gi|537109147|gb|KE687004.1|	gi|372099095|ref|NC_000081.6|	KE687004.1	NC_000081.6	81.653	992	127	40	1981941	1982898	35869448	35868478	0	773
gi|537109147|gb|KE687004.1|	gi|372099095|ref|NC_000081.6|	KE687004.1	NC_000081.6	79.438	1104	170	38	1980727	1981802	35870827	35869753	0	728
gi|537109147|gb|KE687004.1|	gi|372099095|ref|NC_000081.6|	KE687004.1	NC_000081.6	76.106	1808	286	92	1978105	1979840	35873320	35871587	0	811
gi|537109147|gb|KE687004.1|	gi|372099095|ref|NC_000081.6|	KE687004.1	NC_000081.6	81.665	829	108	27	1973991	1974812	35877050	35876259	4.75e-180	649
gi|537109147|gb|KE687004.1|	gi|372099095|ref|NC_000081.6|	KE687004.1	NC_000081.6	76.883	1142	190	48	1971746	1972857	35879710	35878613	6.32e-159	579
gi|537109147|gb|KE687004.1|	gi|372099095|ref|NC_000081.6|	KE687004.1	NC_000081.6	80.897	513	72	18	1971035	1971531	35880241	35879739	1.91e-99	381
gi|537109147|gb|KE687004.1|	gi|372099095|ref|NC_000081.6|	KE687004.1	NC_000081.6	75.098	1783	296	92	1964879	1966569	35886128	35884402	0	697
gi|537109147|gb|KE687004.1|	gi|372099095|ref|NC_000081.6|	KE687004.1	NC_000081.6	83.574	901	136	10	1945879	1946773	35910997	35910103	0	833
gi|537109147|gb|KE687004.1|	gi|372099095|ref|NC_000081.6|	KE687004.1	NC_000081.6	80.453	2031	274	70	1940025	1941980	35916014	35914032	0	1437
gi|537109147|gb|KE687004.1|	gi|372099095|ref|NC_000081.6|	KE687004.1	NC_000081.6	75.338	665	130	24	1937942	1938584	35918200	35917548	1.19e-71	289
gi|537109147|gb|KE687004.1|	gi|372099095|ref|NC_000081.6|	KE687004.1	NC_000081.6	81.375	902	110	32	1932312	1933189	35924811	35923944	0	682
gi|537109147|gb|KE687004.1|	gi|372099095|ref|NC_000081.6|	KE687004.1	NC_000081.6	80.073	818	104	32	1930404	1931182	35926399	35925602	3.83e-151	553
gi|537109147|gb|KE687004.1|	gi|372099095|ref|NC_000081.6|	KE687004.1	NC_000081.6	81.811	1270	143	48	1927933	1929165	35929605	35928387	0	985
gi|537109147|gb|KE687004.1|	gi|372099095|ref|NC_000081.6|	KE687004.1	NC_000081.6	79.31	551	79	22	1926034	1926566	35931408	35930875	4.17e-91	353
gi|537109147|gb|KE687004.1|	gi|372099095|ref|NC_000081.6|	KE687004.1	NC_000081.6	77.042	1616	233	65	1907882	1909425	35953380	35951831	0	802
gi|537109147|gb|KE687004.1|	gi|372099095|ref|NC_000081.6|	KE687004.1	NC_000081.6	75.979	970	152	37	1904344	1905307	35998713	35997819	8.72e-113	425
gi|537109147|gb|KE687004.1|	gi|372099095|ref|NC_000081.6|	KE687004.1	NC_000081.6	76.711	760	102	52	1891582	1892316	36010845	36010136	4.17e-91	353
gi|537109147|gb|KE687004.1|	gi|372099095|ref|NC_000081.6|	KE687004.1	NC_000081.6	77.432	740	125	26	1885867	1886582	36016679	36015958	4.08e-106	403
gi|537109147|gb|KE687004.1|	gi|372099095|ref|NC_000081.6|	KE687004.1	NC_000081.6	75.592	1479	233	64	1874445	1875878	36042651	36041256	1.73e-169	614
gi|537109147|gb|KE687004.1|	gi|372099095|ref|NC_000081.6|	KE687004.1	NC_000081.6	74.591	673	120	35	1850988	1851638	36066190	36065547	2.02e-59	248
gi|537109147|gb|KE687004.1|	gi|372099095|ref|NC_000081.6|	KE687004.1	NC_000081.6	78.524	759	132	20	1840123	1840864	36081435	36080691	3.97e-126	470
gi|537109147|gb|KE687004.1|	gi|372099095|ref|NC_000081.6|	KE687004.1	NC_000081.6	80.284	634	102	15	1825530	1826159	36098603	36097989	3.09e-122	457
gi|537109147|gb|KE687004.1|	gi|372099095|ref|NC_000081.6|	KE687004.1	NC_000081.6	75.887	846	149	37	1823592	1824411	36100244	36099428	1.91e-99	381
gi|537109147|gb|KE687004.1|	gi|372099095|ref|NC_000081.6|	KE687004.1	NC_000081.6	81.551	1973	226	74	1810005	1811945	36113470	36111604	0	1500
gi|537109147|gb|KE687004.1|	gi|372099095|ref|NC_000081.6|	KE687004.1	NC_000081.6	80.642	1121	159	36	1779123	1780223	36152167	36151085	0	815
gi|537109147|gb|KE687004.1|	gi|372099095|ref|NC_000081.6|	KE687004.1	NC_000081.6	77.205	1553	309	32	1767300	1768834	36163199	36161674	0	865
gi|537109147|gb|KE687004.1|	gi|372099095|ref|NC_000081.6|	KE687004.1	NC_000081.6	74.24	559	90	29	1731664	1732211	36191624	36191109	1.61e-40	185
gi|537109147|gb|KE687004.1|	gi|372099095|ref|NC_000081.6|	KE687004.1	NC_000081.6	77.049	854	141	34	1691784	1692617	36235117	36234299	3.11e-117	440
gi|537109147|gb|KE687004.1|	gi|372099095|ref|NC_000081.6|	KE687004.1	NC_000081.6	82.718	2222	278	40	1683722	1685883	36242077	36239902	0	1879
gi|537109147|gb|KE687004.1|	gi|372099095|ref|NC_000081.6|	KE687004.1	NC_000081.6	81.167	600	83	24	1678982	1679559	36248336	36247745	1.11e-121	455
gi|537109147|gb|KE687004.1|	gi|372099095|ref|NC_000081.6|	KE687004.1	NC_000081.6	85.023	1282	150	26	1661040	1662304	36266261	36265005	0	1266
gi|537109147|gb|KE687004.1|	gi|372099095|ref|NC_000081.6|	KE687004.1	NC_000081.6	75.328	1447	239	72	1642260	1643636	36287298	36285900	3.78e-161	586
gi|537109147|gb|KE687004.1|	gi|372099095|ref|NC_000081.6|	KE687004.1	NC_000081.6	74.056	1245	224	66	1639587	1640807	36290506	36289337	1.46e-110	418
gi|537113654|gb|KE686446.1|	gi|372099095|ref|NC_000081.6|	KE686446.1	NC_000081.6	85.609	813	93	6	76249	77038	36308136	36308947	0	832
gi|537109147|gb|KE687004.1|	gi|372099095|ref|NC_000081.6|	KE687004.1	NC_000081.6	76.477	982	152	40	1619433	1620362	36313096	36312142	2.39e-123	460
gi|537109147|gb|KE687004.1|	gi|372099095|ref|NC_000081.6|	KE687004.1	NC_000081.6	72.835	589	117	30	1612067	1612618	36322506	36321924	2.71e-33	161
gi|537109147|gb|KE687004.1|	gi|372099095|ref|NC_000081.6|	KE687004.1	NC_000081.6	73.859	811	154	42	1548318	1549114	36400028	36399262	4.32e-66	270
gi|537109147|gb|KE687004.1|	gi|372099095|ref|NC_000081.6|	KE687004.1	NC_000081.6	77.584	687	106	21	1544102	1544764	36403957	36403295	1.15e-96	372
gi|537109147|gb|KE687004.1|	gi|372099095|ref|NC_000081.6|	KE687004.1	NC_000081.6	73.475	1131	222	41	1512723	1513820	36433553	36432468	1.16e-91	355
gi|537109147|gb|KE687004.1|	gi|372099095|ref|NC_000081.6|	KE687004.1	NC_000081.6	75.433	1156	205	55	1477372	1478486	36479874	36478757	1.1e-131	488
gi|537109147|gb|KE687004.1|	gi|372099095|ref|NC_000081.6|	KE687004.1	NC_000081.6	79.843	511	62	23	1471439	1471925	36484470	36483977	1.51e-85	335
gi|537109147|gb|KE687004.1|	gi|372099095|ref|NC_000081.6|	KE687004.1	NC_000081.6	82.362	618	84	17	1469161	1469757	36486396	36485783	1.81e-139	514
gi|537109147|gb|KE687004.1|	gi|372099095|ref|NC_000081.6|	KE687004.1	NC_000081.6	93.53	541	22	10	1382528	1383061	36596124	36595590	0	793
gi|537109147|gb|KE687004.1|	gi|372099095|ref|NC_000081.6|	KE687004.1	NC_000081.6	80.257	856	102	40	1377594	1378411	36601416	36600590	4.89e-160	582
gi|537109147|gb|KE687004.1|	gi|372099095|ref|NC_000081.6|	KE687004.1	NC_000081.6	77.247	523	75	28	1327919	1328424	36644607	36644112	5.59e-65	267
gi|537109147|gb|KE687004.1|	gi|372099095|ref|NC_000081.6|	KE687004.1	NC_000081.6	78.674	694	117	17	1244882	1245559	36743302	36742624	5.21e-115	433
gi|537109147|gb|KE687004.1|	gi|372099095|ref|NC_000081.6|	KE687004.1	NC_000081.6	80.773	1113	108	63	1206257	1207309	36771208	36770142	0	773
gi|537109147|gb|KE687004.1|	gi|372099095|ref|NC_000081.6|	KE687004.1	NC_000081.6	87.581	1538	103	46	1204685	1206173	36772821	36771323	0	1701
gi|537109147|gb|KE687004.1|	gi|372099095|ref|NC_000081.6|	KE687004.1	NC_000081.6	75.798	752	130	38	1130624	1131355	36856284	36855565	5.43e-85	333
gi|537109147|gb|KE687004.1|	gi|372099095|ref|NC_000081.6|	KE687004.1	NC_000081.6	80.106	568	81	23	1121215	1121762	36867683	36867128	2.46e-103	394
gi|537109147|gb|KE687004.1|	gi|372099095|ref|NC_000081.6|	KE687004.1	NC_000081.6	76.419	1374	213	61	1116427	1117741	36873985	36872664	2.86e-177	640
gi|537109147|gb|KE687004.1|	gi|372099095|ref|NC_000081.6|	KE687004.1	NC_000081.6	72.792	849	126	66	1092588	1093392	36901612	36900825	3.46e-42	191
gi|537109147|gb|KE687004.1|	gi|372099095|ref|NC_000081.6|	KE687004.1	NC_000081.6	75.041	613	105	33	1090818	1091398	36903314	36902718	3.39e-57	241
gi|537109147|gb|KE687004.1|	gi|372099095|ref|NC_000081.6|	KE687004.1	NC_000081.6	73.012	830	140	57	1075207	1076002	36912929	36913708	2.05e-49	215
gi|537109147|gb|KE687004.1|	gi|372099095|ref|NC_000081.6|	KE687004.1	NC_000081.6	77.07	785	110	39	1056386	1057156	36944074	36943346	1.14e-101	388
gi|537109147|gb|KE687004.1|	gi|372099095|ref|NC_000081.6|	KE687004.1	NC_000081.6	75.723	622	112	25	1048965	1049577	36948171	36947580	9.29e-68	276
gi|537109147|gb|KE687004.1|	gi|372099095|ref|NC_000081.6|	KE687004.1	NC_000081.6	79.464	672	91	28	1038776	1039424	36960808	36960161	5.21e-115	433
gi|537109147|gb|KE687004.1|	gi|372099095|ref|NC_000081.6|	KE687004.1	NC_000081.6	86.655	577	64	11	996247	996820	37001009	37000443	2.23e-173	627
gi|537109147|gb|KE687004.1|	gi|372099095|ref|NC_000081.6|	KE687004.1	NC_000081.6	80.147	544	76	20	972143	972673	37026119	37025595	2.48e-98	377
gi|537109147|gb|KE687004.1|	gi|372099095|ref|NC_000081.6|	KE687004.1	NC_000081.6	76.518	1120	154	58	965802	966881	37032036	37030986	2.34e-138	510
gi|537109147|gb|KE687004.1|	gi|372099095|ref|NC_000081.6|	KE687004.1	NC_000081.6	80.134	745	97	30	906428	907170	37136220	37135525	8.41e-138	508
gi|537109147|gb|KE687004.1|	gi|372099095|ref|NC_000081.6|	KE687004.1	NC_000081.6	79.915	1877	277	61	856831	858651	37199687	37197855	0	1286
gi|537109147|gb|KE687004.1|	gi|372099095|ref|NC_000081.6|	KE687004.1	NC_000081.6	77.098	882	151	36	852837	853709	37206351	37205512	6.64e-124	462
gi|537109147|gb|KE687004.1|	gi|372099095|ref|NC_000081.6|	KE687004.1	NC_000081.6	83.452	3082	346	89	821785	824800	37234759	37231776	0	2715
gi|537109147|gb|KE687004.1|	gi|372099095|ref|NC_000081.6|	KE687004.1	NC_000081.6	78.107	877	142	30	778977	779835	37288789	37287945	2.34e-138	510
gi|537109147|gb|KE687004.1|	gi|372099095|ref|NC_000081.6|	KE687004.1	NC_000081.6	73.684	703	152	26	764217	764909	37302409	37301730	9.42e-58	243
gi|537109147|gb|KE687004.1|	gi|372099095|ref|NC_000081.6|	KE687004.1	NC_000081.6	82.861	706	85	16	751014	751692	37318415	37317719	1.35e-165	601
gi|537109147|gb|KE687004.1|	gi|372099095|ref|NC_000081.6|	KE687004.1	NC_000081.6	76.534	652	109	34	738717	739340	37328849	37328214	5.47e-80	316
gi|537109147|gb|KE687004.1|	gi|372099095|ref|NC_000081.6|	KE687004.1	NC_000081.6	78.54	1137	170	48	717971	719068	37361576	37360475	0	680
gi|537109147|gb|KE687004.1|	gi|372099095|ref|NC_000081.6|	KE687004.1	NC_000081.6	78.929	579	93	15	716852	717413	37362691	37362125	5.36e-95	366
gi|537109147|gb|KE687004.1|	gi|372099095|ref|NC_000081.6|	KE687004.1	NC_000081.6	78.085	543	75	30	716016	716544	37363612	37363100	4.26e-76	303
gi|537109147|gb|KE687004.1|	gi|372099095|ref|NC_000081.6|	KE687004.1	NC_000081.6	78.426	788	127	33	711919	712677	37366905	37366132	3.07e-127	473
gi|537109147|gb|KE687004.1|	gi|372099095|ref|NC_000081.6|	KE687004.1	NC_000081.6	76.405	2064	307	90	709881	711823	37368940	37366936	0	948
gi|537109147|gb|KE687004.1|	gi|372099095|ref|NC_000081.6|	KE687004.1	NC_000081.6	85.912	795	85	18	690573	691352	37397822	37397040	0	822
gi|537109147|gb|KE687004.1|	gi|372099095|ref|NC_000081.6|	KE687004.1	NC_000081.6	76.157	864	134	40	682377	683196	37408265	37407430	1.14e-101	388
gi|537109147|gb|KE687004.1|	gi|372099095|ref|NC_000081.6|	KE687004.1	NC_000081.6	73.366	1423	241	83	664743	666091	37428595	37427237	1.47e-105	401
gi|537109147|gb|KE687004.1|	gi|372099095|ref|NC_000081.6|	KE687004.1	NC_000081.6	79.643	953	115	41	659778	660692	37433485	37432574	6.23e-169	612
gi|537109147|gb|KE687004.1|	gi|372099095|ref|NC_000081.6|	KE687004.1	NC_000081.6	72.977	1236	206	69	656433	657597	37436289	37435111	1.97e-79	315
gi|537109147|gb|KE687004.1|	gi|372099095|ref|NC_000081.6|	KE687004.1	NC_000081.6	83.588	1243	154	32	624813	626025	37459533	37458311	0	1120
gi|537109147|gb|KE687004.1|	gi|372099095|ref|NC_000081.6|	KE687004.1	NC_000081.6	74.446	1714	311	92	603598	605246	37500154	37498503	1.04e-171	621
gi|537109147|gb|KE687004.1|	gi|372099095|ref|NC_000081.6|	KE687004.1	NC_000081.6	82.743	649	92	18	599622	600260	37507588	37506950	2.29e-153	560
gi|537109147|gb|KE687004.1|	gi|372099095|ref|NC_000081.6|	KE687004.1	NC_000081.6	77.266	1390	208	62	591847	593178	37517428	37516089	0	717
gi|537109147|gb|KE687004.1|	gi|372099095|ref|NC_000081.6|	KE687004.1	NC_000081.6	80.317	630	95	22	584107	584728	37524462	37523854	5.17e-120	449
gi|537109147|gb|KE687004.1|	gi|372099095|ref|NC_000081.6|	KE687004.1	NC_000081.6	74.701	668	97	42	577310	577951	37533825	37533204	2.04e-54	231
gi|537109147|gb|KE687004.1|	gi|372099095|ref|NC_000081.6|	KE687004.1	NC_000081.6	74.927	1021	195	44	569555	570552	37544115	37543133	2.44e-108	411
gi|537109147|gb|KE687004.1|	gi|372099095|ref|NC_000081.6|	KE687004.1	NC_000081.6	75.604	1283	221	48	567402	568664	37546465	37545255	1.38e-150	551
gi|537109147|gb|KE687004.1|	gi|372099095|ref|NC_000081.6|	KE687004.1	NC_000081.6	75.192	911	136	51	562270	563136	37551775	37550911	1.94e-89	348
gi|537109147|gb|KE687004.1|	gi|372099095|ref|NC_000081.6|	KE687004.1	NC_000081.6	76.181	1461	228	70	540079	541502	37578175	37576798	0	660
gi|537109147|gb|KE687004.1|	gi|372099095|ref|NC_000081.6|	KE687004.1	NC_000081.6	77.6	625	111	23	536500	537111	37581273	37580665	1.5e-90	351
gi|537109147|gb|KE687004.1|	gi|372099095|ref|NC_000081.6|	KE687004.1	NC_000081.6	75.606	2103	359	94	528286	530323	37589759	37587746	0	900
gi|537109147|gb|KE687004.1|	gi|372099095|ref|NC_000081.6|	KE687004.1	NC_000081.6	75.367	1295	242	46	522629	523904	37597980	37596744	3.83e-151	553
gi|537109147|gb|KE687004.1|	gi|372099095|ref|NC_000081.6|	KE687004.1	NC_000081.6	74.488	1807	327	70	515233	516982	37605914	37604185	0	660
gi|537109147|gb|KE687004.1|	gi|372099095|ref|NC_000081.6|	KE687004.1	NC_000081.6	75.089	562	99	25	514222	514759	37606860	37606316	3.41e-52	224
gi|537109147|gb|KE687004.1|	gi|372099095|ref|NC_000081.6|	KE687004.1	NC_000081.6	85.629	668	73	14	503086	503742	37617475	37616820	0	680
gi|537109147|gb|KE687004.1|	gi|372099095|ref|NC_000081.6|	KE687004.1	NC_000081.6	75.931	752	129	27	484009	484748	37651414	37650703	1.17e-86	339
gi|537109147|gb|KE687004.1|	gi|372099095|ref|NC_000081.6|	KE687004.1	NC_000081.6	74.855	1209	201	62	461294	462430	37671559	37670382	4e-121	453
gi|537109147|gb|KE687004.1|	gi|372099095|ref|NC_000081.6|	KE687004.1	NC_000081.6	79.07	516	65	13	458931	459410	37674202	37673694	1.97e-79	315
gi|537109147|gb|KE687004.1|	gi|372099095|ref|NC_000081.6|	KE687004.1	NC_000081.6	73.355	2128	376	119	447963	450018	37682724	37680716	6.23e-169	612
gi|537109147|gb|KE687004.1|	gi|372099095|ref|NC_000081.6|	KE687004.1	NC_000081.6	78.936	959	165	30	446249	447189	37688268	37687329	1.34e-170	617
gi|537109147|gb|KE687004.1|	gi|372099095|ref|NC_000081.6|	KE687004.1	NC_000081.6	81.402	656	97	18	425632	426271	37721593	37720947	6.5e-139	512
gi|537109147|gb|KE687004.1|	gi|372099095|ref|NC_000081.6|	KE687004.1	NC_000081.6	76.706	850	154	28	413270	414100	37731946	37731122	5.21e-115	433
gi|537109147|gb|KE687004.1|	gi|372099095|ref|NC_000081.6|	KE687004.1	NC_000081.6	77.117	673	111	25	400729	401377	37748199	37747546	5.4e-90	350
gi|537109147|gb|KE687004.1|	gi|372099095|ref|NC_000081.6|	KE687004.1	NC_000081.6	77.34	609	101	22	350301	350887	37802566	37801973	9.09e-83	326
gi|537109147|gb|KE687004.1|	gi|372099095|ref|NC_000081.6|	KE687004.1	NC_000081.6	79.167	912	116	29	307401	308264	37927776	37926891	1.77e-154	564
gi|537109147|gb|KE687004.1|	gi|372099095|ref|NC_000081.6|	KE687004.1	NC_000081.6	78.863	932	119	54	306271	307159	37929777	37928881	8.24e-153	558
gi|537109147|gb|KE687004.1|	gi|372099095|ref|NC_000081.6|	KE687004.1	NC_000081.6	75.595	967	174	45	301611	302552	37933619	37932690	1.13e-111	422
gi|537083860|gb|KE690596.1|	gi|372099095|ref|NC_000081.6|	KE690596.1	NC_000081.6	86.907	527	58	6	2097310	2097826	37943270	37943795	9.34e-160	580
gi|537109147|gb|KE687004.1|	gi|372099095|ref|NC_000081.6|	KE687004.1	NC_000081.6	82.48	879	119	26	293214	294076	37945335	37944476	0	737
gi|537109147|gb|KE687004.1|	gi|372099095|ref|NC_000081.6|	KE687004.1	NC_000081.6	74.685	1189	196	69	291313	292479	37947214	37946109	1.87e-114	431
gi|537109147|gb|KE687004.1|	gi|372099095|ref|NC_000081.6|	KE687004.1	NC_000081.6	78.072	830	123	39	286604	287393	37951934	37951124	3.97e-126	470
gi|537109147|gb|KE687004.1|	gi|372099095|ref|NC_000081.6|	KE687004.1	NC_000081.6	87.677	1485	118	33	271144	272582	37968587	37967122	0	1668
gi|537109147|gb|KE687004.1|	gi|372099095|ref|NC_000081.6|	KE687004.1	NC_000081.6	78.139	1139	146	57	264815	265891	37974322	37973225	6.19e-174	628
gi|537109147|gb|KE687004.1|	gi|372099095|ref|NC_000081.6|	KE687004.1	NC_000081.6	80.059	682	70	41	263544	264191	37975714	37975065	6.69e-119	446
gi|537109147|gb|KE687004.1|	gi|372099095|ref|NC_000081.6|	KE687004.1	NC_000081.6	77.739	566	72	32	257820	258367	37981334	37980805	1.98e-74	298
gi|537109147|gb|KE687004.1|	gi|372099095|ref|NC_000081.6|	KE687004.1	NC_000081.6	85.329	593	71	6	250760	251349	37989775	37989196	4.85e-165	599
gi|537109147|gb|KE687004.1|	gi|372099095|ref|NC_000081.6|	KE687004.1	NC_000081.6	75.476	893	139	48	248061	248891	37992685	37991811	6.93e-94	363
gi|537109147|gb|KE687004.1|	gi|372099095|ref|NC_000081.6|	KE687004.1	NC_000081.6	81.183	1116	161	27	244008	245102	37997620	37996533	0	852
gi|537109147|gb|KE687004.1|	gi|372099095|ref|NC_000081.6|	KE687004.1	NC_000081.6	80.16	751	100	30	243232	243953	37998437	37997707	5.03e-140	516
gi|537109147|gb|KE687004.1|	gi|372099095|ref|NC_000081.6|	KE687004.1	NC_000081.6	85.325	661	76	16	238697	239351	38002853	38002208	0	664
gi|537109147|gb|KE687004.1|	gi|372099095|ref|NC_000081.6|	KE687004.1	NC_000081.6	84.274	585	73	16	237397	237975	38004387	38003816	3.83e-151	553
gi|537109147|gb|KE687004.1|	gi|372099095|ref|NC_000081.6|	KE687004.1	NC_000081.6	83.333	924	114	26	232909	233814	38009988	38009087	0	817
gi|537109147|gb|KE687004.1|	gi|372099095|ref|NC_000081.6|	KE687004.1	NC_000081.6	83.769	1608	175	53	230223	231767	38012792	38011208	0	1445
gi|537109147|gb|KE687004.1|	gi|372099095|ref|NC_000081.6|	KE687004.1	NC_000081.6	79.855	551	76	22	216666	217192	38029681	38029142	4.14e-96	370
gi|537109147|gb|KE687004.1|	gi|372099095|ref|NC_000081.6|	KE687004.1	NC_000081.6	81.157	536	65	20	215289	215801	38031019	38030497	1.9e-104	398
gi|537109147|gb|KE687004.1|	gi|372099095|ref|NC_000081.6|	KE687004.1	NC_000081.6	76.526	2015	353	87	206242	208191	38042603	38040644	0	990
gi|537109147|gb|KE687004.1|	gi|372099095|ref|NC_000081.6|	KE687004.1	NC_000081.6	78.723	517	80	24	185257	185754	38064014	38063509	1.52e-80	318
gi|537109147|gb|KE687004.1|	gi|372099095|ref|NC_000081.6|	KE687004.1	NC_000081.6	75.703	889	152	46	143988	144851	38106564	38105715	4.11e-101	387
gi|537109147|gb|KE687004.1|	gi|372099095|ref|NC_000081.6|	KE687004.1	NC_000081.6	73.631	986	180	53	127453	128388	38135199	38134244	3.29e-77	307
gi|537109147|gb|KE687004.1|	gi|372099095|ref|NC_000081.6|	KE687004.1	NC_000081.6	77.607	585	102	20	99456	100034	38180431	38180992	2.53e-83	327
gi|537109147|gb|KE687004.1|	gi|372099095|ref|NC_000081.6|	KE687004.1	NC_000081.6	75.19	919	160	42	86857	87738	38200914	38200027	1.15e-96	372
gi|537109147|gb|KE687004.1|	gi|372099095|ref|NC_000081.6|	KE687004.1	NC_000081.6	87.348	656	60	18	70222	70874	38219824	38219189	0	730
gi|537109147|gb|KE687004.1|	gi|372099095|ref|NC_000081.6|	KE687004.1	NC_000081.6	85.373	711	74	17	64007	64697	38226793	38226093	0	710
gi|537102739|gb|KE687988.1|	gi|372099095|ref|NC_000081.6|	KE687988.1	NC_000081.6	79.979	944	136	32	151757	152674	38295276	38296192	4.56e-180	649
gi|537102739|gb|KE687988.1|	gi|372099095|ref|NC_000081.6|	KE687988.1	NC_000081.6	79.734	602	87	16	181956	182533	38335509	38336099	3.92e-106	403
gi|537102739|gb|KE687988.1|	gi|372099095|ref|NC_000081.6|	KE687988.1	NC_000081.6	77.618	697	88	35	189959	190612	38343798	38344469	2.39e-93	361
gi|537102739|gb|KE687988.1|	gi|372099095|ref|NC_000081.6|	KE687988.1	NC_000081.6	76.93	1049	184	39	204523	205554	38358478	38359485	2.21e-148	544
gi|537102739|gb|KE687988.1|	gi|372099095|ref|NC_000081.6|	KE687988.1	NC_000081.6	82.446	826	83	30	224737	225546	38384239	38385018	0	665
gi|537102739|gb|KE687988.1|	gi|372099095|ref|NC_000081.6|	KE687988.1	NC_000081.6	79.922	772	117	24	233608	234354	38391462	38392220	4.79e-145	532
gi|537102739|gb|KE687988.1|	gi|372099095|ref|NC_000081.6|	KE687988.1	NC_000081.6	75.743	841	123	45	263429	264225	38422441	38423244	1.86e-89	348
gi|537102739|gb|KE687988.1|	gi|372099095|ref|NC_000081.6|	KE687988.1	NC_000081.6	80	890	121	29	272988	273848	38431533	38432394	1e-166	604
gi|537102739|gb|KE687988.1|	gi|372099095|ref|NC_000081.6|	KE687988.1	NC_000081.6	76.332	1107	157	47	283745	284788	38457205	38458269	6.28e-134	496
gi|537102739|gb|KE687988.1|	gi|372099095|ref|NC_000081.6|	KE687988.1	NC_000081.6	80.78	718	88	30	293297	293995	38470113	38470799	4.82e-140	516
gi|537102739|gb|KE687988.1|	gi|372099095|ref|NC_000081.6|	KE687988.1	NC_000081.6	75.403	992	144	58	294668	295602	38471161	38472109	1.1e-101	388
gi|537102739|gb|KE687988.1|	gi|372099095|ref|NC_000081.6|	KE687988.1	NC_000081.6	78.588	850	105	45	297592	298405	38473547	38474355	2.92e-132	490
gi|537102739|gb|KE687988.1|	gi|372099095|ref|NC_000081.6|	KE687988.1	NC_000081.6	92.092	607	37	5	307993	308599	38488055	38488650	0	845
gi|537102739|gb|KE687988.1|	gi|372099095|ref|NC_000081.6|	KE687988.1	NC_000081.6	84.489	793	69	31	308645	309402	38488650	38489423	0	734
gi|537102739|gb|KE687988.1|	gi|372099095|ref|NC_000081.6|	KE687988.1	NC_000081.6	91.409	1036	57	18	309396	310412	38489454	38490476	0	1391
gi|537102739|gb|KE687988.1|	gi|372099095|ref|NC_000081.6|	KE687988.1	NC_000081.6	76.215	576	88	31	313025	313564	38493914	38494476	8.97e-63	259
gi|537102739|gb|KE687988.1|	gi|372099095|ref|NC_000081.6|	KE687988.1	NC_000081.6	83.108	592	63	21	326118	326689	38506958	38507532	1.04e-136	505
gi|537102739|gb|KE687988.1|	gi|372099095|ref|NC_000081.6|	KE687988.1	NC_000081.6	74.927	686	126	29	340048	340716	38520622	38521278	1.15e-66	272
gi|537102739|gb|KE687988.1|	gi|372099095|ref|NC_000081.6|	KE687988.1	NC_000081.6	81.257	923	121	29	343864	344771	38524551	38525436	0	699
gi|537102739|gb|KE687988.1|	gi|372099095|ref|NC_000081.6|	KE687988.1	NC_000081.6	81.343	536	79	16	347236	347759	38529749	38530275	5.03e-110	416
gi|537102739|gb|KE687988.1|	gi|372099095|ref|NC_000081.6|	KE687988.1	NC_000081.6	78.238	579	76	35	360392	360934	38542685	38543249	8.72e-83	326
gi|537102739|gb|KE687988.1|	gi|372099095|ref|NC_000081.6|	KE687988.1	NC_000081.6	79.971	679	91	33	381453	382120	38583558	38584202	8.24e-123	459
gi|537102739|gb|KE687988.1|	gi|372099095|ref|NC_000081.6|	KE687988.1	NC_000081.6	76.224	858	163	27	402315	403152	38609325	38610161	5.03e-110	416
gi|537102739|gb|KE687988.1|	gi|372099095|ref|NC_000081.6|	KE687988.1	NC_000081.6	74.914	582	101	27	433875	434429	38662721	38663284	3.27e-52	224
gi|537102739|gb|KE687988.1|	gi|372099095|ref|NC_000081.6|	KE687988.1	NC_000081.6	79.012	567	78	24	448599	449129	38672465	38673026	5.17e-90	350
gi|537102739|gb|KE687988.1|	gi|372099095|ref|NC_000081.6|	KE687988.1	NC_000081.6	78.906	1389	199	59	466979	468334	38691209	38692536	0	856
gi|537102739|gb|KE687988.1|	gi|372099095|ref|NC_000081.6|	KE687988.1	NC_000081.6	76.29	1957	319	87	481258	483136	38709838	38711727	0	909
gi|537102739|gb|KE687988.1|	gi|372099095|ref|NC_000081.6|	KE687988.1	NC_000081.6	72.534	659	115	41	516103	516742	38887104	38887715	4.35e-31	154
gi|537102739|gb|KE687988.1|	gi|372099095|ref|NC_000081.6|	KE687988.1	NC_000081.6	76.236	1557	263	53	537841	539325	38931246	38932767	0	726
gi|537102739|gb|KE687988.1|	gi|372099095|ref|NC_000081.6|	KE687988.1	NC_000081.6	78.747	1101	163	45	540000	541049	38933067	38934147	0	671
gi|537102739|gb|KE687988.1|	gi|372099095|ref|NC_000081.6|	KE687988.1	NC_000081.6	75.037	1354	236	68	544493	545776	38937849	38939170	1.33e-145	534
gi|537102739|gb|KE687988.1|	gi|372099095|ref|NC_000081.6|	KE687988.1	NC_000081.6	74.594	1047	157	61	547646	548640	38941741	38942730	8.6e-93	359
gi|537102739|gb|KE687988.1|	gi|372099095|ref|NC_000081.6|	KE687988.1	NC_000081.6	79.14	1395	187	59	553653	555010	38950001	38951328	0	869
gi|537102739|gb|KE687988.1|	gi|372099095|ref|NC_000081.6|	KE687988.1	NC_000081.6	73.973	949	174	48	570680	571599	38978287	38979191	5.25e-80	316
gi|537102739|gb|KE687988.1|	gi|372099095|ref|NC_000081.6|	KE687988.1	NC_000081.6	77.889	796	132	23	589683	590472	39011248	39012005	1.07e-121	455
gi|537102739|gb|KE687988.1|	gi|372099095|ref|NC_000081.6|	KE687988.1	NC_000081.6	72.786	779	142	40	591958	592716	39014549	39015277	5.51e-45	200
gi|537102739|gb|KE687988.1|	gi|372099095|ref|NC_000081.6|	KE687988.1	NC_000081.6	85.069	1373	178	15	608337	609698	39030510	39031866	0	1375
gi|537102739|gb|KE687988.1|	gi|372099095|ref|NC_000081.6|	KE687988.1	NC_000081.6	75.93	1022	183	38	611021	611993	39033164	39034171	1.37e-125	468
gi|537102739|gb|KE687988.1|	gi|372099095|ref|NC_000081.6|	KE687988.1	NC_000081.6	78.238	749	107	31	618638	619356	39041607	39042329	6.46e-114	429
gi|537102739|gb|KE687988.1|	gi|372099095|ref|NC_000081.6|	KE687988.1	NC_000081.6	78.766	1102	175	40	621495	622561	39047118	39048195	0	684
gi|537102739|gb|KE687988.1|	gi|372099095|ref|NC_000081.6|	KE687988.1	NC_000081.6	77.82	523	93	19	630685	631196	39052340	39052850	1.47e-75	302
gi|537102739|gb|KE687988.1|	gi|372099095|ref|NC_000081.6|	KE687988.1	NC_000081.6	77.582	852	128	33	632680	633497	39053622	39054444	2.96e-122	457
gi|537102739|gb|KE687988.1|	gi|372099095|ref|NC_000081.6|	KE687988.1	NC_000081.6	76.148	675	108	31	634442	635097	39055285	39055925	1.14e-76	305
gi|537102739|gb|KE687988.1|	gi|372099095|ref|NC_000081.6|	KE687988.1	NC_000081.6	79.21	1063	149	38	639091	640120	39076760	39077783	0	673
gi|537102739|gb|KE687988.1|	gi|372099095|ref|NC_000081.6|	KE687988.1	NC_000081.6	80.817	563	83	17	643293	643842	39080187	39080737	1.4e-110	418
gi|537102739|gb|KE687988.1|	gi|372099095|ref|NC_000081.6|	KE687988.1	NC_000081.6	77.156	858	130	37	647077	647910	39086132	39086947	1.07e-116	438
gi|537102739|gb|KE687988.1|	gi|372099095|ref|NC_000081.6|	KE687988.1	NC_000081.6	78.333	840	137	28	657656	658464	39099802	39100627	1.35e-135	501
gi|537102739|gb|KE687988.1|	gi|372099095|ref|NC_000081.6|	KE687988.1	NC_000081.6	76.04	697	115	35	660580	661251	39105576	39106245	1.89e-79	315
gi|537102739|gb|KE687988.1|	gi|372099095|ref|NC_000081.6|	KE687988.1	NC_000081.6	81.714	1050	124	33	668826	669858	39118474	39119472	0	813
gi|537102739|gb|KE687988.1|	gi|372099095|ref|NC_000081.6|	KE687988.1	NC_000081.6	80.334	778	102	35	676170	676913	39126009	39126769	7.95e-148	542
gi|537102739|gb|KE687988.1|	gi|372099095|ref|NC_000081.6|	KE687988.1	NC_000081.6	72.241	1196	191	78	679616	680791	39129728	39130802	1.17e-56	239
gi|537102739|gb|KE687988.1|	gi|372099095|ref|NC_000081.6|	KE687988.1	NC_000081.6	82.01	806	102	33	688774	689558	39146570	39147353	5.89e-179	645
gi|537102739|gb|KE687988.1|	gi|372099095|ref|NC_000081.6|	KE687988.1	NC_000081.6	80.475	758	114	23	695084	695834	39156142	39156872	4.75e-150	549
gi|537102739|gb|KE687988.1|	gi|372099095|ref|NC_000081.6|	KE687988.1	NC_000081.6	75.872	1376	211	62	708275	709585	39169616	39170935	2.8e-162	590
gi|537102739|gb|KE687988.1|	gi|372099095|ref|NC_000081.6|	KE687988.1	NC_000081.6	76.409	1348	234	52	716760	718062	39191937	39193245	1.27e-180	651
gi|537102739|gb|KE687988.1|	gi|372099095|ref|NC_000081.6|	KE687988.1	NC_000081.6	77.075	1470	232	63	725329	726725	39199918	39201355	0	750
gi|537102739|gb|KE687988.1|	gi|372099095|ref|NC_000081.6|	KE687988.1	NC_000081.6	76.615	650	93	28	731664	732283	39206990	39207610	4.09e-76	303
gi|537102739|gb|KE687988.1|	gi|372099095|ref|NC_000081.6|	KE687988.1	NC_000081.6	75.068	738	135	26	759357	760075	39236578	39237285	1.9e-74	298
gi|537102739|gb|KE687988.1|	gi|372099095|ref|NC_000081.6|	KE687988.1	NC_000081.6	74.559	1474	248	81	771592	773010	39251257	39252658	2.23e-143	527
gi|537102739|gb|KE687988.1|	gi|372099095|ref|NC_000081.6|	KE687988.1	NC_000081.6	73	700	128	39	786207	786879	39266201	39266866	1.19e-41	189
gi|537102739|gb|KE687988.1|	gi|372099095|ref|NC_000081.6|	KE687988.1	NC_000081.6	77.901	991	154	46	788680	789641	39274257	39275211	2.84e-152	556
gi|537102739|gb|KE687988.1|	gi|372099095|ref|NC_000081.6|	KE687988.1	NC_000081.6	73.247	1084	191	68	789856	790896	39275335	39276362	4.09e-76	303
gi|537102739|gb|KE687988.1|	gi|372099095|ref|NC_000081.6|	KE687988.1	NC_000081.6	81.368	950	111	38	810553	811469	39305445	39306361	0	713
gi|537102739|gb|KE687988.1|	gi|372099095|ref|NC_000081.6|	KE687988.1	NC_000081.6	73.263	1036	206	47	844644	845644	39369773	39370772	6.79e-79	313
gi|537102739|gb|KE687988.1|	gi|372099095|ref|NC_000081.6|	KE687988.1	NC_000081.6	72.978	2065	370	103	845705	847637	39371053	39373061	4.75e-150	549
gi|537102739|gb|KE687988.1|	gi|372099095|ref|NC_000081.6|	KE687988.1	NC_000081.6	73.32	506	89	23	852574	853058	39388640	39389120	2.62e-28	145
gi|537102739|gb|KE687988.1|	gi|372099095|ref|NC_000081.6|	KE687988.1	NC_000081.6	81.432	2612	351	82	854256	856797	39390276	39392823	0	2013
gi|537102739|gb|KE687988.1|	gi|372099095|ref|NC_000081.6|	KE687988.1	NC_000081.6	74.729	1385	243	63	858402	859714	39394399	39395748	3.73e-141	520
gi|537069343|gb|KE691439.1|	gi|372099095|ref|NC_000081.6|	KE691439.1	NC_000081.6	84.007	594	72	17	62846	63431	39406288	39406866	7.25e-151	549
gi|537102739|gb|KE687988.1|	gi|372099095|ref|NC_000081.6|	KE687988.1	NC_000081.6	76.125	867	154	31	888553	889380	39434157	39435009	1.09e-106	405
gi|537102739|gb|KE687988.1|	gi|372099095|ref|NC_000081.6|	KE687988.1	NC_000081.6	82.614	765	109	13	896727	897484	39441850	39442597	0	654
gi|537102739|gb|KE687988.1|	gi|372099095|ref|NC_000081.6|	KE687988.1	NC_000081.6	83.138	2301	269	69	906109	908362	39451067	39453295	0	1989
gi|537102739|gb|KE687988.1|	gi|372099095|ref|NC_000081.6|	KE687988.1	NC_000081.6	79.284	922	139	34	908537	909433	39453771	39454665	1.67e-164	597
gi|537102739|gb|KE687988.1|	gi|372099095|ref|NC_000081.6|	KE687988.1	NC_000081.6	73.144	2182	418	125	917639	919729	39458314	39460418	5.93e-174	628
gi|537102739|gb|KE687988.1|	gi|372099095|ref|NC_000081.6|	KE687988.1	NC_000081.6	77.155	696	96	40	921785	922476	39462305	39462941	6.69e-89	346
gi|537102739|gb|KE687988.1|	gi|372099095|ref|NC_000081.6|	KE687988.1	NC_000081.6	84.898	927	100	30	927806	928719	39468553	39469452	0	900
gi|537102739|gb|KE687988.1|	gi|372099095|ref|NC_000081.6|	KE687988.1	NC_000081.6	80.13	921	128	36	928767	929652	39469464	39470364	3.55e-176	636
gi|537102739|gb|KE687988.1|	gi|372099095|ref|NC_000081.6|	KE687988.1	NC_000081.6	75.121	2476	461	100	930141	932502	39470854	39473288	0	1016
gi|537102739|gb|KE687988.1|	gi|372099095|ref|NC_000081.6|	KE687988.1	NC_000081.6	73.662	710	136	37	955694	956380	39512234	39512915	2.53e-53	228
gi|537102739|gb|KE687988.1|	gi|372099095|ref|NC_000081.6|	KE687988.1	NC_000081.6	78.348	1150	182	51	978249	979360	39535450	39536570	0	682
gi|537102739|gb|KE687988.1|	gi|372099095|ref|NC_000081.6|	KE687988.1	NC_000081.6	72.968	3248	588	194	983089	986177	39540086	39543202	0	867
gi|537102739|gb|KE687988.1|	gi|372099095|ref|NC_000081.6|	KE687988.1	NC_000081.6	75.657	875	142	42	990041	990889	39547184	39548013	3.97e-96	370
gi|537102739|gb|KE687988.1|	gi|372099095|ref|NC_000081.6|	KE687988.1	NC_000081.6	82.985	1005	125	25	1011119	1012106	39566270	39567245	0	867
gi|537102739|gb|KE687988.1|	gi|372099095|ref|NC_000081.6|	KE687988.1	NC_000081.6	77.136	2353	371	106	1028664	1030930	39584533	39586804	0	1210
gi|537102739|gb|KE687988.1|	gi|372099095|ref|NC_000081.6|	KE687988.1	NC_000081.6	82.49	771	92	29	1038709	1039467	39597467	39598206	3.55e-176	636
gi|537102739|gb|KE687988.1|	gi|372099095|ref|NC_000081.6|	KE687988.1	NC_000081.6	82.576	660	95	14	1053113	1053767	39616049	39616693	1.7e-154	564
gi|537102739|gb|KE687988.1|	gi|372099095|ref|NC_000081.6|	KE687988.1	NC_000081.6	75.338	1626	258	89	1053746	1055341	39616710	39618222	4.56e-180	649
gi|537102739|gb|KE687988.1|	gi|372099095|ref|NC_000081.6|	KE687988.1	NC_000081.6	75.922	922	140	46	1078696	1079562	39647090	39647984	1.82e-104	398
gi|537102739|gb|KE687988.1|	gi|372099095|ref|NC_000081.6|	KE687988.1	NC_000081.6	75.862	3248	511	156	1087828	1090994	39658802	39661857	0	1402
gi|537102739|gb|KE687988.1|	gi|372099095|ref|NC_000081.6|	KE687988.1	NC_000081.6	75.489	665	114	37	1095412	1096066	39664075	39664700	6.88e-69	279
gi|537102739|gb|KE687988.1|	gi|372099095|ref|NC_000081.6|	KE687988.1	NC_000081.6	78.571	518	78	24	1111247	1111754	39679004	39679498	2.44e-78	311
gi|537102739|gb|KE687988.1|	gi|372099095|ref|NC_000081.6|	KE687988.1	NC_000081.6	79.216	510	76	21	1113215	1113699	39680655	39681159	2.42e-83	327
gi|537102739|gb|KE687988.1|	gi|372099095|ref|NC_000081.6|	KE687988.1	NC_000081.6	82.962	3457	354	118	1114042	1117400	39681488	39684807	0	2904
gi|537102739|gb|KE687988.1|	gi|372099095|ref|NC_000081.6|	KE687988.1	NC_000081.6	80.342	585	99	12	1129145	1129724	39711318	39711891	6.46e-114	429
gi|537102739|gb|KE687988.1|	gi|372099095|ref|NC_000081.6|	KE687988.1	NC_000081.6	77.614	813	117	26	1140401	1141182	39732965	39733743	4.99e-115	433
gi|537102739|gb|KE687988.1|	gi|372099095|ref|NC_000081.6|	KE687988.1	NC_000081.6	76.214	1421	220	68	1151591	1152943	39745743	39747113	2.12e-178	643
gi|537102739|gb|KE687988.1|	gi|372099095|ref|NC_000081.6|	KE687988.1	NC_000081.6	78.814	590	98	13	1153378	1153948	39747427	39748008	1.1e-96	372
gi|537102739|gb|KE687988.1|	gi|372099095|ref|NC_000081.6|	KE687988.1	NC_000081.6	79.3	1000	152	30	1155021	1155989	39750467	39751442	4.56e-180	649
gi|537102739|gb|KE687988.1|	gi|372099095|ref|NC_000081.6|	KE687988.1	NC_000081.6	78.481	553	99	13	1164006	1164550	39756960	39757500	2.41e-88	344
gi|537102739|gb|KE687988.1|	gi|372099095|ref|NC_000081.6|	KE687988.1	NC_000081.6	76.519	1103	189	48	1173188	1174266	39767145	39768201	1.03e-146	538
gi|537102739|gb|KE687988.1|	gi|372099095|ref|NC_000081.6|	KE687988.1	NC_000081.6	82.353	527	69	14	1175362	1175872	39770842	39771360	3.86e-116	436
gi|537102739|gb|KE687988.1|	gi|372099095|ref|NC_000081.6|	KE687988.1	NC_000081.6	74.848	990	188	35	1177701	1178682	39774277	39775213	2.36e-103	394
gi|537102739|gb|KE687988.1|	gi|372099095|ref|NC_000081.6|	KE687988.1	NC_000081.6	79.21	1342	213	44	1187216	1188511	39782378	39783699	0	872
gi|537102739|gb|KE687988.1|	gi|372099095|ref|NC_000081.6|	KE687988.1	NC_000081.6	80.794	630	76	26	1199323	1199931	39793012	39793617	1.38e-120	451
gi|537102739|gb|KE687988.1|	gi|372099095|ref|NC_000081.6|	KE687988.1	NC_000081.6	75.248	909	138	46	1203770	1204657	39799199	39800041	1.44e-90	351
gi|537102739|gb|KE687988.1|	gi|372099095|ref|NC_000081.6|	KE687988.1	NC_000081.6	76.738	705	125	25	1205143	1205832	39800604	39801284	3.09e-92	357
gi|537102739|gb|KE687988.1|	gi|372099095|ref|NC_000081.6|	KE687988.1	NC_000081.6	74.458	1014	159	60	1207232	1208197	39804162	39805123	6.69e-89	346
gi|537102739|gb|KE687988.1|	gi|372099095|ref|NC_000081.6|	KE687988.1	NC_000081.6	77.2	1250	213	36	1221936	1223139	39815969	39817192	0	664
gi|537102739|gb|KE687988.1|	gi|372099095|ref|NC_000081.6|	KE687988.1	NC_000081.6	75.431	928	170	37	1225651	1226551	39819688	39820584	1.82e-104	398
gi|537102739|gb|KE687988.1|	gi|372099095|ref|NC_000081.6|	KE687988.1	NC_000081.6	81.068	1405	199	39	1229312	1230688	39823046	39824411	0	1059
gi|537102739|gb|KE687988.1|	gi|372099095|ref|NC_000081.6|	KE687988.1	NC_000081.6	77.675	542	89	23	1232858	1233383	39826854	39827379	1.47e-75	302
gi|537102739|gb|KE687988.1|	gi|372099095|ref|NC_000081.6|	KE687988.1	NC_000081.6	77.515	676	117	22	1233568	1234228	39827545	39828200	3.07e-97	374
gi|537102739|gb|KE687988.1|	gi|372099095|ref|NC_000081.6|	KE687988.1	NC_000081.6	79.787	564	89	14	1234586	1235134	39828440	39828993	3.94e-101	387
gi|537102739|gb|KE687988.1|	gi|372099095|ref|NC_000081.6|	KE687988.1	NC_000081.6	73.981	957	163	45	1243851	1244772	39842572	39843477	8.78e-78	309
gi|537102739|gb|KE687988.1|	gi|372099095|ref|NC_000081.6|	KE687988.1	NC_000081.6	81.023	743	108	22	1262412	1263147	39856731	39857447	2.2e-153	560
gi|537102739|gb|KE687988.1|	gi|372099095|ref|NC_000081.6|	KE687988.1	NC_000081.6	73.704	810	136	42	1267310	1268064	39860988	39861775	2.51e-58	244
gi|537102739|gb|KE687988.1|	gi|372099095|ref|NC_000081.6|	KE687988.1	NC_000081.6	81.256	2006	255	57	1269327	1271273	39870506	39872449	0	1509
gi|537102739|gb|KE687988.1|	gi|372099095|ref|NC_000081.6|	KE687988.1	NC_000081.6	80.136	1173	166	45	1297632	1298784	39903797	39904922	0	813
gi|537102739|gb|KE687988.1|	gi|372099095|ref|NC_000081.6|	KE687988.1	NC_000081.6	80.046	1734	233	69	1316788	1318460	39925656	39927337	0	1181
gi|537102739|gb|KE687988.1|	gi|372099095|ref|NC_000081.6|	KE687988.1	NC_000081.6	74.28	521	84	27	1320852	1321352	39930302	39930792	3.34e-37	174
gi|537102739|gb|KE687988.1|	gi|372099095|ref|NC_000081.6|	KE687988.1	NC_000081.6	76.35	926	143	48	1328381	1329278	39939250	39940127	2.32e-113	427
gi|537102739|gb|KE687988.1|	gi|372099095|ref|NC_000081.6|	KE687988.1	NC_000081.6	77.744	656	100	23	1330947	1331589	39941526	39942148	2.39e-93	361
gi|537102739|gb|KE687988.1|	gi|372099095|ref|NC_000081.6|	KE687988.1	NC_000081.6	74.138	870	153	48	1335732	1336543	39946667	39947522	2.46e-73	294
gi|537102739|gb|KE687988.1|	gi|372099095|ref|NC_000081.6|	KE687988.1	NC_000081.6	79.06	1213	160	44	1337747	1338940	39948355	39949492	0	747
gi|537102739|gb|KE687988.1|	gi|372099095|ref|NC_000081.6|	KE687988.1	NC_000081.6	77.888	1913	289	84	1342728	1344558	39952269	39954129	0	1066
gi|537102739|gb|KE687988.1|	gi|372099095|ref|NC_000081.6|	KE687988.1	NC_000081.6	74.148	704	140	28	1347442	1348114	39957757	39958449	4.17e-61	254
gi|537102739|gb|KE687988.1|	gi|372099095|ref|NC_000081.6|	KE687988.1	NC_000081.6	76.923	1443	234	49	1353058	1354459	39961866	39963250	0	728
gi|537102739|gb|KE687988.1|	gi|372099095|ref|NC_000081.6|	KE687988.1	NC_000081.6	79.843	764	100	17	1355044	1355795	39963962	39964683	8.07e-138	508
gi|537102739|gb|KE687988.1|	gi|372099095|ref|NC_000081.6|	KE687988.1	NC_000081.6	82.064	591	78	16	1369939	1370513	39974285	39974863	6.32e-129	479
gi|537102739|gb|KE687988.1|	gi|372099095|ref|NC_000081.6|	KE687988.1	NC_000081.6	77.68	3311	541	113	1382444	1385644	39997981	40001203	0	1838
gi|537102739|gb|KE687988.1|	gi|372099095|ref|NC_000081.6|	KE687988.1	NC_000081.6	78.571	784	128	35	1385914	1386682	40001234	40001992	1.76e-129	481
gi|537102739|gb|KE687988.1|	gi|372099095|ref|NC_000081.6|	KE687988.1	NC_000081.6	82.916	679	86	21	1410166	1410826	40025788	40026454	1.3e-160	584
gi|537102739|gb|KE687988.1|	gi|372099095|ref|NC_000081.6|	KE687988.1	NC_000081.6	80.878	1276	181	41	1420908	1422147	40045233	40046481	0	946
gi|537102739|gb|KE687988.1|	gi|372099095|ref|NC_000081.6|	KE687988.1	NC_000081.6	83.461	653	83	15	1423564	1424213	40047569	40048199	1.3e-160	584
gi|537102739|gb|KE687988.1|	gi|372099095|ref|NC_000081.6|	KE687988.1	NC_000081.6	82.549	1020	132	36	1428872	1429859	40059755	40060760	0	856
gi|537102739|gb|KE687988.1|	gi|372099095|ref|NC_000081.6|	KE687988.1	NC_000081.6	78.605	846	127	34	1429890	1430709	40060717	40061534	2.24e-138	510
gi|537102739|gb|KE687988.1|	gi|372099095|ref|NC_000081.6|	KE687988.1	NC_000081.6	76.619	1668	275	66	1431083	1432693	40062818	40064427	0	813
gi|537102739|gb|KE687988.1|	gi|372099095|ref|NC_000081.6|	KE687988.1	NC_000081.6	81.94	670	74	19	1432700	1433338	40064595	40065248	2.88e-142	523
gi|537102739|gb|KE687988.1|	gi|372099095|ref|NC_000081.6|	KE687988.1	NC_000081.6	82.008	1773	278	28	1434284	1436032	40066224	40067979	0	1469
gi|537102739|gb|KE687988.1|	gi|372099095|ref|NC_000081.6|	KE687988.1	NC_000081.6	74.799	869	148	43	1440705	1441517	40071170	40072023	8.72e-83	326
gi|537102739|gb|KE687988.1|	gi|372099095|ref|NC_000081.6|	KE687988.1	NC_000081.6	76.017	1401	230	66	1446121	1447461	40079662	40081016	5.93e-174	628
gi|537102739|gb|KE687988.1|	gi|372099095|ref|NC_000081.6|	KE687988.1	NC_000081.6	74.455	1421	256	66	1453170	1454559	40082881	40084225	1.73e-139	514
gi|537102739|gb|KE687988.1|	gi|372099095|ref|NC_000081.6|	KE687988.1	NC_000081.6	80.513	1170	163	31	1459331	1460455	40102728	40103877	0	837
gi|537102739|gb|KE687988.1|	gi|372099095|ref|NC_000081.6|	KE687988.1	NC_000081.6	80.952	987	150	25	1461509	1462488	40105115	40106070	0	747
gi|537102739|gb|KE687988.1|	gi|372099095|ref|NC_000081.6|	KE687988.1	NC_000081.6	79.784	2404	348	82	1468354	1470693	40113719	40116048	0	1620
gi|537102739|gb|KE687988.1|	gi|372099095|ref|NC_000081.6|	KE687988.1	NC_000081.6	76.592	1884	324	67	1476725	1478565	40120535	40122344	0	928
gi|537102739|gb|KE687988.1|	gi|372099095|ref|NC_000081.6|	KE687988.1	NC_000081.6	72.931	1655	312	87	1489020	1490602	40142058	40143648	4.96e-120	449
gi|537102739|gb|KE687988.1|	gi|372099095|ref|NC_000081.6|	KE687988.1	NC_000081.6	80.131	765	108	22	1499854	1500593	40153820	40154565	1.72e-144	531
gi|537102739|gb|KE687988.1|	gi|372099095|ref|NC_000081.6|	KE687988.1	NC_000081.6	80.299	1604	221	63	1510194	1511746	40166950	40168509	0	1123
gi|537102739|gb|KE687988.1|	gi|372099095|ref|NC_000081.6|	KE687988.1	NC_000081.6	79.867	904	150	25	1511851	1512741	40168588	40169472	4.59e-175	632
gi|537102739|gb|KE687988.1|	gi|372099095|ref|NC_000081.6|	KE687988.1	NC_000081.6	88.164	659	73	5	1517174	1517832	40174708	40175361	0	780
gi|537102739|gb|KE687988.1|	gi|372099095|ref|NC_000081.6|	KE687988.1	NC_000081.6	79.676	2219	315	73	1518118	1520272	40175749	40177895	0	1474
gi|537102739|gb|KE687988.1|	gi|372099095|ref|NC_000081.6|	KE687988.1	NC_000081.6	80.375	1121	168	37	1520692	1521786	40178410	40179504	0	804
gi|537102739|gb|KE687988.1|	gi|372099095|ref|NC_000081.6|	KE687988.1	NC_000081.6	72.054	2648	544	113	1523176	1525747	40180418	40182945	2.15e-168	610
gi|537102739|gb|KE687988.1|	gi|372099095|ref|NC_000081.6|	KE687988.1	NC_000081.6	87.252	957	103	12	1526209	1527152	40183117	40184067	0	1074
gi|537102739|gb|KE687988.1|	gi|372099095|ref|NC_000081.6|	KE687988.1	NC_000081.6	81.078	909	134	21	1530501	1531402	40187026	40187903	0	691
gi|537102739|gb|KE687988.1|	gi|372099095|ref|NC_000081.6|	KE687988.1	NC_000081.6	77.233	918	157	35	1531499	1532403	40188121	40188999	2.92e-132	490
gi|537102739|gb|KE687988.1|	gi|372099095|ref|NC_000081.6|	KE687988.1	NC_000081.6	83.067	626	89	13	1533421	1534035	40189424	40190043	3.67e-151	553
gi|537102739|gb|KE687988.1|	gi|372099095|ref|NC_000081.6|	KE687988.1	NC_000081.6	75.549	1276	192	63	1535133	1536364	40216065	40217264	1.34e-140	518
gi|537102739|gb|KE687988.1|	gi|372099095|ref|NC_000081.6|	KE687988.1	NC_000081.6	79.328	2293	351	72	1538512	1540744	40219525	40221754	0	1495
gi|537102739|gb|KE687988.1|	gi|372099095|ref|NC_000081.6|	KE687988.1	NC_000081.6	79.495	990	160	32	1541413	1542383	40222498	40223463	0	664
gi|537102739|gb|KE687988.1|	gi|372099095|ref|NC_000081.6|	KE687988.1	NC_000081.6	82.386	1425	198	34	1547373	1548756	40229998	40231410	0	1192
gi|537102739|gb|KE687988.1|	gi|372099095|ref|NC_000081.6|	KE687988.1	NC_000081.6	84.419	706	67	10	1550375	1551078	40233877	40234541	0	654
gi|537102739|gb|KE687988.1|	gi|372099095|ref|NC_000081.6|	KE687988.1	NC_000081.6	78.18	1879	295	57	1560325	1562163	40243053	40244856	0	1092
gi|537102739|gb|KE687988.1|	gi|372099095|ref|NC_000081.6|	KE687988.1	NC_000081.6	75.47	2446	451	106	1566708	1569067	40248122	40250504	0	1055
gi|537102739|gb|KE687988.1|	gi|372099095|ref|NC_000081.6|	KE687988.1	NC_000081.6	83.418	2159	253	53	1572546	1574638	40255218	40257337	0	1906
gi|537102739|gb|KE687988.1|	gi|372099095|ref|NC_000081.6|	KE687988.1	NC_000081.6	80.792	1010	154	32	1578552	1579542	40264535	40265523	0	754
gi|537102739|gb|KE687988.1|	gi|372099095|ref|NC_000081.6|	KE687988.1	NC_000081.6	75.328	1066	216	33	1579736	1580782	40265696	40266733	1.37e-125	468
gi|537102739|gb|KE687988.1|	gi|372099095|ref|NC_000081.6|	KE687988.1	NC_000081.6	79.508	2440	369	76	1586499	1588885	40277128	40279489	0	1615
gi|537102739|gb|KE687988.1|	gi|372099095|ref|NC_000081.6|	KE687988.1	NC_000081.6	76.804	1427	240	39	1589046	1590424	40279666	40281049	0	717
gi|537102739|gb|KE687988.1|	gi|372099095|ref|NC_000081.6|	KE687988.1	NC_000081.6	84.094	635	80	12	1590517	1591133	40281066	40281697	2.16e-163	593
gi|537102739|gb|KE687988.1|	gi|372099095|ref|NC_000081.6|	KE687988.1	NC_000081.6	78.835	1408	218	40	1593326	1594694	40292906	40294272	0	876
gi|537102739|gb|KE687988.1|	gi|372099095|ref|NC_000081.6|	KE687988.1	NC_000081.6	77.419	1147	198	45	1600174	1601289	40296658	40297774	2.13e-173	627
gi|537102739|gb|KE687988.1|	gi|372099095|ref|NC_000081.6|	KE687988.1	NC_000081.6	88.993	963	78	15	1603518	1604465	40314279	40315228	0	1166
gi|537102739|gb|KE687988.1|	gi|372099095|ref|NC_000081.6|	KE687988.1	NC_000081.6	74.106	1761	301	94	1616382	1618077	40331704	40333374	4.69e-160	582
gi|537102739|gb|KE687988.1|	gi|372099095|ref|NC_000081.6|	KE687988.1	NC_000081.6	77.849	1404	230	54	1618472	1619833	40333644	40335008	0	795
gi|537102739|gb|KE687988.1|	gi|372099095|ref|NC_000081.6|	KE687988.1	NC_000081.6	78.556	1357	236	43	1619848	1621181	40335816	40337140	0	843
gi|537102739|gb|KE687988.1|	gi|372099095|ref|NC_000081.6|	KE687988.1	NC_000081.6	75.783	1565	282	57	1624284	1625810	40340286	40341791	0	701
gi|537102739|gb|KE687988.1|	gi|372099095|ref|NC_000081.6|	KE687988.1	NC_000081.6	76.839	639	121	16	1626395	1627025	40342393	40343012	1.45e-85	335
gi|537102739|gb|KE687988.1|	gi|372099095|ref|NC_000081.6|	KE687988.1	NC_000081.6	84.177	929	116	22	1631915	1632835	40350957	40351862	0	872
gi|537102739|gb|KE687988.1|	gi|372099095|ref|NC_000081.6|	KE687988.1	NC_000081.6	79.31	7308	1074	271	1634116	1641253	40354558	40361597	0	4715
gi|537102739|gb|KE687988.1|	gi|372099095|ref|NC_000081.6|	KE687988.1	NC_000081.6	80.84	595	81	11	1641920	1642503	40362033	40362605	3.86e-116	436
gi|537102739|gb|KE687988.1|	gi|372099095|ref|NC_000081.6|	KE687988.1	NC_000081.6	79.153	921	147	23	1643936	1644828	40363836	40364739	6.02e-164	595
gi|537102739|gb|KE687988.1|	gi|372099095|ref|NC_000081.6|	KE687988.1	NC_000081.6	83.789	1462	176	33	1649745	1651175	40369738	40371169	0	1330
gi|537102739|gb|KE687988.1|	gi|372099095|ref|NC_000081.6|	KE687988.1	NC_000081.6	73.792	538	99	33	1656530	1657045	40375904	40376421	3.34e-37	174
gi|537102739|gb|KE687988.1|	gi|372099095|ref|NC_000081.6|	KE687988.1	NC_000081.6	82.857	560	65	22	1660880	1661425	40379689	40380231	2.94e-127	473
gi|537102739|gb|KE687988.1|	gi|372099095|ref|NC_000081.6|	KE687988.1	NC_000081.6	79.54	1784	256	66	1662398	1664127	40380698	40382426	0	1171
gi|537102739|gb|KE687988.1|	gi|372099095|ref|NC_000081.6|	KE687988.1	NC_000081.6	76.158	1317	228	61	1668859	1670116	40385793	40387082	1.66e-169	614
gi|537102739|gb|KE687988.1|	gi|372099095|ref|NC_000081.6|	KE687988.1	NC_000081.6	79.937	2228	317	66	1670220	1672370	40387205	40389379	0	1519
gi|537102739|gb|KE687988.1|	gi|372099095|ref|NC_000081.6|	KE687988.1	NC_000081.6	81.845	2038	260	63	1674870	1676854	40392786	40394766	0	1613
gi|537102739|gb|KE687988.1|	gi|372099095|ref|NC_000081.6|	KE687988.1	NC_000081.6	77.773	2227	381	74	1677305	1679484	40395376	40397535	0	1266
gi|537102739|gb|KE687988.1|	gi|372099095|ref|NC_000081.6|	KE687988.1	NC_000081.6	75.716	943	159	42	1681899	1682800	40400596	40401509	8.42e-108	409
gi|537102739|gb|KE687988.1|	gi|372099095|ref|NC_000081.6|	KE687988.1	NC_000081.6	82.22	1153	156	26	1685087	1686227	40403718	40404833	0	948
gi|537102739|gb|KE687988.1|	gi|372099095|ref|NC_000081.6|	KE687988.1	NC_000081.6	86.478	636	74	8	1686832	1687459	40405838	40406469	0	688
gi|537102739|gb|KE687988.1|	gi|372099095|ref|NC_000081.6|	KE687988.1	NC_000081.6	77.87	601	104	18	1689392	1689980	40407928	40408511	6.69e-89	346
gi|537102739|gb|KE687988.1|	gi|372099095|ref|NC_000081.6|	KE687988.1	NC_000081.6	76.233	791	116	33	1694175	1694933	40417730	40418480	4e-91	353
gi|537102739|gb|KE687988.1|	gi|372099095|ref|NC_000081.6|	KE687988.1	NC_000081.6	81.692	1300	164	45	1698659	1699916	40422194	40423461	0	1014
gi|537102739|gb|KE687988.1|	gi|372099095|ref|NC_000081.6|	KE687988.1	NC_000081.6	84.812	1567	205	29	1704211	1705761	40430661	40432210	0	1544
gi|537102739|gb|KE687988.1|	gi|372099095|ref|NC_000081.6|	KE687988.1	NC_000081.6	78.989	1523	253	45	1710028	1711516	40437334	40435845	0	977
gi|537102739|gb|KE687988.1|	gi|372099095|ref|NC_000081.6|	KE687988.1	NC_000081.6	79.388	1242	201	35	1714130	1715346	40454612	40453401	0	824
gi|537102739|gb|KE687988.1|	gi|372099095|ref|NC_000081.6|	KE687988.1	NC_000081.6	80.565	885	134	25	1724645	1725514	40456911	40457772	1.64e-179	647
gi|537102739|gb|KE687988.1|	gi|372099095|ref|NC_000081.6|	KE687988.1	NC_000081.6	80.964	830	103	32	1727682	1728487	40461980	40462778	2.78e-167	606
gi|537102739|gb|KE687988.1|	gi|372099095|ref|NC_000081.6|	KE687988.1	NC_000081.6	76.064	1057	206	33	1736459	1737488	40471549	40472585	2.9e-137	507
gi|537102739|gb|KE687988.1|	gi|372099095|ref|NC_000081.6|	KE687988.1	NC_000081.6	83.374	2863	332	76	1741069	1743846	40474304	40477107	0	2518
gi|537102739|gb|KE687988.1|	gi|372099095|ref|NC_000081.6|	KE687988.1	NC_000081.6	78.343	1533	232	47	1743976	1745456	40477240	40478724	0	900
gi|537102739|gb|KE687988.1|	gi|372099095|ref|NC_000081.6|	KE687988.1	NC_000081.6	83.433	1503	205	33	1748096	1749584	40481129	40482601	0	1356
gi|537102739|gb|KE687988.1|	gi|372099095|ref|NC_000081.6|	KE687988.1	NC_000081.6	79.19	2321	377	71	1758122	1760395	40492013	40494274	0	1513
gi|537102739|gb|KE687988.1|	gi|372099095|ref|NC_000081.6|	KE687988.1	NC_000081.6	81.651	1684	250	44	1761293	1762957	40498979	40500622	0	1343
gi|537102739|gb|KE687988.1|	gi|372099095|ref|NC_000081.6|	KE687988.1	NC_000081.6	83.478	1495	200	25	1763199	1764684	40500872	40502328	0	1349
gi|537102739|gb|KE687988.1|	gi|372099095|ref|NC_000081.6|	KE687988.1	NC_000081.6	85.529	1700	199	34	1767313	1768985	40505893	40507572	0	1733
gi|537102739|gb|KE687988.1|	gi|372099095|ref|NC_000081.6|	KE687988.1	NC_000081.6	83.095	1047	148	24	1776626	1777660	40516594	40517623	0	926
gi|537102739|gb|KE687988.1|	gi|372099095|ref|NC_000081.6|	KE687988.1	NC_000081.6	78.023	1629	271	56	1778421	1779998	40518000	40519592	0	944
gi|537102739|gb|KE687988.1|	gi|372099095|ref|NC_000081.6|	KE687988.1	NC_000081.6	75.602	2824	499	123	1784094	1786794	40523306	40526062	0	1223
gi|537102739|gb|KE687988.1|	gi|372099095|ref|NC_000081.6|	KE687988.1	NC_000081.6	84.901	755	92	16	1789586	1790324	40529177	40529925	0	743
gi|537102739|gb|KE687988.1|	gi|372099095|ref|NC_000081.6|	KE687988.1	NC_000081.6	76.814	1061	196	30	1790398	1791432	40529957	40530993	1.32e-150	551
gi|537102739|gb|KE687988.1|	gi|372099095|ref|NC_000081.6|	KE687988.1	NC_000081.6	74.229	2010	347	104	1791926	1793877	40531128	40533024	0	684
gi|537102739|gb|KE687988.1|	gi|372099095|ref|NC_000081.6|	KE687988.1	NC_000081.6	90.175	570	53	3	1793985	1794553	40533284	40533851	0	739
gi|537102739|gb|KE687988.1|	gi|372099095|ref|NC_000081.6|	KE687988.1	NC_000081.6	79.768	2585	387	85	1794680	1797215	40533901	40536398	0	1751
gi|537102739|gb|KE687988.1|	gi|372099095|ref|NC_000081.6|	KE687988.1	NC_000081.6	80.565	849	120	26	1800524	1801352	40540833	40541656	5.98e-169	612
gi|537102739|gb|KE687988.1|	gi|372099095|ref|NC_000081.6|	KE687988.1	NC_000081.6	75.81	1050	201	45	1809064	1810084	40552379	40553404	4.89e-130	483
gi|537102739|gb|KE687988.1|	gi|372099095|ref|NC_000081.6|	KE687988.1	NC_000081.6	82.648	1337	175	25	1816687	1817998	40561451	40562755	0	1131
gi|537102739|gb|KE687988.1|	gi|372099095|ref|NC_000081.6|	KE687988.1	NC_000081.6	83.164	689	86	21	1819100	1819777	40564117	40564786	3.6e-166	603
gi|537102739|gb|KE687988.1|	gi|372099095|ref|NC_000081.6|	KE687988.1	NC_000081.6	78.32	1928	270	79	1821367	1823213	40565721	40567581	0	1109
gi|537102739|gb|KE687988.1|	gi|372099095|ref|NC_000081.6|	KE687988.1	NC_000081.6	76.935	2003	348	80	1834304	1836244	40582985	40584935	0	1035
gi|537102739|gb|KE687988.1|	gi|372099095|ref|NC_000081.6|	KE687988.1	NC_000081.6	82.85	2449	328	64	1837451	1839872	40586919	40589302	0	2111
gi|537102739|gb|KE687988.1|	gi|372099095|ref|NC_000081.6|	KE687988.1	NC_000081.6	76.175	936	163	36	1874927	1875825	40632066	40632978	1.07e-116	438
gi|537102739|gb|KE687988.1|	gi|372099095|ref|NC_000081.6|	KE687988.1	NC_000081.6	79.098	976	156	33	1876981	1877933	40634861	40635811	5.93e-174	628
gi|537102739|gb|KE687988.1|	gi|372099095|ref|NC_000081.6|	KE687988.1	NC_000081.6	81.653	2976	380	92	1887748	1890670	40651896	40654758	0	2318
gi|537102739|gb|KE687988.1|	gi|372099095|ref|NC_000081.6|	KE687988.1	NC_000081.6	80.216	556	67	25	1891167	1891722	40655340	40655852	2.37e-98	377
gi|537102739|gb|KE687988.1|	gi|372099095|ref|NC_000081.6|	KE687988.1	NC_000081.6	85.607	2133	236	37	1892860	1894950	40656854	40658957	0	2172
gi|537102739|gb|KE687988.1|	gi|372099095|ref|NC_000081.6|	KE687988.1	NC_000081.6	83.369	1389	167	40	1897554	1898905	40661509	40662870	0	1227
gi|537102739|gb|KE687988.1|	gi|372099095|ref|NC_000081.6|	KE687988.1	NC_000081.6	79.785	1672	252	51	1901166	1902800	40665437	40667059	0	1136
gi|537102739|gb|KE687988.1|	gi|372099095|ref|NC_000081.6|	KE687988.1	NC_000081.6	81.538	845	119	26	1905807	1906643	40669492	40670307	0	662
gi|537102739|gb|KE687988.1|	gi|372099095|ref|NC_000081.6|	KE687988.1	NC_000081.6	82.007	578	80	15	1907392	1907955	40671973	40672540	3.81e-126	470
gi|537102739|gb|KE687988.1|	gi|372099095|ref|NC_000081.6|	KE687988.1	NC_000081.6	76.773	2622	430	116	1908108	1910624	40672742	40675289	0	1303
gi|537102739|gb|KE687988.1|	gi|372099095|ref|NC_000081.6|	KE687988.1	NC_000081.6	77.271	2411	368	111	1911284	1913616	40675868	40678176	0	1251
gi|537080201|gb|KE691141.1|	gi|372099095|ref|NC_000081.6|	KE691141.1	NC_000081.6	86.639	711	80	11	901002	901701	40682829	40682123	0	773
gi|537102739|gb|KE687988.1|	gi|372099095|ref|NC_000081.6|	KE687988.1	NC_000081.6	78.503	1149	212	27	1921038	1922166	40689391	40690524	0	721
gi|537102739|gb|KE687988.1|	gi|372099095|ref|NC_000081.6|	KE687988.1	NC_000081.6	78.785	1202	192	39	1922481	1923649	40690776	40691947	0	749
gi|537102739|gb|KE687988.1|	gi|372099095|ref|NC_000081.6|	KE687988.1	NC_000081.6	83.691	1024	121	28	1927556	1928553	40696288	40697291	0	924
gi|537102739|gb|KE687988.1|	gi|372099095|ref|NC_000081.6|	KE687988.1	NC_000081.6	86.963	698	60	16	1931035	1931710	40699879	40700567	0	756
gi|537102739|gb|KE687988.1|	gi|372099095|ref|NC_000081.6|	KE687988.1	NC_000081.6	79.595	593	92	21	1936811	1937381	40705253	40705838	1.82e-104	398
gi|537102739|gb|KE687988.1|	gi|372099095|ref|NC_000081.6|	KE687988.1	NC_000081.6	82.692	936	143	15	1938150	1939080	40706722	40707643	0	813
gi|537102739|gb|KE687988.1|	gi|372099095|ref|NC_000081.6|	KE687988.1	NC_000081.6	73.258	2928	590	118	1940250	1943087	40711171	40713995	0	891
gi|537102739|gb|KE687988.1|	gi|372099095|ref|NC_000081.6|	KE687988.1	NC_000081.6	86.49	755	89	11	1952802	1953551	40722945	40723691	0	817
gi|537102739|gb|KE687988.1|	gi|372099095|ref|NC_000081.6|	KE687988.1	NC_000081.6	79.9	1204	170	35	1954172	1955323	40725605	40726788	0	817
gi|537102739|gb|KE687988.1|	gi|372099095|ref|NC_000081.6|	KE687988.1	NC_000081.6	80.37	973	140	25	1955717	1956660	40728247	40729197	0	691
gi|537102739|gb|KE687988.1|	gi|372099095|ref|NC_000081.6|	KE687988.1	NC_000081.6	78.306	862	151	26	1957129	1957969	40729789	40730635	2.88e-142	523
gi|537102739|gb|KE687988.1|	gi|372099095|ref|NC_000081.6|	KE687988.1	NC_000081.6	81.698	1284	165	42	1971815	1973063	40745898	40747146	0	1005
gi|537102739|gb|KE687988.1|	gi|372099095|ref|NC_000081.6|	KE687988.1	NC_000081.6	76.142	2364	410	103	1973661	1975969	40747711	40749975	0	1099
gi|537102739|gb|KE687988.1|	gi|372099095|ref|NC_000081.6|	KE687988.1	NC_000081.6	84.161	644	56	24	1985638	1986264	40758564	40759178	4.69e-160	582
gi|537102739|gb|KE687988.1|	gi|372099095|ref|NC_000081.6|	KE687988.1	NC_000081.6	79.07	1075	158	33	1987151	1988185	40760011	40761058	0	676
gi|537102739|gb|KE687988.1|	gi|372099095|ref|NC_000081.6|	KE687988.1	NC_000081.6	79.499	1117	178	26	1989376	1990480	40761310	40762387	0	747
gi|537102739|gb|KE687988.1|	gi|372099095|ref|NC_000081.6|	KE687988.1	NC_000081.6	83.142	2954	395	72	1996096	1999013	40767901	40770787	0	2601
gi|537102739|gb|KE687988.1|	gi|372099095|ref|NC_000081.6|	KE687988.1	NC_000081.6	77.592	1437	216	61	2002852	2004234	40774035	40775419	0	773
gi|537102739|gb|KE687988.1|	gi|372099095|ref|NC_000081.6|	KE687988.1	NC_000081.6	80.067	1786	254	72	2006748	2008487	40778399	40780128	0	1232
gi|537102739|gb|KE687988.1|	gi|372099095|ref|NC_000081.6|	KE687988.1	NC_000081.6	79.244	1190	200	34	2019718	2020885	40788145	40789309	0	785
gi|537102739|gb|KE687988.1|	gi|372099095|ref|NC_000081.6|	KE687988.1	NC_000081.6	77.509	1156	183	54	2021860	2022961	40790347	40791479	2.76e-172	623
gi|537102739|gb|KE687988.1|	gi|372099095|ref|NC_000081.6|	KE687988.1	NC_000081.6	78.771	1465	250	43	2023547	2024991	40792006	40793429	0	926
gi|537102739|gb|KE687988.1|	gi|372099095|ref|NC_000081.6|	KE687988.1	NC_000081.6	81.032	1434	181	59	2027375	2028777	40795998	40797371	0	1057
gi|537102739|gb|KE687988.1|	gi|372099095|ref|NC_000081.6|	KE687988.1	NC_000081.6	83.255	1272	155	38	2028827	2030077	40797472	40798706	0	1116
gi|537102739|gb|KE687988.1|	gi|372099095|ref|NC_000081.6|	KE687988.1	NC_000081.6	73.273	1781	317	83	2039016	2040750	40804720	40806387	1.04e-136	505
gi|537102739|gb|KE687988.1|	gi|372099095|ref|NC_000081.6|	KE687988.1	NC_000081.6	81.732	1905	271	55	2043382	2045245	40810041	40811909	0	1519
gi|537102739|gb|KE687988.1|	gi|372099095|ref|NC_000081.6|	KE687988.1	NC_000081.6	73.13	1150	213	61	2049738	2050833	40816280	40817387	3.14e-82	324
gi|537102739|gb|KE687988.1|	gi|372099095|ref|NC_000081.6|	KE687988.1	NC_000081.6	80.332	1266	173	49	2053062	2054302	40819391	40820605	0	889
gi|537102739|gb|KE687988.1|	gi|372099095|ref|NC_000081.6|	KE687988.1	NC_000081.6	81.122	1658	250	40	2054416	2056038	40820810	40822439	0	1269
gi|537102739|gb|KE687988.1|	gi|372099095|ref|NC_000081.6|	KE687988.1	NC_000081.6	84.411	2412	258	69	2058877	2061244	40824452	40826789	0	2263
gi|537102739|gb|KE687988.1|	gi|372099095|ref|NC_000081.6|	KE687988.1	NC_000081.6	79.627	1821	281	68	2063297	2065103	40829288	40831032	0	1225
gi|537102739|gb|KE687988.1|	gi|372099095|ref|NC_000081.6|	KE687988.1	NC_000081.6	75.205	609	111	15	2068533	2069134	40832890	40833465	1.5e-60	252
gi|537102739|gb|KE687988.1|	gi|372099095|ref|NC_000081.6|	KE687988.1	NC_000081.6	76.272	1749	281	74	2072528	2074179	40837788	40839499	0	808
gi|537102739|gb|KE687988.1|	gi|372099095|ref|NC_000081.6|	KE687988.1	NC_000081.6	79.086	875	127	43	2080268	2081133	40846874	40847701	1.32e-150	551
gi|537102739|gb|KE687988.1|	gi|372099095|ref|NC_000081.6|	KE687988.1	NC_000081.6	78.101	653	106	23	2081769	2082389	40848625	40849272	6.6e-99	379
gi|537102739|gb|KE687988.1|	gi|372099095|ref|NC_000081.6|	KE687988.1	NC_000081.6	80.594	1716	264	45	2082431	2084120	40849353	40851025	0	1260
gi|537102739|gb|KE687988.1|	gi|372099095|ref|NC_000081.6|	KE687988.1	NC_000081.6	86.193	507	58	8	2085826	2086323	40852965	40853468	1.03e-146	538
gi|537102739|gb|KE687988.1|	gi|372099095|ref|NC_000081.6|	KE687988.1	NC_000081.6	82.419	2679	350	75	2097899	2100542	40865067	40867659	0	2226
gi|537102739|gb|KE687988.1|	gi|372099095|ref|NC_000081.6|	KE687988.1	NC_000081.6	78.014	1269	219	30	2106677	2107904	40872222	40873471	0	743
gi|537102739|gb|KE687988.1|	gi|372099095|ref|NC_000081.6|	KE687988.1	NC_000081.6	86.626	658	78	5	2111516	2112172	40886406	40887054	0	719
gi|537102739|gb|KE687988.1|	gi|372099095|ref|NC_000081.6|	KE687988.1	NC_000081.6	84.53	808	87	21	2117731	2118522	40895993	40896778	0	765
gi|537102739|gb|KE687988.1|	gi|372099095|ref|NC_000081.6|	KE687988.1	NC_000081.6	77.386	765	116	32	2119947	2120695	40898765	40899488	1.41e-105	401
gi|537102739|gb|KE687988.1|	gi|372099095|ref|NC_000081.6|	KE687988.1	NC_000081.6	79.261	974	142	34	2125011	2125970	40903600	40904527	7.68e-173	625
gi|537102739|gb|KE687988.1|	gi|372099095|ref|NC_000081.6|	KE687988.1	NC_000081.6	77.576	1048	193	31	2127661	2128692	40906113	40907134	6.02e-164	595
gi|537102739|gb|KE687988.1|	gi|372099095|ref|NC_000081.6|	KE687988.1	NC_000081.6	78.962	1811	304	52	2129971	2131734	40907185	40908965	0	1162
gi|537102739|gb|KE687988.1|	gi|372099095|ref|NC_000081.6|	KE687988.1	NC_000081.6	83.237	1557	195	37	2134378	2135899	40912231	40913756	0	1369
gi|537102739|gb|KE687988.1|	gi|372099095|ref|NC_000081.6|	KE687988.1	NC_000081.6	79.501	1722	240	71	2135891	2137553	40913788	40915455	0	1120
gi|537102739|gb|KE687988.1|	gi|372099095|ref|NC_000081.6|	KE687988.1	NC_000081.6	85.164	1611	153	43	2142866	2144434	40923523	40925089	0	1572
gi|537102739|gb|KE687988.1|	gi|372099095|ref|NC_000081.6|	KE687988.1	NC_000081.6	78.579	1774	285	50	2144474	2146192	40925158	40926891	0	1083
gi|537102739|gb|KE687988.1|	gi|372099095|ref|NC_000081.6|	KE687988.1	NC_000081.6	87.686	942	103	10	2151107	2152043	40932361	40933294	0	1085
gi|537102739|gb|KE687988.1|	gi|372099095|ref|NC_000081.6|	KE687988.1	NC_000081.6	75.386	2007	378	74	2152242	2154188	40933561	40935511	0	863
gi|537102739|gb|KE687988.1|	gi|372099095|ref|NC_000081.6|	KE687988.1	NC_000081.6	83.408	898	120	19	2156243	2157137	40938331	40939202	0	806
gi|537102739|gb|KE687988.1|	gi|372099095|ref|NC_000081.6|	KE687988.1	NC_000081.6	73.484	1501	269	81	2159215	2160672	40940571	40941985	1.78e-119	448
gi|537102739|gb|KE687988.1|	gi|372099095|ref|NC_000081.6|	KE687988.1	NC_000081.6	75.64	1601	287	69	2164866	2166436	40945603	40947130	0	701
gi|537102739|gb|KE687988.1|	gi|372099095|ref|NC_000081.6|	KE687988.1	NC_000081.6	83.833	767	82	21	2167746	2168498	40948425	40949163	0	691
gi|537102739|gb|KE687988.1|	gi|372099095|ref|NC_000081.6|	KE687988.1	NC_000081.6	78.32	738	122	23	2170636	2171361	40951042	40951753	8.3e-118	442
gi|537102739|gb|KE687988.1|	gi|372099095|ref|NC_000081.6|	KE687988.1	NC_000081.6	83.461	1046	146	17	2173122	2174161	40953526	40954550	0	948
gi|537102739|gb|KE687988.1|	gi|372099095|ref|NC_000081.6|	KE687988.1	NC_000081.6	78.175	1425	206	59	2174191	2175577	40954549	40955906	0	811
gi|537102739|gb|KE687988.1|	gi|372099095|ref|NC_000081.6|	KE687988.1	NC_000081.6	84.47	1803	219	39	2180475	2182250	40960644	40962412	0	1722
gi|537102739|gb|KE687988.1|	gi|372099095|ref|NC_000081.6|	KE687988.1	NC_000081.6	82.105	1587	212	50	2192614	2194173	40971905	40973446	0	1291
gi|537102739|gb|KE687988.1|	gi|372099095|ref|NC_000081.6|	KE687988.1	NC_000081.6	76.729	1070	159	40	2197491	2198499	40975638	40976678	1.73e-139	514
gi|537102739|gb|KE687988.1|	gi|372099095|ref|NC_000081.6|	KE687988.1	NC_000081.6	81.692	1879	261	49	2200083	2201930	40978325	40980151	0	1487
gi|537102739|gb|KE687988.1|	gi|372099095|ref|NC_000081.6|	KE687988.1	NC_000081.6	80.107	935	150	23	2204205	2205132	40984185	40985090	0	664
gi|537102739|gb|KE687988.1|	gi|372099095|ref|NC_000081.6|	KE687988.1	NC_000081.6	73.108	1097	204	56	2210487	2211551	40989279	40990316	3.16e-77	307
gi|537102739|gb|KE687988.1|	gi|372099095|ref|NC_000081.6|	KE687988.1	NC_000081.6	85.69	1153	131	20	2211899	2213034	40990670	40991805	0	1184
gi|537102739|gb|KE687988.1|	gi|372099095|ref|NC_000081.6|	KE687988.1	NC_000081.6	81.92	1156	168	28	2215179	2216314	40993735	40994869	0	939
gi|537102739|gb|KE687988.1|	gi|372099095|ref|NC_000081.6|	KE687988.1	NC_000081.6	76.302	1114	202	41	2222671	2223750	40999936	41001021	1.03e-146	538
gi|537102739|gb|KE687988.1|	gi|372099095|ref|NC_000081.6|	KE687988.1	NC_000081.6	82.73	1216	163	35	2231579	2232773	41011274	41012463	0	1038
gi|537102739|gb|KE687988.1|	gi|372099095|ref|NC_000081.6|	KE687988.1	NC_000081.6	82.939	2239	314	43	2233888	2236077	41013205	41015424	0	1956
gi|537102739|gb|KE687988.1|	gi|372099095|ref|NC_000081.6|	KE687988.1	NC_000081.6	85.381	643	91	3	2237005	2237647	41016359	41016998	0	664
gi|537102739|gb|KE687988.1|	gi|372099095|ref|NC_000081.6|	KE687988.1	NC_000081.6	76.254	2232	405	78	2238571	2240768	41019161	41021301	0	1070
gi|537102739|gb|KE687988.1|	gi|372099095|ref|NC_000081.6|	KE687988.1	NC_000081.6	76.761	1278	207	64	2244630	2245870	41024786	41026010	4.59e-175	632
gi|537102739|gb|KE687988.1|	gi|372099095|ref|NC_000081.6|	KE687988.1	NC_000081.6	78.936	1861	309	52	2246885	2248683	41027347	41029186	0	1188
gi|537102739|gb|KE687988.1|	gi|372099095|ref|NC_000081.6|	KE687988.1	NC_000081.6	75.34	1103	180	61	2250092	2251144	41030575	41031635	6.41e-119	446
gi|537102739|gb|KE687988.1|	gi|372099095|ref|NC_000081.6|	KE687988.1	NC_000081.6	80.441	2357	363	75	2255991	2258290	41036598	41038913	0	1709
gi|537102739|gb|KE687988.1|	gi|372099095|ref|NC_000081.6|	KE687988.1	NC_000081.6	87.774	1644	173	24	2259290	2260929	41039690	41041309	0	1897
gi|537102739|gb|KE687988.1|	gi|372099095|ref|NC_000081.6|	KE687988.1	NC_000081.6	78.597	1397	208	54	2264662	2266016	41044542	41045889	0	839
gi|537102739|gb|KE687988.1|	gi|372099095|ref|NC_000081.6|	KE687988.1	NC_000081.6	75.865	1011	157	41	2273600	2274568	41052854	41053819	1.39e-115	435
gi|537102739|gb|KE687988.1|	gi|372099095|ref|NC_000081.6|	KE687988.1	NC_000081.6	85.296	1503	180	21	2274740	2276231	41054061	41055533	0	1513
gi|537102739|gb|KE687988.1|	gi|372099095|ref|NC_000081.6|	KE687988.1	NC_000081.6	79.992	2559	397	77	2278737	2281252	41057853	41060339	0	1783
gi|537102739|gb|KE687988.1|	gi|372099095|ref|NC_000081.6|	KE687988.1	NC_000081.6	85.2	2777	303	59	2283454	2286184	41062609	41065323	0	2752
gi|537102739|gb|KE687988.1|	gi|372099095|ref|NC_000081.6|	KE687988.1	NC_000081.6	79.63	972	138	34	2286395	2287344	41065524	41066457	2.12e-178	643
gi|537102739|gb|KE687988.1|	gi|372099095|ref|NC_000081.6|	KE687988.1	NC_000081.6	78.924	2026	320	70	2293390	2295363	41071118	41073088	0	1277
gi|537102739|gb|KE687988.1|	gi|372099095|ref|NC_000081.6|	KE687988.1	NC_000081.6	85.899	929	101	25	2295704	2296611	41073426	41074345	0	963
gi|537102739|gb|KE687988.1|	gi|372099095|ref|NC_000081.6|	KE687988.1	NC_000081.6	78.03	660	92	30	2299389	2300027	41076380	41077007	5.14e-95	366
gi|537102739|gb|KE687988.1|	gi|372099095|ref|NC_000081.6|	KE687988.1	NC_000081.6	75.355	1197	204	47	2300892	2302046	41077790	41078937	8.12e-133	492
gi|537102739|gb|KE687988.1|	gi|372099095|ref|NC_000081.6|	KE687988.1	NC_000081.6	76.723	1001	165	51	2302589	2303554	41079430	41080397	6.28e-134	496
gi|537102739|gb|KE687988.1|	gi|372099095|ref|NC_000081.6|	KE687988.1	NC_000081.6	86.04	702	86	10	2305415	2306106	41081994	41082693	0	743
gi|537102739|gb|KE687988.1|	gi|372099095|ref|NC_000081.6|	KE687988.1	NC_000081.6	79.761	1843	255	78	2307170	2308952	41084007	41085791	0	1229
gi|537102739|gb|KE687988.1|	gi|372099095|ref|NC_000081.6|	KE687988.1	NC_000081.6	81.196	2090	300	66	2309587	2311649	41087002	41089025	0	1596
gi|537102739|gb|KE687988.1|	gi|372099095|ref|NC_000081.6|	KE687988.1	NC_000081.6	80.059	1705	257	54	2317333	2319000	41094066	41095724	0	1188
gi|537102739|gb|KE687988.1|	gi|372099095|ref|NC_000081.6|	KE687988.1	NC_000081.6	81.481	567	69	23	2319202	2319752	41095889	41096435	4.99e-115	433
gi|537102739|gb|KE687988.1|	gi|372099095|ref|NC_000081.6|	KE687988.1	NC_000081.6	88.028	3767	384	29	2323827	2327592	41101006	41104706	0	4396
gi|537102739|gb|KE687988.1|	gi|372099095|ref|NC_000081.6|	KE687988.1	NC_000081.6	79.077	650	104	20	2332606	2333226	41110988	41111634	1.4e-110	418
gi|537102739|gb|KE687988.1|	gi|372099095|ref|NC_000081.6|	KE687988.1	NC_000081.6	79.662	2370	332	82	2336868	2339133	41115185	41117508	0	1568
gi|537102739|gb|KE687988.1|	gi|372099095|ref|NC_000081.6|	KE687988.1	NC_000081.6	81.241	709	112	16	2346976	2347675	41123074	41123770	3.67e-151	553
gi|537102739|gb|KE687988.1|	gi|372099095|ref|NC_000081.6|	KE687988.1	NC_000081.6	80.814	516	72	16	2350556	2351053	41126789	41127295	6.6e-99	379
gi|537102739|gb|KE687988.1|	gi|372099095|ref|NC_000081.6|	KE687988.1	NC_000081.6	76.867	1098	193	37	2353949	2355019	41131608	41132671	1.7e-154	564
gi|537102739|gb|KE687988.1|	gi|372099095|ref|NC_000081.6|	KE687988.1	NC_000081.6	81.384	838	121	22	2362788	2363599	41139253	41140081	1.27e-180	651
gi|537102739|gb|KE687988.1|	gi|372099095|ref|NC_000081.6|	KE687988.1	NC_000081.6	80.718	1364	176	54	2368872	2370212	41154508	41155807	0	981
gi|537102739|gb|KE687988.1|	gi|372099095|ref|NC_000081.6|	KE687988.1	NC_000081.6	80.537	596	106	7	2401043	2401636	41211074	41211661	4.96e-120	449
gi|537102739|gb|KE687988.1|	gi|372099095|ref|NC_000081.6|	KE687988.1	NC_000081.6	79.177	1191	197	32	2404141	2405319	41214300	41215451	0	778
gi|537102739|gb|KE687988.1|	gi|372099095|ref|NC_000081.6|	KE687988.1	NC_000081.6	78.738	602	99	22	2407074	2407659	41218453	41219041	8.54e-98	375
gi|537102739|gb|KE687988.1|	gi|372099095|ref|NC_000081.6|	KE687988.1	NC_000081.6	74.282	801	138	32	2415872	2416663	41254159	41254900	8.91e-68	276
gi|537102739|gb|KE687988.1|	gi|372099095|ref|NC_000081.6|	KE687988.1	NC_000081.6	77.866	628	103	30	2417031	2417647	41255890	41256492	3.09e-92	357
gi|537102739|gb|KE687988.1|	gi|372099095|ref|NC_000081.6|	KE687988.1	NC_000081.6	78.385	842	154	19	2432195	2433024	41274322	41275147	1.04e-141	521
gi|537102739|gb|KE687988.1|	gi|372099095|ref|NC_000081.6|	KE687988.1	NC_000081.6	75.407	2456	427	111	2433587	2435961	41275559	41277918	0	1026
gi|537102739|gb|KE687988.1|	gi|372099095|ref|NC_000081.6|	KE687988.1	NC_000081.6	79.363	911	141	32	2442129	2443008	41287696	41288590	1.67e-164	597
gi|537102739|gb|KE687988.1|	gi|372099095|ref|NC_000081.6|	KE687988.1	NC_000081.6	78.551	1711	262	63	2454149	2455792	41296365	41298037	0	1029
gi|537102739|gb|KE687988.1|	gi|372099095|ref|NC_000081.6|	KE687988.1	NC_000081.6	76.677	1595	298	59	2484033	2485594	41331372	41332925	0	817
gi|537102739|gb|KE687988.1|	gi|372099095|ref|NC_000081.6|	KE687988.1	NC_000081.6	75.049	2060	328	110	2491296	2493268	41343663	41345623	0	785
gi|537102739|gb|KE687988.1|	gi|372099095|ref|NC_000081.6|	KE687988.1	NC_000081.6	75.692	1625	250	80	2505403	2506990	41356931	41358447	0	678
gi|537102739|gb|KE687988.1|	gi|372099095|ref|NC_000081.6|	KE687988.1	NC_000081.6	77.647	765	121	35	2510250	2510986	41359070	41359812	3.89e-111	420
gi|537102739|gb|KE687988.1|	gi|372099095|ref|NC_000081.6|	KE687988.1	NC_000081.6	75.158	632	88	44	2536343	2536934	41391077	41391679	5.44e-55	233
gi|537102739|gb|KE687988.1|	gi|372099095|ref|NC_000081.6|	KE687988.1	NC_000081.6	79.11	517	65	22	2537508	2538009	41393353	41393841	5.25e-80	316
gi|537102739|gb|KE687988.1|	gi|372099095|ref|NC_000081.6|	KE687988.1	NC_000081.6	75.581	1118	201	45	2548130	2549212	41404867	41405947	3.78e-131	486
gi|537102739|gb|KE687988.1|	gi|372099095|ref|NC_000081.6|	KE687988.1	NC_000081.6	79.852	541	92	12	2551556	2552093	41407910	41408436	6.6e-99	379
gi|537102739|gb|KE687988.1|	gi|372099095|ref|NC_000081.6|	KE687988.1	NC_000081.6	77.742	930	146	30	2584726	2585614	41442513	41443422	1.73e-139	514
gi|537102739|gb|KE687988.1|	gi|372099095|ref|NC_000081.6|	KE687988.1	NC_000081.6	79.354	1177	164	44	2627073	2628229	41488158	41489275	0	754
gi|537102739|gb|KE687988.1|	gi|372099095|ref|NC_000081.6|	KE687988.1	NC_000081.6	81.943	803	123	13	2634530	2635321	41493589	41494380	0	660
gi|537102739|gb|KE687988.1|	gi|372099095|ref|NC_000081.6|	KE687988.1	NC_000081.6	75.242	1963	361	70	2641309	2643203	41500482	41502387	0	817
gi|537102739|gb|KE687988.1|	gi|372099095|ref|NC_000081.6|	KE687988.1	NC_000081.6	75.197	1141	194	59	2653921	2655013	41516176	41517275	2.96e-122	457
gi|537102739|gb|KE687988.1|	gi|372099095|ref|NC_000081.6|	KE687988.1	NC_000081.6	75.361	1591	326	38	2657822	2659393	41519777	41521320	0	706
gi|537102739|gb|KE687988.1|	gi|372099095|ref|NC_000081.6|	KE687988.1	NC_000081.6	76.403	1835	318	81	2680628	2682384	41550032	41551829	0	883
gi|537102739|gb|KE687988.1|	gi|372099095|ref|NC_000081.6|	KE687988.1	NC_000081.6	76.726	1753	298	63	2708478	2710170	41582686	41584388	0	876
gi|537102739|gb|KE687988.1|	gi|372099095|ref|NC_000081.6|	KE687988.1	NC_000081.6	77.022	779	109	45	2737047	2737795	41612222	41612960	5.1e-100	383
gi|537102739|gb|KE687988.1|	gi|372099095|ref|NC_000081.6|	KE687988.1	NC_000081.6	76.138	1274	222	48	2746183	2747430	41619713	41620930	2.16e-163	593
gi|537102739|gb|KE687988.1|	gi|372099095|ref|NC_000081.6|	KE687988.1	NC_000081.6	75.963	1402	253	49	2761671	2763013	41641264	41642640	5.89e-179	645
gi|537102739|gb|KE687988.1|	gi|372099095|ref|NC_000081.6|	KE687988.1	NC_000081.6	81.992	522	81	8	2765453	2765963	41643178	41643697	1.8e-114	431
gi|537102739|gb|KE687988.1|	gi|372099095|ref|NC_000081.6|	KE687988.1	NC_000081.6	72.63	844	182	38	2767177	2767988	41644867	41645693	5.44e-55	233
gi|537102739|gb|KE687988.1|	gi|372099095|ref|NC_000081.6|	KE687988.1	NC_000081.6	81.015	611	101	14	2768543	2769147	41646149	41646750	1.06e-126	472
gi|537102739|gb|KE687988.1|	gi|372099095|ref|NC_000081.6|	KE687988.1	NC_000081.6	73.483	1384	254	73	2774409	2775770	41651432	41652724	1.4e-110	418
gi|537102739|gb|KE687988.1|	gi|372099095|ref|NC_000081.6|	KE687988.1	NC_000081.6	75.797	1380	257	53	2776425	2777757	41653311	41654660	2.13e-173	627
gi|537102739|gb|KE687988.1|	gi|372099095|ref|NC_000081.6|	KE687988.1	NC_000081.6	79.004	924	148	29	2785917	2786816	41663652	41664553	2.8e-162	590
gi|537102739|gb|KE687988.1|	gi|372099095|ref|NC_000081.6|	KE687988.1	NC_000081.6	77.986	1281	220	41	2787837	2789091	41665268	41666512	0	747
gi|537102739|gb|KE687988.1|	gi|372099095|ref|NC_000081.6|	KE687988.1	NC_000081.6	73.741	1112	211	63	2798902	2799974	41677249	41678318	2.39e-93	361
gi|537102739|gb|KE687988.1|	gi|372099095|ref|NC_000081.6|	KE687988.1	NC_000081.6	76.725	971	171	28	2804975	2805920	41680508	41681448	2.92e-132	490
gi|537102739|gb|KE687988.1|	gi|372099095|ref|NC_000081.6|	KE687988.1	NC_000081.6	73.029	723	142	37	2811550	2812226	41686143	41686858	1.19e-46	206
gi|537102739|gb|KE687988.1|	gi|372099095|ref|NC_000081.6|	KE687988.1	NC_000081.6	80.307	716	104	20	2820061	2820758	41694543	41695239	2.9e-137	507
gi|537102739|gb|KE687988.1|	gi|372099095|ref|NC_000081.6|	KE687988.1	NC_000081.6	74.022	920	169	42	2824081	2824948	41701578	41702479	2.44e-78	311
gi|537102739|gb|KE687988.1|	gi|372099095|ref|NC_000081.6|	KE687988.1	NC_000081.6	80	620	95	16	2827772	2828376	41704652	41705257	1.8e-114	431
gi|537102739|gb|KE687988.1|	gi|372099095|ref|NC_000081.6|	KE687988.1	NC_000081.6	75.11	1595	272	70	2833186	2834695	41710022	41711576	1.65e-174	630
gi|537102739|gb|KE687988.1|	gi|372099095|ref|NC_000081.6|	KE687988.1	NC_000081.6	78.319	595	103	15	2835426	2836016	41712213	41712785	2.39e-93	361
gi|537102739|gb|KE687988.1|	gi|372099095|ref|NC_000081.6|	KE687988.1	NC_000081.6	77.233	918	165	28	2855666	2856555	41731906	41732807	1.75e-134	497
gi|537102739|gb|KE687988.1|	gi|372099095|ref|NC_000081.6|	KE687988.1	NC_000081.6	75.72	799	131	33	2863144	2863889	41737734	41738522	8.66e-88	342
gi|537102739|gb|KE687988.1|	gi|372099095|ref|NC_000081.6|	KE687988.1	NC_000081.6	81.032	775	111	24	2867618	2868368	41741293	41742055	1.3e-160	584
gi|537102739|gb|KE687988.1|	gi|372099095|ref|NC_000081.6|	KE687988.1	NC_000081.6	74.416	813	131	39	2884746	2885514	41758651	41759430	2.48e-68	278
gi|537102739|gb|KE687988.1|	gi|372099095|ref|NC_000081.6|	KE687988.1	NC_000081.6	74.332	935	155	47	2917276	2918138	41787548	41788469	1.46e-80	318
gi|537102739|gb|KE687988.1|	gi|372099095|ref|NC_000081.6|	KE687988.1	NC_000081.6	78.799	783	123	30	2928916	2929673	41797394	41798158	3.78e-131	486
gi|537102739|gb|KE687988.1|	gi|372099095|ref|NC_000081.6|	KE687988.1	NC_000081.6	75.425	1001	173	38	2949849	2950828	41826198	41827146	1.4e-110	418
gi|537102739|gb|KE687988.1|	gi|372099095|ref|NC_000081.6|	KE687988.1	NC_000081.6	72.982	570	104	38	2961890	2962435	41839110	41839653	4.35e-31	154
gi|537102739|gb|KE687988.1|	gi|372099095|ref|NC_000081.6|	KE687988.1	NC_000081.6	75.452	3540	580	159	2970587	2973938	41848492	41851930	0	1456
gi|537102739|gb|KE687988.1|	gi|372099095|ref|NC_000081.6|	KE687988.1	NC_000081.6	72.414	1247	225	60	2976271	2977458	41854229	41855415	4.11e-71	287
gi|537102739|gb|KE687988.1|	gi|372099095|ref|NC_000081.6|	KE687988.1	NC_000081.6	83.663	2326	241	92	2978070	2980337	41858891	41861135	0	2061
gi|537102739|gb|KE687988.1|	gi|372099095|ref|NC_000081.6|	KE687988.1	NC_000081.6	82.198	910	111	36	2984350	2985242	41865502	41866377	0	736
gi|537102739|gb|KE687988.1|	gi|372099095|ref|NC_000081.6|	KE687988.1	NC_000081.6	80.594	1582	246	45	2989427	2990992	41868979	41870515	0	1164
gi|537102739|gb|KE687988.1|	gi|372099095|ref|NC_000081.6|	KE687988.1	NC_000081.6	74.892	924	156	55	2991002	2991902	41870558	41871428	1.44e-90	351
gi|537102739|gb|KE687988.1|	gi|372099095|ref|NC_000081.6|	KE687988.1	NC_000081.6	77.107	878	142	38	2998968	2999814	41877778	41878627	3.83e-121	453
gi|537102739|gb|KE687988.1|	gi|372099095|ref|NC_000081.6|	KE687988.1	NC_000081.6	78.468	966	140	38	3001887	3002815	41880966	41881900	3.65e-156	569
gi|537102739|gb|KE687988.1|	gi|372099095|ref|NC_000081.6|	KE687988.1	NC_000081.6	77.292	1167	184	39	3005263	3006379	41883368	41884503	5.98e-169	612
gi|537102739|gb|KE687988.1|	gi|372099095|ref|NC_000081.6|	KE687988.1	NC_000081.6	87.135	513	48	9	3026365	3026868	41920222	41920725	4.72e-155	566
gi|537118024|gb|KE686184.1|	gi|372099095|ref|NC_000081.6|	KE686184.1	NC_000081.6	87.957	739	54	8	1989186	1989899	41922083	41922811	0	839
gi|537102739|gb|KE687988.1|	gi|372099095|ref|NC_000081.6|	KE687988.1	NC_000081.6	75.526	1900	351	76	3030090	3031936	41943717	41945555	0	828
gi|537102739|gb|KE687988.1|	gi|372099095|ref|NC_000081.6|	KE687988.1	NC_000081.6	74.92	1248	235	54	3034021	3035222	41951057	41952272	4.85e-135	499
gi|537102739|gb|KE687988.1|	gi|372099095|ref|NC_000081.6|	KE687988.1	NC_000081.6	83.811	1396	206	15	3078248	3079637	42012130	42013511	0	1308
gi|537102739|gb|KE687988.1|	gi|372099095|ref|NC_000081.6|	KE687988.1	NC_000081.6	80	785	103	23	3084264	3085009	42024699	42025468	1.72e-144	531
gi|537102739|gb|KE687988.1|	gi|372099095|ref|NC_000081.6|	KE687988.1	NC_000081.6	85.419	1063	122	22	3094445	3095495	42047099	42048140	0	1074
gi|537102739|gb|KE687988.1|	gi|372099095|ref|NC_000081.6|	KE687988.1	NC_000081.6	78.476	1640	254	50	3099854	3101432	42056337	42057938	0	981
gi|537102739|gb|KE687988.1|	gi|372099095|ref|NC_000081.6|	KE687988.1	NC_000081.6	82.594	586	95	4	3102953	3103533	42062410	42062993	2.24e-138	510
gi|537102739|gb|KE687988.1|	gi|372099095|ref|NC_000081.6|	KE687988.1	NC_000081.6	81.069	861	127	24	3109542	3110375	42069227	42070078	0	654
gi|537102739|gb|KE687988.1|	gi|372099095|ref|NC_000081.6|	KE687988.1	NC_000081.6	75.944	1218	206	51	3129339	3130508	42086801	42087979	6.15e-149	545
gi|537102739|gb|KE687988.1|	gi|372099095|ref|NC_000081.6|	KE687988.1	NC_000081.6	76.684	935	145	46	3131408	3132284	42088988	42089907	1.38e-120	451
gi|537102739|gb|KE687988.1|	gi|372099095|ref|NC_000081.6|	KE687988.1	NC_000081.6	81.672	873	124	24	3138741	3139599	42100694	42101544	0	693
gi|537102739|gb|KE687988.1|	gi|372099095|ref|NC_000081.6|	KE687988.1	NC_000081.6	75.613	1427	257	60	3141973	3143356	42103390	42104768	2.76e-172	623
gi|537102739|gb|KE687988.1|	gi|372099095|ref|NC_000081.6|	KE687988.1	NC_000081.6	77.76	616	119	12	3151097	3151697	42110604	42111216	6.65e-94	363
gi|537102739|gb|KE687988.1|	gi|372099095|ref|NC_000081.6|	KE687988.1	NC_000081.6	77.038	1411	232	43	3152666	3154022	42111723	42113095	0	726
gi|537102739|gb|KE687988.1|	gi|372099095|ref|NC_000081.6|	KE687988.1	NC_000081.6	77.976	840	141	31	3155539	3156359	42114110	42114924	3.78e-131	486
gi|537102739|gb|KE687988.1|	gi|372099095|ref|NC_000081.6|	KE687988.1	NC_000081.6	81.591	1119	154	32	3158221	3159314	42116949	42118040	0	878
gi|537102739|gb|KE687988.1|	gi|372099095|ref|NC_000081.6|	KE687988.1	NC_000081.6	82.771	830	110	21	3184193	3185002	42185508	42186324	0	710
gi|537102739|gb|KE687988.1|	gi|372099095|ref|NC_000081.6|	KE687988.1	NC_000081.6	76.821	975	154	46	3191569	3192499	42205770	42206716	4.89e-130	483
gi|537102739|gb|KE687988.1|	gi|372099095|ref|NC_000081.6|	KE687988.1	NC_000081.6	77.963	1139	194	32	3193031	3194142	42207173	42208281	0	660
gi|537102739|gb|KE687988.1|	gi|372099095|ref|NC_000081.6|	KE687988.1	NC_000081.6	81.559	667	108	13	3201520	3202182	42221139	42221794	3.7e-146	536
gi|537102739|gb|KE687988.1|	gi|372099095|ref|NC_000081.6|	KE687988.1	NC_000081.6	83.855	607	82	12	3204561	3205161	42223798	42224394	1.7e-154	564
gi|537102739|gb|KE687988.1|	gi|372099095|ref|NC_000081.6|	KE687988.1	NC_000081.6	81.577	1699	240	52	3205811	3207479	42224993	42226648	0	1336
gi|537102739|gb|KE687988.1|	gi|372099095|ref|NC_000081.6|	KE687988.1	NC_000081.6	79.307	923	142	31	3212284	3213181	42231376	42232274	1.29e-165	601
gi|537102739|gb|KE687988.1|	gi|372099095|ref|NC_000081.6|	KE687988.1	NC_000081.6	76.735	533	100	15	3215161	3215680	42237050	42237571	8.91e-68	276
gi|537102739|gb|KE687988.1|	gi|372099095|ref|NC_000081.6|	KE687988.1	NC_000081.6	79.939	1979	325	49	3216061	3217993	42237890	42239842	0	1389
gi|537102739|gb|KE687988.1|	gi|372099095|ref|NC_000081.6|	KE687988.1	NC_000081.6	83.333	558	81	8	3227100	3227649	42252174	42252727	1.04e-136	505
gi|537102739|gb|KE687988.1|	gi|372099095|ref|NC_000081.6|	KE687988.1	NC_000081.6	83.143	700	77	20	3228006	3228687	42252769	42253445	1.29e-165	601
gi|537102739|gb|KE687988.1|	gi|372099095|ref|NC_000081.6|	KE687988.1	NC_000081.6	75.077	2275	415	84	3238663	3240858	42278249	42280450	0	920
gi|537102739|gb|KE687988.1|	gi|372099095|ref|NC_000081.6|	KE687988.1	NC_000081.6	77.891	1280	221	42	3242442	3243699	42281538	42282777	0	739
gi|537102739|gb|KE687988.1|	gi|372099095|ref|NC_000081.6|	KE687988.1	NC_000081.6	75.551	2360	405	113	3248606	3250862	42294976	42297266	0	1003
gi|537102739|gb|KE687988.1|	gi|372099095|ref|NC_000081.6|	KE687988.1	NC_000081.6	75	800	130	32	3262783	3263555	42310831	42311587	1.14e-76	305
gi|537102739|gb|KE687988.1|	gi|372099095|ref|NC_000081.6|	KE687988.1	NC_000081.6	79.773	618	99	22	3271682	3272287	42324374	42324977	8.36e-113	425
gi|537102739|gb|KE687988.1|	gi|372099095|ref|NC_000081.6|	KE687988.1	NC_000081.6	74.427	1048	194	48	3272535	3273555	42325254	42326254	5.1e-100	383
gi|537102739|gb|KE687988.1|	gi|372099095|ref|NC_000081.6|	KE687988.1	NC_000081.6	77.363	804	138	20	3274932	3275716	42327222	42328000	3.86e-116	436
gi|537102739|gb|KE687988.1|	gi|372099095|ref|NC_000081.6|	KE687988.1	NC_000081.6	81.944	792	112	23	3277909	3278683	42329584	42330361	7.62e-178	641
gi|537102739|gb|KE687988.1|	gi|372099095|ref|NC_000081.6|	KE687988.1	NC_000081.6	79.657	816	118	32	3281270	3282061	42334037	42334828	2.21e-148	544
gi|537102739|gb|KE687988.1|	gi|372099095|ref|NC_000081.6|	KE687988.1	NC_000081.6	78.502	921	140	40	3293446	3294328	42366520	42367420	1.32e-150	551
gi|537102739|gb|KE687988.1|	gi|372099095|ref|NC_000081.6|	KE687988.1	NC_000081.6	77.817	1402	221	53	3294683	3296038	42367856	42369213	0	784
gi|537102739|gb|KE687988.1|	gi|372099095|ref|NC_000081.6|	KE687988.1	NC_000081.6	81.061	1093	178	22	3296512	3297598	42369500	42370569	0	845
gi|537102739|gb|KE687988.1|	gi|372099095|ref|NC_000081.6|	KE687988.1	NC_000081.6	82.206	1124	171	20	3299562	3300676	42372504	42373607	0	941
gi|537102739|gb|KE687988.1|	gi|372099095|ref|NC_000081.6|	KE687988.1	NC_000081.6	78.675	3531	530	124	3302990	3306417	42376225	42379635	0	2143
gi|537102739|gb|KE687988.1|	gi|372099095|ref|NC_000081.6|	KE687988.1	NC_000081.6	79.77	1132	169	34	3314600	3315699	42386165	42387268	0	767
gi|537102739|gb|KE687988.1|	gi|372099095|ref|NC_000081.6|	KE687988.1	NC_000081.6	78.244	524	96	11	3317224	3317741	42394899	42395410	1.13e-81	322
gi|537102739|gb|KE687988.1|	gi|372099095|ref|NC_000081.6|	KE687988.1	NC_000081.6	79.466	711	102	19	3318154	3318827	42395759	42396462	1.77e-124	464
gi|537102739|gb|KE687988.1|	gi|372099095|ref|NC_000081.6|	KE687988.1	NC_000081.6	77.358	1696	295	69	3326673	3328327	42407231	42408878	0	922
gi|537102739|gb|KE687988.1|	gi|372099095|ref|NC_000081.6|	KE687988.1	NC_000081.6	77.601	567	98	21	3329160	3329708	42410355	42410910	5.25e-80	316
gi|537102739|gb|KE687988.1|	gi|372099095|ref|NC_000081.6|	KE687988.1	NC_000081.6	75.145	688	115	38	3336297	3336959	42417254	42417910	1.15e-66	272
gi|537102739|gb|KE687988.1|	gi|372099095|ref|NC_000081.6|	KE687988.1	NC_000081.6	75.297	1348	244	54	3337267	3338564	42419834	42421142	6.1e-154	562
gi|537102739|gb|KE687988.1|	gi|372099095|ref|NC_000081.6|	KE687988.1	NC_000081.6	77.117	2338	394	93	3344150	3346405	42426835	42429113	0	1223
gi|537102739|gb|KE687988.1|	gi|372099095|ref|NC_000081.6|	KE687988.1	NC_000081.6	74.757	1545	278	67	3346786	3348267	42429418	42430913	2.8e-162	590
gi|537102739|gb|KE687988.1|	gi|372099095|ref|NC_000081.6|	KE687988.1	NC_000081.6	76.434	1918	328	82	3348360	3350203	42431071	42432938	0	924
gi|537102739|gb|KE687988.1|	gi|372099095|ref|NC_000081.6|	KE687988.1	NC_000081.6	76.053	1424	264	47	3350946	3352310	42433717	42435122	0	669
gi|537102739|gb|KE687988.1|	gi|372099095|ref|NC_000081.6|	KE687988.1	NC_000081.6	76.869	1418	255	50	3362000	3363395	42446434	42447800	0	734
gi|537102739|gb|KE687988.1|	gi|372099095|ref|NC_000081.6|	KE687988.1	NC_000081.6	73.702	578	91	41	3368375	3368919	42452160	42452709	1.55e-35	169
gi|537102739|gb|KE687988.1|	gi|372099095|ref|NC_000081.6|	KE687988.1	NC_000081.6	77.995	768	122	29	3376691	3377433	42459660	42460405	1.07e-116	438
gi|537102739|gb|KE687988.1|	gi|372099095|ref|NC_000081.6|	KE687988.1	NC_000081.6	77.314	1437	239	58	3383835	3385234	42467684	42469070	0	767
gi|537102739|gb|KE687988.1|	gi|372099095|ref|NC_000081.6|	KE687988.1	NC_000081.6	78.549	634	108	18	3392612	3393223	42476338	42476965	8.48e-103	392
gi|537102739|gb|KE687988.1|	gi|372099095|ref|NC_000081.6|	KE687988.1	NC_000081.6	80.452	1371	214	36	3398095	3399434	42482802	42484149	0	998
gi|537102739|gb|KE687988.1|	gi|372099095|ref|NC_000081.6|	KE687988.1	NC_000081.6	75.627	1157	209	43	3401175	3402308	42485518	42486624	2.9e-137	507
gi|537102739|gb|KE687988.1|	gi|372099095|ref|NC_000081.6|	KE687988.1	NC_000081.6	77.289	1114	193	42	3402505	3403601	42487248	42488318	1.29e-165	601
gi|537102739|gb|KE687988.1|	gi|372099095|ref|NC_000081.6|	KE687988.1	NC_000081.6	82.364	533	68	15	3403625	3404141	42488314	42488836	2.98e-117	440
gi|537102739|gb|KE687988.1|	gi|372099095|ref|NC_000081.6|	KE687988.1	NC_000081.6	82.889	900	112	26	3408614	3409496	42494184	42495058	0	771
gi|537102739|gb|KE687988.1|	gi|372099095|ref|NC_000081.6|	KE687988.1	NC_000081.6	84.231	520	75	5	3410943	3411460	42496069	42496583	4.85e-135	499
gi|537102739|gb|KE687988.1|	gi|372099095|ref|NC_000081.6|	KE687988.1	NC_000081.6	83.359	661	102	8	3412954	3413611	42497249	42497904	1e-166	604
gi|537102739|gb|KE687988.1|	gi|372099095|ref|NC_000081.6|	KE687988.1	NC_000081.6	78.375	1526	262	43	3415394	3416888	42501273	42502761	0	928
gi|537102739|gb|KE687988.1|	gi|372099095|ref|NC_000081.6|	KE687988.1	NC_000081.6	81.907	1332	202	27	3420776	3422092	42506184	42507491	0	1088
gi|537102739|gb|KE687988.1|	gi|372099095|ref|NC_000081.6|	KE687988.1	NC_000081.6	79.06	702	98	19	3425963	3426651	42510804	42511469	3.86e-116	436
gi|537102739|gb|KE687988.1|	gi|372099095|ref|NC_000081.6|	KE687988.1	NC_000081.6	74.45	1182	244	40	3427080	3428233	42511800	42512951	2.96e-122	457
gi|537102739|gb|KE687988.1|	gi|372099095|ref|NC_000081.6|	KE687988.1	NC_000081.6	82.79	767	102	22	3430734	3431486	42516587	42517337	0	658
gi|537102739|gb|KE687988.1|	gi|372099095|ref|NC_000081.6|	KE687988.1	NC_000081.6	81.448	1008	129	39	3437640	3438625	42522994	42523965	0	773
gi|537102739|gb|KE687988.1|	gi|372099095|ref|NC_000081.6|	KE687988.1	NC_000081.6	77.509	1405	232	53	3438708	3440084	42524063	42525411	0	767
gi|537102739|gb|KE687988.1|	gi|372099095|ref|NC_000081.6|	KE687988.1	NC_000081.6	79.172	749	139	14	3441585	3442322	42526945	42527687	3.75e-136	503
gi|537102739|gb|KE687988.1|	gi|372099095|ref|NC_000081.6|	KE687988.1	NC_000081.6	76.912	1386	249	57	3445400	3446730	42530553	42531922	0	721
gi|537102739|gb|KE687988.1|	gi|372099095|ref|NC_000081.6|	KE687988.1	NC_000081.6	74.1	2000	338	106	3448165	3450093	42532771	42534661	0	658
gi|537102739|gb|KE687988.1|	gi|372099095|ref|NC_000081.6|	KE687988.1	NC_000081.6	80.167	1316	205	42	3450622	3451905	42535205	42536496	0	933
gi|537102739|gb|KE687988.1|	gi|372099095|ref|NC_000081.6|	KE687988.1	NC_000081.6	75.18	834	170	22	3453074	3453889	42537822	42538636	8.6e-93	359
gi|537102739|gb|KE687988.1|	gi|372099095|ref|NC_000081.6|	KE687988.1	NC_000081.6	72.727	759	133	43	3457324	3458017	42543021	42543770	4.29e-41	187
gi|537102739|gb|KE687988.1|	gi|372099095|ref|NC_000081.6|	KE687988.1	NC_000081.6	76.283	3099	530	130	3460425	3463431	42546996	42549981	0	1461
gi|537102739|gb|KE687988.1|	gi|372099095|ref|NC_000081.6|	KE687988.1	NC_000081.6	79.543	1706	278	45	3466832	3468498	42553732	42555405	0	1151
gi|537102739|gb|KE687988.1|	gi|372099095|ref|NC_000081.6|	KE687988.1	NC_000081.6	73.525	1915	342	93	3479362	3481193	42566008	42567840	7.84e-158	575
gi|537102739|gb|KE687988.1|	gi|372099095|ref|NC_000081.6|	KE687988.1	NC_000081.6	75.042	3001	560	118	3484888	3487797	42572275	42575177	0	1218
gi|537102739|gb|KE687988.1|	gi|372099095|ref|NC_000081.6|	KE687988.1	NC_000081.6	78.428	1094	197	30	3488573	3489637	42577023	42578106	0	676
gi|537102739|gb|KE687988.1|	gi|372099095|ref|NC_000081.6|	KE687988.1	NC_000081.6	83.068	880	123	19	3491034	3491905	42580951	42581812	0	776
gi|537102739|gb|KE687988.1|	gi|372099095|ref|NC_000081.6|	KE687988.1	NC_000081.6	83.151	1282	174	29	3493664	3494918	42583563	42584829	0	1133
gi|537102739|gb|KE687988.1|	gi|372099095|ref|NC_000081.6|	KE687988.1	NC_000081.6	77.793	707	120	27	3495581	3496274	42585616	42586298	1.41e-105	401
gi|537102739|gb|KE687988.1|	gi|372099095|ref|NC_000081.6|	KE687988.1	NC_000081.6	74.353	850	135	41	3503885	3504692	42594799	42595607	1.48e-70	285
gi|537102739|gb|KE687988.1|	gi|372099095|ref|NC_000081.6|	KE687988.1	NC_000081.6	80.819	2174	349	48	3507382	3509522	42606712	42608850	0	1642
gi|537102739|gb|KE687988.1|	gi|372099095|ref|NC_000081.6|	KE687988.1	NC_000081.6	77.559	1778	294	57	3514923	3516659	42616352	42618065	0	976
gi|537102739|gb|KE687988.1|	gi|372099095|ref|NC_000081.6|	KE687988.1	NC_000081.6	76.637	1451	270	39	3519183	3520597	42620299	42621716	0	737
gi|537102739|gb|KE687988.1|	gi|372099095|ref|NC_000081.6|	KE687988.1	NC_000081.6	78.229	1084	172	37	3521363	3522415	42622582	42623632	3.55e-176	636
gi|537102739|gb|KE687988.1|	gi|372099095|ref|NC_000081.6|	KE687988.1	NC_000081.6	75.9	1195	207	48	3522647	3523782	42623624	42624796	3.7e-146	536
gi|537102739|gb|KE687988.1|	gi|372099095|ref|NC_000081.6|	KE687988.1	NC_000081.6	77.908	765	105	36	3524349	3525065	42625616	42626364	1.4e-110	418
gi|537102739|gb|KE687988.1|	gi|372099095|ref|NC_000081.6|	KE687988.1	NC_000081.6	80.442	634	82	26	3525052	3525660	42626383	42626999	6.41e-119	446
gi|537102739|gb|KE687988.1|	gi|372099095|ref|NC_000081.6|	KE687988.1	NC_000081.6	76.952	2920	507	97	3527070	3529861	42628416	42631297	0	1511
gi|537102739|gb|KE687988.1|	gi|372099095|ref|NC_000081.6|	KE687988.1	NC_000081.6	74.18	701	132	40	3531211	3531892	42632934	42633604	6.98e-59	246
gi|537102739|gb|KE687988.1|	gi|372099095|ref|NC_000081.6|	KE687988.1	NC_000081.6	80.104	1151	190	29	3532839	3533965	42634978	42636113	0	821
gi|537102739|gb|KE687988.1|	gi|372099095|ref|NC_000081.6|	KE687988.1	NC_000081.6	80.898	1136	177	29	3548851	3549963	42657107	42658225	0	859
gi|537102739|gb|KE687988.1|	gi|372099095|ref|NC_000081.6|	KE687988.1	NC_000081.6	74.194	1674	303	70	3553732	3555346	42660180	42661783	6.06e-159	579
gi|537102739|gb|KE687988.1|	gi|372099095|ref|NC_000081.6|	KE687988.1	NC_000081.6	80.205	1071	151	33	3557641	3558705	42663963	42664978	0	747
gi|537102739|gb|KE687988.1|	gi|372099095|ref|NC_000081.6|	KE687988.1	NC_000081.6	78.358	670	98	32	3562826	3563455	42669025	42669687	3.05e-102	390
gi|537102739|gb|KE687988.1|	gi|372099095|ref|NC_000081.6|	KE687988.1	NC_000081.6	79.743	5218	707	191	3568943	3574032	42673361	42678356	0	3458
gi|537102739|gb|KE687988.1|	gi|372099095|ref|NC_000081.6|	KE687988.1	NC_000081.6	74.64	903	151	43	3575984	3576868	42680174	42681016	2.42e-83	327
gi|537102739|gb|KE687988.1|	gi|372099095|ref|NC_000081.6|	KE687988.1	NC_000081.6	84.292	1095	147	17	3580475	3581552	42683286	42684372	0	1046
gi|537102739|gb|KE687988.1|	gi|372099095|ref|NC_000081.6|	KE687988.1	NC_000081.6	80.187	1393	236	25	3581656	3583019	42684469	42685850	0	1007
gi|537102739|gb|KE687988.1|	gi|372099095|ref|NC_000081.6|	KE687988.1	NC_000081.6	78.084	1378	220	48	3591468	3592808	42693220	42694552	0	797
gi|537102739|gb|KE687988.1|	gi|372099095|ref|NC_000081.6|	KE687988.1	NC_000081.6	82.55	745	115	12	3592853	3593594	42694567	42695299	7.62e-178	641
gi|537102739|gb|KE687988.1|	gi|372099095|ref|NC_000081.6|	KE687988.1	NC_000081.6	78.835	1219	196	34	3595295	3596483	42697005	42698191	0	765
gi|537102739|gb|KE687988.1|	gi|372099095|ref|NC_000081.6|	KE687988.1	NC_000081.6	74.904	1562	300	56	3598384	3599884	42699686	42701216	5.93e-174	628
gi|537102739|gb|KE687988.1|	gi|372099095|ref|NC_000081.6|	KE687988.1	NC_000081.6	78.521	1285	201	45	3600512	3601754	42701845	42703096	0	774
gi|537102739|gb|KE687988.1|	gi|372099095|ref|NC_000081.6|	KE687988.1	NC_000081.6	74.749	1394	236	67	3604639	3605932	42704588	42705965	1.34e-140	518
gi|537102739|gb|KE687988.1|	gi|372099095|ref|NC_000081.6|	KE687988.1	NC_000081.6	73.048	2753	508	147	3608777	3611418	42707219	42709848	0	758
gi|537102739|gb|KE687988.1|	gi|372099095|ref|NC_000081.6|	KE687988.1	NC_000081.6	75.113	2431	428	109	3612563	3614908	42710990	42713328	0	974
gi|537102739|gb|KE687988.1|	gi|372099095|ref|NC_000081.6|	KE687988.1	NC_000081.6	81.458	960	133	31	3624441	3625376	42730194	42731132	0	745
gi|537102739|gb|KE687988.1|	gi|372099095|ref|NC_000081.6|	KE687988.1	NC_000081.6	79.985	1329	213	38	3625901	3627198	42733130	42734436	0	931
gi|537102739|gb|KE687988.1|	gi|372099095|ref|NC_000081.6|	KE687988.1	NC_000081.6	80.868	737	117	19	3640344	3641064	42754187	42754915	7.9e-153	558
gi|537102739|gb|KE687988.1|	gi|372099095|ref|NC_000081.6|	KE687988.1	NC_000081.6	76.731	2007	322	87	3650324	3652249	42760011	42761953	0	985
gi|537102739|gb|KE687988.1|	gi|372099095|ref|NC_000081.6|	KE687988.1	NC_000081.6	84.949	691	85	16	3657554	3658232	42768409	42769092	0	682
gi|537102739|gb|KE687988.1|	gi|372099095|ref|NC_000081.6|	KE687988.1	NC_000081.6	80.569	808	122	24	3665392	3666173	42775803	42776601	2.8e-162	590
gi|537102739|gb|KE687988.1|	gi|372099095|ref|NC_000081.6|	KE687988.1	NC_000081.6	82.66	940	124	23	3676695	3677622	42783056	42783968	0	797
gi|537102739|gb|KE687988.1|	gi|372099095|ref|NC_000081.6|	KE687988.1	NC_000081.6	80.063	1279	205	36	3679186	3680444	42787434	42788682	0	904
gi|537102739|gb|KE687988.1|	gi|372099095|ref|NC_000081.6|	KE687988.1	NC_000081.6	77.244	1270	211	49	3687821	3689046	42802415	42803650	0	673
gi|537102739|gb|KE687988.1|	gi|372099095|ref|NC_000081.6|	KE687988.1	NC_000081.6	76.488	672	134	14	3689095	3689747	42803730	42804396	2.41e-88	344
gi|537102739|gb|KE687988.1|	gi|372099095|ref|NC_000081.6|	KE687988.1	NC_000081.6	80.32	1748	251	57	3690269	3691954	42808149	42809865	0	1236
gi|537102739|gb|KE687988.1|	gi|372099095|ref|NC_000081.6|	KE687988.1	NC_000081.6	84.156	972	102	28	3704343	3705279	42822077	42823031	0	894
gi|537102739|gb|KE687988.1|	gi|372099095|ref|NC_000081.6|	KE687988.1	NC_000081.6	80.156	1154	164	46	3707150	3708264	42828028	42829155	0	802
gi|537102739|gb|KE687988.1|	gi|372099095|ref|NC_000081.6|	KE687988.1	NC_000081.6	80.685	642	102	10	3715197	3715829	42834702	42835330	6.32e-129	479
gi|537102739|gb|KE687988.1|	gi|372099095|ref|NC_000081.6|	KE687988.1	NC_000081.6	79.273	2200	370	43	3715873	3718021	42835328	42837492	0	1458
gi|537102739|gb|KE687988.1|	gi|372099095|ref|NC_000081.6|	KE687988.1	NC_000081.6	72.799	886	185	35	3729025	3729866	42847567	42848440	5.4e-60	250
gi|537102739|gb|KE687988.1|	gi|372099095|ref|NC_000081.6|	KE687988.1	NC_000081.6	79.717	1839	295	42	3732698	3734505	42850207	42851998	0	1258
gi|537102739|gb|KE687988.1|	gi|372099095|ref|NC_000081.6|	KE687988.1	NC_000081.6	80.174	575	105	9	3736469	3737037	42856446	42857017	1.08e-111	422
gi|537102739|gb|KE687988.1|	gi|372099095|ref|NC_000081.6|	KE687988.1	NC_000081.6	81.004	1374	212	35	3738922	3740278	42863280	42864621	0	1046
gi|537102739|gb|KE687988.1|	gi|372099095|ref|NC_000081.6|	KE687988.1	NC_000081.6	78.304	2134	306	94	3743697	3745736	42871497	42873567	0	1230
gi|537102739|gb|KE687988.1|	gi|372099095|ref|NC_000081.6|	KE687988.1	NC_000081.6	75.066	1516	270	74	3746751	3748202	42873558	42875029	2.78e-167	606
gi|537102739|gb|KE687988.1|	gi|372099095|ref|NC_000081.6|	KE687988.1	NC_000081.6	83.88	1799	204	46	3752753	3754513	42889641	42891391	0	1637
gi|537102739|gb|KE687988.1|	gi|372099095|ref|NC_000081.6|	KE687988.1	NC_000081.6	80.186	969	152	23	3759169	3760123	42896984	42897926	0	689
gi|537102739|gb|KE687988.1|	gi|372099095|ref|NC_000081.6|	KE687988.1	NC_000081.6	83.114	1066	135	25	3761954	3763011	42899486	42900514	0	929
gi|537102739|gb|KE687988.1|	gi|372099095|ref|NC_000081.6|	KE687988.1	NC_000081.6	75.452	1495	289	50	3767111	3768570	42908696	42910147	0	656
gi|537102739|gb|KE687988.1|	gi|372099095|ref|NC_000081.6|	KE687988.1	NC_000081.6	75.525	1381	233	62	3770267	3771595	42913689	42915016	1.69e-159	580
gi|537102739|gb|KE687988.1|	gi|372099095|ref|NC_000081.6|	KE687988.1	NC_000081.6	73.865	639	107	34	3783553	3784143	42946087	42946713	5.51e-45	200
gi|537102739|gb|KE687988.1|	gi|372099095|ref|NC_000081.6|	KE687988.1	NC_000081.6	77.629	894	143	26	3793247	3794112	42962354	42963218	2.92e-132	490
gi|537102739|gb|KE687988.1|	gi|372099095|ref|NC_000081.6|	KE687988.1	NC_000081.6	82.155	594	76	17	3795309	3795880	42965593	42966178	4.89e-130	483
gi|537102739|gb|KE687988.1|	gi|372099095|ref|NC_000081.6|	KE687988.1	NC_000081.6	80.832	793	126	22	3798759	3799534	42971154	42971937	4.65e-165	599
gi|537102739|gb|KE687988.1|	gi|372099095|ref|NC_000081.6|	KE687988.1	NC_000081.6	77.439	1179	176	46	3806294	3807441	42977146	42978265	9.93e-172	621
gi|537102739|gb|KE687988.1|	gi|372099095|ref|NC_000081.6|	KE687988.1	NC_000081.6	76.346	706	117	41	3812439	3813122	42981609	42982286	5.21e-85	333
gi|537102739|gb|KE687988.1|	gi|372099095|ref|NC_000081.6|	KE687988.1	NC_000081.6	75.878	1053	192	39	3816226	3817253	42985236	42986251	1.76e-129	481
gi|537102739|gb|KE687988.1|	gi|372099095|ref|NC_000081.6|	KE687988.1	NC_000081.6	84.293	834	111	16	3819580	3820407	42989370	42990189	0	797
gi|537102739|gb|KE687988.1|	gi|372099095|ref|NC_000081.6|	KE687988.1	NC_000081.6	85.161	620	65	15	3825884	3826490	42995092	42995697	2.15e-168	610
gi|537102739|gb|KE687988.1|	gi|372099095|ref|NC_000081.6|	KE687988.1	NC_000081.6	81.228	1449	212	37	3829662	3831096	42998110	42999512	0	1114
gi|537102739|gb|KE687988.1|	gi|372099095|ref|NC_000081.6|	KE687988.1	NC_000081.6	77.933	1074	153	48	3835503	3836524	43002957	43003998	2.16e-163	593
gi|537102739|gb|KE687988.1|	gi|372099095|ref|NC_000081.6|	KE687988.1	NC_000081.6	79.583	1773	272	49	3843433	3845170	43008991	43010708	0	1186
gi|537102739|gb|KE687988.1|	gi|372099095|ref|NC_000081.6|	KE687988.1	NC_000081.6	78.184	2929	478	98	3847723	3850569	43012562	43015411	0	1720
gi|537102739|gb|KE687988.1|	gi|372099095|ref|NC_000081.6|	KE687988.1	NC_000081.6	77.865	1405	220	52	3851208	3852593	43015861	43017193	0	787
gi|537102739|gb|KE687988.1|	gi|372099095|ref|NC_000081.6|	KE687988.1	NC_000081.6	82.48	508	62	16	3858198	3858700	43020741	43021226	3.89e-111	420
gi|537102739|gb|KE687988.1|	gi|372099095|ref|NC_000081.6|	KE687988.1	NC_000081.6	78.889	1710	267	58	3859113	3860763	43021621	43023295	0	1072
gi|537102739|gb|KE687988.1|	gi|372099095|ref|NC_000081.6|	KE687988.1	NC_000081.6	73.574	1385	256	78	3871258	3872569	43036483	43037830	6.46e-114	429
gi|537102739|gb|KE687988.1|	gi|372099095|ref|NC_000081.6|	KE687988.1	NC_000081.6	78.836	1323	217	31	3882435	3883731	43043499	43044784	0	833
gi|537102739|gb|KE687988.1|	gi|372099095|ref|NC_000081.6|	KE687988.1	NC_000081.6	79.095	2894	409	117	3883819	3886637	43044898	43047670	0	1812
gi|537102739|gb|KE687988.1|	gi|372099095|ref|NC_000081.6|	KE687988.1	NC_000081.6	80.115	870	128	32	3889816	3890666	43049219	43050062	2.78e-167	606
gi|537102739|gb|KE687988.1|	gi|372099095|ref|NC_000081.6|	KE687988.1	NC_000081.6	84.066	546	72	10	3894311	3894850	43052432	43052968	6.24e-139	512
gi|537102739|gb|KE687988.1|	gi|372099095|ref|NC_000081.6|	KE687988.1	NC_000081.6	82.781	1510	212	34	3899197	3900683	43058380	43059864	0	1304
gi|537102739|gb|KE687988.1|	gi|372099095|ref|NC_000081.6|	KE687988.1	NC_000081.6	81.984	988	144	18	3903670	3904634	43063204	43064180	0	808
gi|537102739|gb|KE687988.1|	gi|372099095|ref|NC_000081.6|	KE687988.1	NC_000081.6	78.262	2751	420	116	3912463	3915116	43071877	43074546	0	1604
gi|537102739|gb|KE687988.1|	gi|372099095|ref|NC_000081.6|	KE687988.1	NC_000081.6	73.465	1564	272	82	3921024	3922540	43079531	43080998	2.96e-122	457
gi|537102739|gb|KE687988.1|	gi|372099095|ref|NC_000081.6|	KE687988.1	NC_000081.6	82.839	1113	151	33	3923002	3924093	43081721	43082814	0	961
gi|537102739|gb|KE687988.1|	gi|372099095|ref|NC_000081.6|	KE687988.1	NC_000081.6	76.598	1158	204	45	3936885	3937999	43092849	43093982	7.84e-158	575
gi|537102739|gb|KE687988.1|	gi|372099095|ref|NC_000081.6|	KE687988.1	NC_000081.6	76.224	1001	152	50	3941171	3942138	43098340	43099287	1.38e-120	451
gi|537102739|gb|KE687988.1|	gi|372099095|ref|NC_000081.6|	KE687988.1	NC_000081.6	82.616	581	88	12	3942276	3942850	43099394	43099967	1.35e-135	501
gi|537102739|gb|KE687988.1|	gi|372099095|ref|NC_000081.6|	KE687988.1	NC_000081.6	81.951	820	103	33	3949554	3950358	43105709	43106498	0	652
gi|537102739|gb|KE687988.1|	gi|372099095|ref|NC_000081.6|	KE687988.1	NC_000081.6	80.829	772	110	24	3956031	3956792	43113064	43113807	1.01e-156	571
gi|537102739|gb|KE687988.1|	gi|372099095|ref|NC_000081.6|	KE687988.1	NC_000081.6	81.671	1113	165	29	3962051	3963146	43118616	43119706	0	889
gi|537102739|gb|KE687988.1|	gi|372099095|ref|NC_000081.6|	KE687988.1	NC_000081.6	78.169	1649	257	62	3967721	3969322	43122305	43123897	0	955
gi|537102739|gb|KE687988.1|	gi|372099095|ref|NC_000081.6|	KE687988.1	NC_000081.6	81.305	567	93	9	3980434	3980994	43136084	43136643	1.78e-119	448
gi|537102739|gb|KE687988.1|	gi|372099095|ref|NC_000081.6|	KE687988.1	NC_000081.6	76.122	1114	202	46	3983643	3984721	43138928	43140012	8.01e-143	525
gi|537102739|gb|KE687988.1|	gi|372099095|ref|NC_000081.6|	KE687988.1	NC_000081.6	80.226	1239	167	32	3998273	3999455	43164851	43166067	0	859
gi|537102739|gb|KE687988.1|	gi|372099095|ref|NC_000081.6|	KE687988.1	NC_000081.6	85.436	872	94	18	3999678	4000536	43166248	43167099	0	876
gi|537102739|gb|KE687988.1|	gi|372099095|ref|NC_000081.6|	KE687988.1	NC_000081.6	88.235	646	53	7	4000534	4001173	43167167	43167795	0	750
gi|537102739|gb|KE687988.1|	gi|372099095|ref|NC_000081.6|	KE687988.1	NC_000081.6	78.576	3132	394	152	4001825	4004863	43168259	43171206	0	1810
gi|537102739|gb|KE687988.1|	gi|372099095|ref|NC_000081.6|	KE687988.1	NC_000081.6	79.736	607	95	19	4009214	4009819	43175327	43175906	1.81e-109	414
gi|537102739|gb|KE687988.1|	gi|372099095|ref|NC_000081.6|	KE687988.1	NC_000081.6	76.807	595	111	20	4031281	4031858	43194000	43194584	8.78e-78	309
gi|537102739|gb|KE687988.1|	gi|372099095|ref|NC_000081.6|	KE687988.1	NC_000081.6	80.185	1408	202	48	4033270	4034616	43195055	43196446	0	983
gi|537102739|gb|KE687988.1|	gi|372099095|ref|NC_000081.6|	KE687988.1	NC_000081.6	81.319	1001	137	32	4035263	4036237	43197163	43198139	0	767
gi|537102739|gb|KE687988.1|	gi|372099095|ref|NC_000081.6|	KE687988.1	NC_000081.6	77.645	1758	284	77	4041162	4042857	43202334	43204044	0	968
gi|537102739|gb|KE687988.1|	gi|372099095|ref|NC_000081.6|	KE687988.1	NC_000081.6	74.371	2704	474	130	4042862	4045492	43204211	43206768	0	952
gi|537102739|gb|KE687988.1|	gi|372099095|ref|NC_000081.6|	KE687988.1	NC_000081.6	77.855	718	123	22	4047587	4048286	43210780	43211479	6.51e-109	412
gi|537102739|gb|KE687988.1|	gi|372099095|ref|NC_000081.6|	KE687988.1	NC_000081.6	78.303	825	122	40	4049778	4050568	43213090	43213891	6.32e-129	479
gi|537102739|gb|KE687988.1|	gi|372099095|ref|NC_000081.6|	KE687988.1	NC_000081.6	79.556	1262	199	38	4051743	4052977	43215688	43216917	0	846
gi|537102739|gb|KE687988.1|	gi|372099095|ref|NC_000081.6|	KE687988.1	NC_000081.6	77.909	507	69	22	4053809	4054299	43218648	43219127	8.91e-68	276
gi|537102739|gb|KE687988.1|	gi|372099095|ref|NC_000081.6|	KE687988.1	NC_000081.6	82.892	567	79	16	4056660	4057219	43225938	43226493	2.26e-133	494
gi|537102739|gb|KE687988.1|	gi|372099095|ref|NC_000081.6|	KE687988.1	NC_000081.6	76.342	1285	198	70	4058279	4059503	43231142	43232380	7.79e-163	592
gi|537102739|gb|KE687988.1|	gi|372099095|ref|NC_000081.6|	KE687988.1	NC_000081.6	80.952	525	73	21	4068660	4069174	43251228	43251735	3.05e-102	390
gi|537102739|gb|KE687988.1|	gi|372099095|ref|NC_000081.6|	KE687988.1	NC_000081.6	78.285	548	83	21	4069318	4069833	43251838	43252381	4.06e-81	320
gi|537102739|gb|KE687988.1|	gi|372099095|ref|NC_000081.6|	KE687988.1	NC_000081.6	77.724	2680	413	119	4076318	4078906	43260161	43262747	0	1472
gi|537102739|gb|KE687988.1|	gi|372099095|ref|NC_000081.6|	KE687988.1	NC_000081.6	80.894	2104	262	81	4086134	4088180	43268049	43270069	0	1530
gi|537102739|gb|KE687988.1|	gi|372099095|ref|NC_000081.6|	KE687988.1	NC_000081.6	85.07	643	73	16	4112149	4112782	43308246	43308874	1.28e-175	634
gi|537076261|gb|KE691351.1|	gi|372099095|ref|NC_000081.6|	KE691351.1	NC_000081.6	75.367	1023	186	49	732995	733972	43356622	43355621	8.89e-116	433
gi|537076261|gb|KE691351.1|	gi|372099095|ref|NC_000081.6|	KE691351.1	NC_000081.6	84.466	515	61	7	725142	725651	43366890	43366390	5.2e-133	490
gi|537076261|gb|KE691351.1|	gi|372099095|ref|NC_000081.6|	KE691351.1	NC_000081.6	82.5	760	120	9	711491	712243	43376089	43375336	0	654
gi|537076261|gb|KE691351.1|	gi|372099095|ref|NC_000081.6|	KE691351.1	NC_000081.6	78.712	761	117	26	690816	691539	43390122	43389370	8.77e-126	466
gi|537076261|gb|KE691351.1|	gi|372099095|ref|NC_000081.6|	KE691351.1	NC_000081.6	77.154	2066	303	94	674977	676973	43400433	43398468	0	1044
gi|537076261|gb|KE691351.1|	gi|372099095|ref|NC_000081.6|	KE691351.1	NC_000081.6	78.618	1071	179	35	671087	672131	43404558	43403512	0	664
gi|537076261|gb|KE691351.1|	gi|372099095|ref|NC_000081.6|	KE691351.1	NC_000081.6	79.097	952	140	33	666701	667619	43406324	43405399	2.3e-166	601
gi|537076261|gb|KE691351.1|	gi|372099095|ref|NC_000081.6|	KE691351.1	NC_000081.6	76.371	529	65	28	650224	650716	43415640	43415136	1.25e-54	230
gi|537076261|gb|KE691351.1|	gi|372099095|ref|NC_000081.6|	KE691351.1	NC_000081.6	79.862	1162	171	47	638705	639845	43433524	43432405	0	791
gi|537076261|gb|KE691351.1|	gi|372099095|ref|NC_000081.6|	KE691351.1	NC_000081.6	82.617	512	80	7	603236	603743	43457810	43457304	4.11e-119	444
gi|537076261|gb|KE691351.1|	gi|372099095|ref|NC_000081.6|	KE691351.1	NC_000081.6	77.717	727	123	24	602495	603210	43458583	43457885	1.5e-108	409
gi|537076261|gb|KE691351.1|	gi|372099095|ref|NC_000081.6|	KE691351.1	NC_000081.6	81.602	924	145	19	599197	600113	43461715	43460810	0	741
gi|537076261|gb|KE691351.1|	gi|372099095|ref|NC_000081.6|	KE691351.1	NC_000081.6	81.129	620	82	21	580563	581152	43492674	43492060	3.15e-125	464
gi|537076261|gb|KE691351.1|	gi|372099095|ref|NC_000081.6|	KE691351.1	NC_000081.6	77.368	570	77	26	579910	580462	43493299	43492765	5.66e-73	291
gi|537076261|gb|KE691351.1|	gi|372099095|ref|NC_000081.6|	KE691351.1	NC_000081.6	75.966	699	132	24	577400	578075	43497192	43496507	4.32e-84	327
gi|537076261|gb|KE691351.1|	gi|372099095|ref|NC_000081.6|	KE691351.1	NC_000081.6	85.036	1958	232	36	567049	568975	43508777	43506850	0	1936
gi|537076261|gb|KE691351.1|	gi|372099095|ref|NC_000081.6|	KE691351.1	NC_000081.6	77.561	1640	252	61	564062	565630	43511851	43510257	0	883
gi|537076261|gb|KE691351.1|	gi|372099095|ref|NC_000081.6|	KE691351.1	NC_000081.6	83.239	531	69	14	561604	562126	43514169	43513651	6.78e-127	470
gi|537076261|gb|KE691351.1|	gi|372099095|ref|NC_000081.6|	KE691351.1	NC_000081.6	78.222	1451	228	58	554001	555387	43528556	43527130	0	848
gi|537076261|gb|KE691351.1|	gi|372099095|ref|NC_000081.6|	KE691351.1	NC_000081.6	78.378	592	95	22	548994	549569	43532978	43532404	7.12e-92	353
gi|537076261|gb|KE691351.1|	gi|372099095|ref|NC_000081.6|	KE691351.1	NC_000081.6	77.831	1678	261	70	547053	548660	43535656	43534020	0	935
gi|537076261|gb|KE691351.1|	gi|372099095|ref|NC_000081.6|	KE691351.1	NC_000081.6	78.373	2987	469	132	534235	537131	43547128	43544229	0	1773
gi|537076261|gb|KE691351.1|	gi|372099095|ref|NC_000081.6|	KE691351.1	NC_000081.6	79.891	1646	220	54	521679	523251	43564964	43563357	0	1103
gi|537076261|gb|KE691351.1|	gi|372099095|ref|NC_000081.6|	KE691351.1	NC_000081.6	80.28	857	124	22	512150	512968	43581824	43580975	1.78e-167	604
gi|537076261|gb|KE691351.1|	gi|372099095|ref|NC_000081.6|	KE691351.1	NC_000081.6	75.055	902	156	35	505099	505980	43590362	43589510	1.98e-92	355
gi|537076261|gb|KE691351.1|	gi|372099095|ref|NC_000081.6|	KE691351.1	NC_000081.6	81.384	1026	148	31	500026	501030	43607211	43606208	0	797
gi|537076261|gb|KE691351.1|	gi|372099095|ref|NC_000081.6|	KE691351.1	NC_000081.6	81.093	1629	231	49	492747	494329	43615356	43613759	0	1230
gi|537076261|gb|KE691351.1|	gi|372099095|ref|NC_000081.6|	KE691351.1	NC_000081.6	84.644	534	75	6	484555	485082	43622535	43622003	1.43e-143	525
gi|537076261|gb|KE691351.1|	gi|372099095|ref|NC_000081.6|	KE691351.1	NC_000081.6	76.735	533	99	19	470237	470759	43648622	43648105	5.7e-68	274
gi|537076261|gb|KE691351.1|	gi|372099095|ref|NC_000081.6|	KE691351.1	NC_000081.6	83.11	1196	171	23	468960	470140	43649925	43648746	0	1061
gi|537076261|gb|KE691351.1|	gi|372099095|ref|NC_000081.6|	KE691351.1	NC_000081.6	76.735	2089	355	98	456929	458935	43662911	43660872	0	1044
gi|537076261|gb|KE691351.1|	gi|372099095|ref|NC_000081.6|	KE691351.1	NC_000081.6	78.323	2302	331	103	454693	456922	43665160	43662955	0	1332
gi|537076261|gb|KE691351.1|	gi|372099095|ref|NC_000081.6|	KE691351.1	NC_000081.6	76.451	896	148	36	448919	449798	43671840	43670992	4.14e-114	427
gi|537076261|gb|KE691351.1|	gi|372099095|ref|NC_000081.6|	KE691351.1	NC_000081.6	75.128	1946	344	76	446105	447984	43678290	43676419	0	784
gi|537076261|gb|KE691351.1|	gi|372099095|ref|NC_000081.6|	KE691351.1	NC_000081.6	80.374	963	155	27	444622	445573	43680790	43679851	0	701
gi|537076261|gb|KE691351.1|	gi|372099095|ref|NC_000081.6|	KE691351.1	NC_000081.6	78.093	1374	229	41	437981	439304	43685510	43684159	0	804
gi|537076261|gb|KE691351.1|	gi|372099095|ref|NC_000081.6|	KE691351.1	NC_000081.6	83.824	544	82	4	436277	436816	43686148	43685607	1.11e-139	512
gi|537076261|gb|KE691351.1|	gi|372099095|ref|NC_000081.6|	KE691351.1	NC_000081.6	79.335	963	159	32	432055	432993	43692954	43692008	4.88e-178	640
gi|537076261|gb|KE691351.1|	gi|372099095|ref|NC_000081.6|	KE691351.1	NC_000081.6	78.559	1194	182	55	418939	420091	43708764	43707604	0	719
gi|537076261|gb|KE691351.1|	gi|372099095|ref|NC_000081.6|	KE691351.1	NC_000081.6	78.804	1538	248	58	411114	412607	43717982	43716479	0	963
gi|537076261|gb|KE691351.1|	gi|372099095|ref|NC_000081.6|	KE691351.1	NC_000081.6	83.252	1224	154	21	405253	406455	43731958	43730765	0	1077
gi|537076261|gb|KE691351.1|	gi|372099095|ref|NC_000081.6|	KE691351.1	NC_000081.6	79.29	1381	203	49	400422	401780	43734845	43733526	0	889
gi|537076261|gb|KE691351.1|	gi|372099095|ref|NC_000081.6|	KE691351.1	NC_000081.6	82.877	987	126	26	398007	398974	43737616	43736654	0	846
gi|537076261|gb|KE691351.1|	gi|372099095|ref|NC_000081.6|	KE691351.1	NC_000081.6	78.216	1446	219	53	392597	393995	43752061	43750665	0	837
gi|537076261|gb|KE691351.1|	gi|372099095|ref|NC_000081.6|	KE691351.1	NC_000081.6	79.111	1283	191	44	382363	383603	43765638	43764391	0	813
gi|537076261|gb|KE691351.1|	gi|372099095|ref|NC_000081.6|	KE691351.1	NC_000081.6	79.267	1201	171	38	379147	380306	43768838	43767675	0	767
gi|537076261|gb|KE691351.1|	gi|372099095|ref|NC_000081.6|	KE691351.1	NC_000081.6	76.642	2132	326	104	375979	378035	43774610	43772576	0	1020
gi|537076261|gb|KE691351.1|	gi|372099095|ref|NC_000081.6|	KE691351.1	NC_000081.6	72.72	1272	270	45	371571	372814	43781306	43780084	1.98e-92	355
gi|537076261|gb|KE691351.1|	gi|372099095|ref|NC_000081.6|	KE691351.1	NC_000081.6	81.4	1043	135	25	336790	337805	43846018	43845008	0	797
gi|537076261|gb|KE691351.1|	gi|372099095|ref|NC_000081.6|	KE691351.1	NC_000081.6	77.338	1187	204	43	333708	334869	43849570	43848424	1.36e-178	641
gi|537076261|gb|KE691351.1|	gi|372099095|ref|NC_000081.6|	KE691351.1	NC_000081.6	75.936	1122	204	41	332598	333696	43851222	43850144	8.58e-141	516
gi|537076261|gb|KE691351.1|	gi|372099095|ref|NC_000081.6|	KE691351.1	NC_000081.6	76.654	801	157	23	320476	321256	43862899	43862109	8.96e-111	416
gi|537076261|gb|KE691351.1|	gi|372099095|ref|NC_000081.6|	KE691351.1	NC_000081.6	81.863	2641	373	77	315233	317830	43868331	43865754	0	2126
gi|537076261|gb|KE691351.1|	gi|372099095|ref|NC_000081.6|	KE691351.1	NC_000081.6	76.508	630	110	21	314224	314849	43869313	43868718	1.56e-78	309
gi|537076261|gb|KE691351.1|	gi|372099095|ref|NC_000081.6|	KE691351.1	NC_000081.6	80.552	797	122	24	293594	294369	43899907	43899123	8.34e-161	582
gi|537076261|gb|KE691351.1|	gi|372099095|ref|NC_000081.6|	KE691351.1	NC_000081.6	78.258	1481	216	53	283564	284977	43918233	43916792	0	854
gi|537076261|gb|KE691351.1|	gi|372099095|ref|NC_000081.6|	KE691351.1	NC_000081.6	80.984	1057	163	28	266446	267482	43942870	43941832	0	804
gi|537076261|gb|KE691351.1|	gi|372099095|ref|NC_000081.6|	KE691351.1	NC_000081.6	76.145	830	149	38	265246	266052	43944255	43943452	5.43e-103	390
gi|537076261|gb|KE691351.1|	gi|372099095|ref|NC_000081.6|	KE691351.1	NC_000081.6	80.216	556	91	15	261261	261807	43953638	43953093	9.02e-106	399
gi|537076261|gb|KE691351.1|	gi|372099095|ref|NC_000081.6|	KE691351.1	NC_000081.6	76.407	1208	205	56	234420	235589	44005841	44004676	1.08e-159	579
gi|537076261|gb|KE691351.1|	gi|372099095|ref|NC_000081.6|	KE691351.1	NC_000081.6	76.357	774	135	35	228215	228958	44020059	44019304	1.97e-97	372
gi|537076261|gb|KE691351.1|	gi|372099095|ref|NC_000081.6|	KE691351.1	NC_000081.6	73.211	2068	383	94	214019	216002	44037882	44035902	1.39e-163	592
gi|537076261|gb|KE691351.1|	gi|372099095|ref|NC_000081.6|	KE691351.1	NC_000081.6	74.931	722	134	31	212767	213468	44038969	44038275	7.33e-72	287
gi|537076261|gb|KE691351.1|	gi|372099095|ref|NC_000081.6|	KE691351.1	NC_000081.6	78.191	752	128	17	200765	201500	44057986	44057255	3.18e-120	448
gi|537076261|gb|KE691351.1|	gi|372099095|ref|NC_000081.6|	KE691351.1	NC_000081.6	77.166	1362	210	63	192498	193774	44068130	44066785	0	699
gi|537076261|gb|KE691351.1|	gi|372099095|ref|NC_000081.6|	KE691351.1	NC_000081.6	78.049	1312	233	35	181359	182650	44075772	44074496	0	776
gi|537076261|gb|KE691351.1|	gi|372099095|ref|NC_000081.6|	KE691351.1	NC_000081.6	75.809	1422	254	54	145415	146800	44142906	44141539	1.76e-177	638
gi|537076261|gb|KE691351.1|	gi|372099095|ref|NC_000081.6|	KE691351.1	NC_000081.6	79.259	675	103	24	128184	128838	44155306	44154649	6.87e-117	436
gi|537076261|gb|KE691351.1|	gi|372099095|ref|NC_000081.6|	KE691351.1	NC_000081.6	74.769	650	133	25	120286	120920	44158582	44157949	1.23e-64	263
gi|537076261|gb|KE691351.1|	gi|372099095|ref|NC_000081.6|	KE691351.1	NC_000081.6	78.333	1020	158	39	115053	116043	44165614	44164629	2.3e-166	601
gi|537076261|gb|KE691351.1|	gi|372099095|ref|NC_000081.6|	KE691351.1	NC_000081.6	75.693	1839	317	89	107277	109044	44183020	44181241	0	800
gi|537076261|gb|KE691351.1|	gi|372099095|ref|NC_000081.6|	KE691351.1	NC_000081.6	75.223	1235	212	59	104487	105700	44186544	44185383	8.64e-136	499
gi|537076261|gb|KE691351.1|	gi|372099095|ref|NC_000081.6|	KE691351.1	NC_000081.6	75.588	1913	329	79	102411	104260	44188520	44186683	0	819
gi|537076261|gb|KE691351.1|	gi|372099095|ref|NC_000081.6|	KE691351.1	NC_000081.6	78.094	1123	160	36	94063	95161	44196438	44195378	8.17e-176	632
gi|537076261|gb|KE691351.1|	gi|372099095|ref|NC_000081.6|	KE691351.1	NC_000081.6	80.617	2172	333	47	91522	93664	44198961	44196849	0	1598
gi|537076261|gb|KE691351.1|	gi|372099095|ref|NC_000081.6|	KE691351.1	NC_000081.6	74.759	725	130	35	74619	75303	44215625	44214914	1.59e-68	276
gi|537076261|gb|KE691351.1|	gi|372099095|ref|NC_000081.6|	KE691351.1	NC_000081.6	73.635	1612	292	76	72928	74464	44217186	44215633	8.64e-136	499
gi|537076261|gb|KE691351.1|	gi|372099095|ref|NC_000081.6|	KE691351.1	NC_000081.6	76.147	981	158	39	70035	70977	44219499	44218557	1.14e-119	446
gi|537076261|gb|KE691351.1|	gi|372099095|ref|NC_000081.6|	KE691351.1	NC_000081.6	81.936	692	90	20	67775	68455	44222073	44221406	6.54e-152	553
gi|537076261|gb|KE691351.1|	gi|372099095|ref|NC_000081.6|	KE691351.1	NC_000081.6	83.028	819	110	18	64696	65508	44229915	44229120	0	715
gi|537076261|gb|KE691351.1|	gi|372099095|ref|NC_000081.6|	KE691351.1	NC_000081.6	77.806	784	131	23	62621	63378	44232165	44231399	4.11e-119	444
gi|537076261|gb|KE691351.1|	gi|372099095|ref|NC_000081.6|	KE691351.1	NC_000081.6	76.058	756	123	36	42940	43658	44265949	44265215	5.54e-88	340
gi|537076261|gb|KE691351.1|	gi|372099095|ref|NC_000081.6|	KE691351.1	NC_000081.6	79.333	750	122	18	39881	40617	44275356	44274627	1.12e-134	496
gi|537076261|gb|KE691351.1|	gi|372099095|ref|NC_000081.6|	KE691351.1	NC_000081.6	75.694	1440	285	48	32597	33999	44280710	44279299	0	660
gi|537076261|gb|KE691351.1|	gi|372099095|ref|NC_000081.6|	KE691351.1	NC_000081.6	77.84	537	84	28	31501	32021	44281796	44281279	9.41e-76	300
gi|537076261|gb|KE691351.1|	gi|372099095|ref|NC_000081.6|	KE691351.1	NC_000081.6	76.779	1012	190	33	23616	24602	44302055	44301064	1.43e-143	525
gi|537094633|gb|KE688988.1|	gi|372099095|ref|NC_000081.6|	KE688988.1	NC_000081.6	79.296	739	102	26	22060	22761	44360053	44360777	3.49e-126	470
gi|537094633|gb|KE688988.1|	gi|372099095|ref|NC_000081.6|	KE688988.1	NC_000081.6	76.41	780	136	36	36849	37600	44379815	44380574	2.18e-98	377
gi|537094633|gb|KE688988.1|	gi|372099095|ref|NC_000081.6|	KE688988.1	NC_000081.6	73.207	739	160	21	38199	38910	44380648	44381375	4.98e-55	233
gi|537094633|gb|KE688988.1|	gi|372099095|ref|NC_000081.6|	KE688988.1	NC_000081.6	73.469	1323	241	68	40611	41905	44388124	44389364	1.67e-104	398
gi|537094633|gb|KE688988.1|	gi|372099095|ref|NC_000081.6|	KE688988.1	NC_000081.6	75.907	1295	236	49	43421	44670	44397188	44398451	1.98e-163	593
gi|537094633|gb|KE688988.1|	gi|372099095|ref|NC_000081.6|	KE688988.1	NC_000081.6	78.025	1306	204	53	57284	58554	44420433	44421690	0	745
gi|537094633|gb|KE688988.1|	gi|372099095|ref|NC_000081.6|	KE688988.1	NC_000081.6	78.752	1779	272	71	68731	70483	44429387	44431085	0	1094
gi|537094633|gb|KE688988.1|	gi|372099095|ref|NC_000081.6|	KE688988.1	NC_000081.6	74.2	1000	186	45	70992	71951	44431608	44432575	1.32e-90	351
gi|537094633|gb|KE688988.1|	gi|372099095|ref|NC_000081.6|	KE688988.1	NC_000081.6	79.425	1531	214	66	72315	73789	44433093	44434578	0	989
gi|537094633|gb|KE688988.1|	gi|372099095|ref|NC_000081.6|	KE688988.1	NC_000081.6	85.714	938	83	33	74364	75271	44435504	44436420	0	942
gi|537094633|gb|KE688988.1|	gi|372099095|ref|NC_000081.6|	KE688988.1	NC_000081.6	86.133	512	52	15	76902	77411	44437993	44438487	1.22e-145	534
gi|537094633|gb|KE688988.1|	gi|372099095|ref|NC_000081.6|	KE688988.1	NC_000081.6	76.048	1574	275	59	103502	105020	44466039	44467565	0	725
gi|537094633|gb|KE688988.1|	gi|372099095|ref|NC_000081.6|	KE688988.1	NC_000081.6	72.381	630	128	29	109351	109948	44481387	44482002	3.09e-32	158
gi|537094633|gb|KE688988.1|	gi|372099095|ref|NC_000081.6|	KE688988.1	NC_000081.6	79.252	829	138	21	116378	117190	44487954	44488764	1.57e-149	547
gi|537094633|gb|KE688988.1|	gi|372099095|ref|NC_000081.6|	KE688988.1	NC_000081.6	80.563	710	118	14	123422	124124	44495007	44495703	5.68e-144	529
gi|537094633|gb|KE688988.1|	gi|372099095|ref|NC_000081.6|	KE688988.1	NC_000081.6	79.48	1691	261	43	128735	130390	44497870	44499509	0	1122
gi|537094633|gb|KE688988.1|	gi|372099095|ref|NC_000081.6|	KE688988.1	NC_000081.6	76.927	2011	323	90	130916	132838	44499696	44501653	0	1013
gi|537094633|gb|KE688988.1|	gi|372099095|ref|NC_000081.6|	KE688988.1	NC_000081.6	80.101	1392	213	49	134604	135963	44503042	44504401	0	977
gi|537094633|gb|KE688988.1|	gi|372099095|ref|NC_000081.6|	KE688988.1	NC_000081.6	84.032	883	122	14	144173	145052	44510895	44511761	0	832
gi|537094633|gb|KE688988.1|	gi|372099095|ref|NC_000081.6|	KE688988.1	NC_000081.6	76.561	1105	192	43	147494	148571	44514183	44515247	2.03e-148	544
gi|537094633|gb|KE688988.1|	gi|372099095|ref|NC_000081.6|	KE688988.1	NC_000081.6	72.086	935	163	66	149786	150666	44516600	44517490	3.04e-42	191
gi|537094633|gb|KE688988.1|	gi|372099095|ref|NC_000081.6|	KE688988.1	NC_000081.6	79.321	2002	325	64	152778	154744	44519402	44521349	0	1321
gi|537094633|gb|KE688988.1|	gi|372099095|ref|NC_000081.6|	KE688988.1	NC_000081.6	76.663	2511	427	104	156901	159349	44523127	44525540	0	1243
gi|537094633|gb|KE688988.1|	gi|372099095|ref|NC_000081.6|	KE688988.1	NC_000081.6	80.647	2041	304	55	165057	167034	44528575	44530587	0	1496
gi|537094633|gb|KE688988.1|	gi|372099095|ref|NC_000081.6|	KE688988.1	NC_000081.6	76.568	1929	349	64	173380	175246	44535955	44537842	0	963
gi|537094633|gb|KE688988.1|	gi|372099095|ref|NC_000081.6|	KE688988.1	NC_000081.6	79.251	641	98	21	179691	180304	44541819	44542451	1.66e-109	414
gi|537094633|gb|KE688988.1|	gi|372099095|ref|NC_000081.6|	KE688988.1	NC_000081.6	80.521	1304	196	34	182207	183474	44544444	44545725	0	948
gi|537094633|gb|KE688988.1|	gi|372099095|ref|NC_000081.6|	KE688988.1	NC_000081.6	88.91	1073	119	0	185019	186091	44546449	44547521	0	1323
gi|537094633|gb|KE688988.1|	gi|372099095|ref|NC_000081.6|	KE688988.1	NC_000081.6	75.501	849	174	21	188834	189675	44551979	44552800	1.3e-100	385
gi|537094633|gb|KE688988.1|	gi|372099095|ref|NC_000081.6|	KE688988.1	NC_000081.6	75.784	925	155	43	193878	194761	44557212	44558108	3.59e-106	403
gi|537094633|gb|KE688988.1|	gi|372099095|ref|NC_000081.6|	KE688988.1	NC_000081.6	75.756	1588	245	85	196884	198385	44560066	44561599	0	671
gi|537094633|gb|KE688988.1|	gi|372099095|ref|NC_000081.6|	KE688988.1	NC_000081.6	78.718	1123	183	32	199285	200368	44562302	44563407	0	699
gi|537094633|gb|KE688988.1|	gi|372099095|ref|NC_000081.6|	KE688988.1	NC_000081.6	78.873	852	130	41	202556	203378	44565621	44566451	1.58e-144	531
gi|537094633|gb|KE688988.1|	gi|372099095|ref|NC_000081.6|	KE688988.1	NC_000081.6	78.378	592	80	22	208478	209067	44569716	44570261	2.86e-87	340
gi|537094633|gb|KE688988.1|	gi|372099095|ref|NC_000081.6|	KE688988.1	NC_000081.6	82.453	530	75	17	213384	213903	44574275	44574796	1.64e-119	448
gi|537094633|gb|KE688988.1|	gi|372099095|ref|NC_000081.6|	KE688988.1	NC_000081.6	77.43	1214	227	36	215206	216405	44577500	44578680	0	680
gi|537094633|gb|KE688988.1|	gi|372099095|ref|NC_000081.6|	KE688988.1	NC_000081.6	76.355	812	127	35	218127	218906	44580835	44581613	7.83e-98	375
gi|537094633|gb|KE688988.1|	gi|372099095|ref|NC_000081.6|	KE688988.1	NC_000081.6	80.915	503	83	8	219542	220034	44582079	44582578	1.3e-100	385
gi|537094633|gb|KE688988.1|	gi|372099095|ref|NC_000081.6|	KE688988.1	NC_000081.6	77.839	1462	222	68	221403	222822	44583577	44584978	0	811
gi|537094633|gb|KE688988.1|	gi|372099095|ref|NC_000081.6|	KE688988.1	NC_000081.6	77.572	1351	219	47	227230	228525	44589099	44590420	0	739
gi|537094633|gb|KE688988.1|	gi|372099095|ref|NC_000081.6|	KE688988.1	NC_000081.6	78.539	671	112	21	229796	230460	44591422	44592066	5.97e-109	412
gi|537094633|gb|KE688988.1|	gi|372099095|ref|NC_000081.6|	KE688988.1	NC_000081.6	81.03	738	120	13	233134	233865	44594341	44595064	3.35e-156	569
gi|537094633|gb|KE688988.1|	gi|372099095|ref|NC_000081.6|	KE688988.1	NC_000081.6	77.087	1126	179	41	234265	235348	44596269	44597357	2e-158	577
gi|537094633|gb|KE688988.1|	gi|372099095|ref|NC_000081.6|	KE688988.1	NC_000081.6	75.52	817	128	45	247582	248354	44624402	44625190	1.33e-85	335
gi|537094633|gb|KE688988.1|	gi|372099095|ref|NC_000081.6|	KE688988.1	NC_000081.6	79.468	526	92	12	251787	252304	44628370	44628887	7.88e-93	359
gi|537094633|gb|KE688988.1|	gi|372099095|ref|NC_000081.6|	KE688988.1	NC_000081.6	77.015	1253	197	56	253259	254475	44630008	44631205	1.17e-175	634
gi|537094633|gb|KE688988.1|	gi|372099095|ref|NC_000081.6|	KE688988.1	NC_000081.6	75.08	939	165	41	256155	257068	44636014	44636908	2.82e-97	374
gi|537094633|gb|KE688988.1|	gi|372099095|ref|NC_000081.6|	KE688988.1	NC_000081.6	81.833	1222	176	28	259710	260915	44640007	44641198	0	985
gi|537094633|gb|KE688988.1|	gi|372099095|ref|NC_000081.6|	KE688988.1	NC_000081.6	73.83	940	155	55	261537	262457	44641985	44642852	1.05e-71	289
gi|537094633|gb|KE688988.1|	gi|372099095|ref|NC_000081.6|	KE688988.1	NC_000081.6	79.082	1176	150	40	274313	275434	44672544	44673677	0	721
gi|537094633|gb|KE688988.1|	gi|372099095|ref|NC_000081.6|	KE688988.1	NC_000081.6	78.931	636	89	30	276544	277160	44674948	44675557	2.8e-102	390
gi|537094633|gb|KE688988.1|	gi|372099095|ref|NC_000081.6|	KE688988.1	NC_000081.6	83.008	512	74	8	278731	279231	44677351	44677860	1.26e-120	451
gi|537094633|gb|KE688988.1|	gi|372099095|ref|NC_000081.6|	KE688988.1	NC_000081.6	77.315	1080	174	30	294523	295582	44694241	44695269	9.3e-157	571
gi|537094633|gb|KE688988.1|	gi|372099095|ref|NC_000081.6|	KE688988.1	NC_000081.6	77.239	536	92	19	303094	303622	44704387	44704899	3.77e-71	287
gi|537094633|gb|KE688988.1|	gi|372099095|ref|NC_000081.6|	KE688988.1	NC_000081.6	77.184	1385	204	70	303852	305156	44705126	44706478	0	704
gi|537094633|gb|KE688988.1|	gi|372099095|ref|NC_000081.6|	KE688988.1	NC_000081.6	78.798	1481	219	59	305204	306615	44706469	44707923	0	907
gi|537094633|gb|KE688988.1|	gi|372099095|ref|NC_000081.6|	KE688988.1	NC_000081.6	77.85	1079	191	30	309578	310638	44711254	44712302	7.04e-173	625
gi|537094633|gb|KE688988.1|	gi|372099095|ref|NC_000081.6|	KE688988.1	NC_000081.6	76.714	773	124	39	313239	313995	44716221	44716953	6.05e-99	379
gi|537094633|gb|KE688988.1|	gi|372099095|ref|NC_000081.6|	KE688988.1	NC_000081.6	76.531	1176	191	47	314653	315804	44716957	44718071	1.56e-154	564
gi|537094633|gb|KE688988.1|	gi|372099095|ref|NC_000081.6|	KE688988.1	NC_000081.6	73.444	1446	263	78	329368	330756	44734762	44736143	1.65e-114	431
gi|537094633|gb|KE688988.1|	gi|372099095|ref|NC_000081.6|	KE688988.1	NC_000081.6	77.961	608	86	24	338511	339086	44740559	44741150	3.69e-86	337
gi|537094633|gb|KE688988.1|	gi|372099095|ref|NC_000081.6|	KE688988.1	NC_000081.6	76.669	1543	254	68	339746	341244	44742146	44743626	0	758
gi|537094633|gb|KE688988.1|	gi|372099095|ref|NC_000081.6|	KE688988.1	NC_000081.6	76.275	510	92	14	342714	343211	44745706	44746198	2.3e-58	244
gi|537094633|gb|KE688988.1|	gi|372099095|ref|NC_000081.6|	KE688988.1	NC_000081.6	80	1160	165	32	343950	345094	44746907	44748014	0	795
gi|537094633|gb|KE688988.1|	gi|372099095|ref|NC_000081.6|	KE688988.1	NC_000081.6	80.38	2737	331	115	347638	350311	44750506	44753099	0	1890
gi|537094633|gb|KE688988.1|	gi|372099095|ref|NC_000081.6|	KE688988.1	NC_000081.6	76.053	1424	219	78	354502	355864	44757503	44758865	5.44e-174	628
gi|537094633|gb|KE688988.1|	gi|372099095|ref|NC_000081.6|	KE688988.1	NC_000081.6	80.354	1074	139	49	356848	357913	44759820	44760829	0	749
gi|537094633|gb|KE688988.1|	gi|372099095|ref|NC_000081.6|	KE688988.1	NC_000081.6	75.077	650	124	23	374917	375548	44779856	44780485	1.37e-65	268
gi|537094633|gb|KE688988.1|	gi|372099095|ref|NC_000081.6|	KE688988.1	NC_000081.6	73.703	2198	395	102	375971	378032	44780761	44782911	0	688
gi|537094633|gb|KE688988.1|	gi|372099095|ref|NC_000081.6|	KE688988.1	NC_000081.6	78.892	1895	304	57	382567	384423	44786775	44788611	0	1195
gi|537094633|gb|KE688988.1|	gi|372099095|ref|NC_000081.6|	KE688988.1	NC_000081.6	76.76	1179	199	52	388281	389421	44804324	44805465	2.57e-162	590
gi|537094633|gb|KE688988.1|	gi|372099095|ref|NC_000081.6|	KE688988.1	NC_000081.6	77.151	1011	155	47	394863	395841	44810269	44811235	1.23e-140	518
gi|537094633|gb|KE688988.1|	gi|372099095|ref|NC_000081.6|	KE688988.1	NC_000081.6	81.902	2061	294	53	397789	399805	44814079	44816104	0	1666
gi|537094633|gb|KE688988.1|	gi|372099095|ref|NC_000081.6|	KE688988.1	NC_000081.6	76.994	865	137	44	400894	401716	44818645	44819489	9.84e-117	438
gi|537094633|gb|KE688988.1|	gi|372099095|ref|NC_000081.6|	KE688988.1	NC_000081.6	78.242	1388	214	54	403268	404618	44820683	44822019	0	809
gi|537094633|gb|KE688988.1|	gi|372099095|ref|NC_000081.6|	KE688988.1	NC_000081.6	75.792	979	146	46	428278	429200	44851236	44852179	2.15e-108	411
gi|537094633|gb|KE688988.1|	gi|372099095|ref|NC_000081.6|	KE688988.1	NC_000081.6	74.932	1097	201	46	429455	430518	44852629	44853684	1.27e-115	435
gi|537094633|gb|KE688988.1|	gi|372099095|ref|NC_000081.6|	KE688988.1	NC_000081.6	77.825	1168	185	45	444802	445920	44875393	44876535	0	654
gi|537094633|gb|KE688988.1|	gi|372099095|ref|NC_000081.6|	KE688988.1	NC_000081.6	83.431	4104	578	57	447883	451946	44880945	44884986	0	3718
gi|537094633|gb|KE688988.1|	gi|372099095|ref|NC_000081.6|	KE688988.1	NC_000081.6	83.829	773	104	15	460779	461541	44897255	44898016	0	715
gi|537094633|gb|KE688988.1|	gi|372099095|ref|NC_000081.6|	KE688988.1	NC_000081.6	78.894	796	133	23	465423	466197	44903669	44904450	2.66e-137	507
gi|537094633|gb|KE688988.1|	gi|372099095|ref|NC_000081.6|	KE688988.1	NC_000081.6	76.828	1545	273	42	476858	478362	44914272	44915771	0	791
gi|537094633|gb|KE688988.1|	gi|372099095|ref|NC_000081.6|	KE688988.1	NC_000081.6	77.335	1884	313	67	478559	480390	44916082	44917903	0	1009
gi|537094633|gb|KE688988.1|	gi|372099095|ref|NC_000081.6|	KE688988.1	NC_000081.6	81.978	910	128	15	490847	491749	44929834	44930714	0	739
gi|537094633|gb|KE688988.1|	gi|372099095|ref|NC_000081.6|	KE688988.1	NC_000081.6	77.778	1116	174	54	498353	499439	44934503	44935573	3.27e-171	619
gi|537094633|gb|KE688988.1|	gi|372099095|ref|NC_000081.6|	KE688988.1	NC_000081.6	77.691	1022	173	41	504405	505405	44967036	44968023	2.59e-157	573
gi|537117917|gb|KE686185.1|	gi|372099095|ref|NC_000081.6|	KE686185.1	NC_000081.6	87.87	676	70	7	2843610	2844275	44972295	44971622	0	784
gi|537094633|gb|KE688988.1|	gi|372099095|ref|NC_000081.6|	KE688988.1	NC_000081.6	74.61	898	152	43	506755	507617	44983502	44984358	7.99e-83	326
gi|537094633|gb|KE688988.1|	gi|372099095|ref|NC_000081.6|	KE688988.1	NC_000081.6	79.335	692	108	26	515417	516104	45001422	45002082	3.51e-121	453
gi|537094633|gb|KE688988.1|	gi|372099095|ref|NC_000081.6|	KE688988.1	NC_000081.6	82.835	769	118	10	542752	543516	45050219	45050977	0	676
gi|537094633|gb|KE688988.1|	gi|372099095|ref|NC_000081.6|	KE688988.1	NC_000081.6	86.204	1051	123	14	585843	586880	45108659	45109700	0	1118
gi|537094633|gb|KE688988.1|	gi|372099095|ref|NC_000081.6|	KE688988.1	NC_000081.6	80.277	578	97	12	588489	589064	45111209	45111771	3.56e-111	420
gi|537094633|gb|KE688988.1|	gi|372099095|ref|NC_000081.6|	KE688988.1	NC_000081.6	86.142	902	112	11	590113	591007	45112852	45113747	0	961
gi|537094633|gb|KE688988.1|	gi|372099095|ref|NC_000081.6|	KE688988.1	NC_000081.6	88.497	539	52	7	591423	591959	45114074	45114604	1.94e-178	643
gi|537094633|gb|KE688988.1|	gi|372099095|ref|NC_000081.6|	KE688988.1	NC_000081.6	74.561	798	134	40	592956	593725	45115456	45116212	1.36e-70	285
gi|537094633|gb|KE688988.1|	gi|372099095|ref|NC_000081.6|	KE688988.1	NC_000081.6	76.879	692	112	30	596534	597200	45118383	45119051	1.71e-89	348
gi|537094633|gb|KE688988.1|	gi|372099095|ref|NC_000081.6|	KE688988.1	NC_000081.6	79.07	645	105	22	611275	611909	45131571	45132195	4.61e-110	416
gi|537094633|gb|KE688988.1|	gi|372099095|ref|NC_000081.6|	KE688988.1	NC_000081.6	77.536	1469	261	45	618152	619583	45145127	45146563	0	821
gi|537094633|gb|KE688988.1|	gi|372099095|ref|NC_000081.6|	KE688988.1	NC_000081.6	80.303	594	97	19	621930	622516	45153000	45153580	1.65e-114	431
gi|537094633|gb|KE688988.1|	gi|372099095|ref|NC_000081.6|	KE688988.1	NC_000081.6	76.368	749	133	29	623866	624587	45155132	45155863	6.09e-94	363
gi|537094633|gb|KE688988.1|	gi|372099095|ref|NC_000081.6|	KE688988.1	NC_000081.6	80.546	586	97	14	628821	629399	45170542	45171117	1.27e-115	435
gi|537094633|gb|KE688988.1|	gi|372099095|ref|NC_000081.6|	KE688988.1	NC_000081.6	77.043	2178	389	74	636092	638222	45177178	45179291	0	1149
gi|537094633|gb|KE688988.1|	gi|372099095|ref|NC_000081.6|	KE688988.1	NC_000081.6	78.51	1154	181	44	645136	646267	45180611	45181719	0	695
gi|537094633|gb|KE688988.1|	gi|372099095|ref|NC_000081.6|	KE688988.1	NC_000081.6	75.776	805	132	37	648996	649782	45183743	45184502	1.71e-89	348
gi|537094633|gb|KE688988.1|	gi|372099095|ref|NC_000081.6|	KE688988.1	NC_000081.6	80.577	1318	194	33	650104	651379	45185613	45186910	0	959
gi|537094633|gb|KE688988.1|	gi|372099095|ref|NC_000081.6|	KE688988.1	NC_000081.6	75.579	1339	243	57	661555	662844	45199448	45200751	1.19e-160	584
gi|537094633|gb|KE688988.1|	gi|372099095|ref|NC_000081.6|	KE688988.1	NC_000081.6	77.745	2058	308	87	663793	665753	45202191	45204195	0	1125
gi|537094633|gb|KE688988.1|	gi|372099095|ref|NC_000081.6|	KE688988.1	NC_000081.6	74.176	1456	292	60	667090	668501	45209197	45210612	5.68e-144	529
gi|537094633|gb|KE688988.1|	gi|372099095|ref|NC_000081.6|	KE688988.1	NC_000081.6	86.858	1149	131	10	671615	672747	45214475	45215619	0	1267
gi|537094633|gb|KE688988.1|	gi|372099095|ref|NC_000081.6|	KE688988.1	NC_000081.6	75.05	1515	290	56	682296	683745	45227663	45229154	2.53e-172	623
gi|537094633|gb|KE688988.1|	gi|372099095|ref|NC_000081.6|	KE688988.1	NC_000081.6	76.803	1276	227	45	688008	689252	45232118	45233355	0	652
gi|537094633|gb|KE688988.1|	gi|372099095|ref|NC_000081.6|	KE688988.1	NC_000081.6	74.647	2410	447	107	693901	696234	45265512	45267833	0	915
gi|537094633|gb|KE688988.1|	gi|372099095|ref|NC_000081.6|	KE688988.1	NC_000081.6	75.973	591	100	24	698192	698762	45269734	45270302	4.91e-65	267
gi|537094633|gb|KE688988.1|	gi|372099095|ref|NC_000081.6|	KE688988.1	NC_000081.6	80.372	1345	216	36	700534	701858	45272940	45274256	0	977
gi|537094633|gb|KE688988.1|	gi|372099095|ref|NC_000081.6|	KE688988.1	NC_000081.6	80.076	788	113	27	709853	710620	45284119	45284882	5.64e-149	545
gi|537094633|gb|KE688988.1|	gi|372099095|ref|NC_000081.6|	KE688988.1	NC_000081.6	79.881	840	139	25	732635	733465	45328661	45329479	9.23e-162	588
gi|537094633|gb|KE688988.1|	gi|372099095|ref|NC_000081.6|	KE688988.1	NC_000081.6	78.704	1667	285	52	748124	749762	45349866	45351490	0	1048
gi|537094633|gb|KE688988.1|	gi|372099095|ref|NC_000081.6|	KE688988.1	NC_000081.6	77.381	588	97	22	778197	778775	45387480	45388040	4.81e-80	316
gi|537094633|gb|KE688988.1|	gi|372099095|ref|NC_000081.6|	KE688988.1	NC_000081.6	80.463	993	166	22	785266	786247	45398461	45399436	0	734
gi|537094633|gb|KE688988.1|	gi|372099095|ref|NC_000081.6|	KE688988.1	NC_000081.6	82.263	919	143	14	793701	794608	45419953	45420862	0	776
gi|537094633|gb|KE688988.1|	gi|372099095|ref|NC_000081.6|	KE688988.1	NC_000081.6	77.492	973	174	30	808677	809623	45453472	45454425	7.29e-148	542
gi|537094633|gb|KE688988.1|	gi|372099095|ref|NC_000081.6|	KE688988.1	NC_000081.6	79.416	719	115	29	814286	814987	45461194	45461896	2.09e-128	477
gi|537094633|gb|KE688988.1|	gi|372099095|ref|NC_000081.6|	KE688988.1	NC_000081.6	78.556	900	124	37	816015	816890	45462065	45462919	5.68e-144	529
gi|537094633|gb|KE688988.1|	gi|372099095|ref|NC_000081.6|	KE688988.1	NC_000081.6	75.813	984	162	41	816921	817883	45462981	45463909	5.92e-114	429
gi|537094633|gb|KE688988.1|	gi|372099095|ref|NC_000081.6|	KE688988.1	NC_000081.6	77.735	1042	155	40	838000	839004	45485192	45486193	1.2e-155	568
gi|537094633|gb|KE688988.1|	gi|372099095|ref|NC_000081.6|	KE688988.1	NC_000081.6	77.987	904	158	26	847880	848761	45496621	45497505	5.68e-144	529
gi|537094633|gb|KE688988.1|	gi|372099095|ref|NC_000081.6|	KE688988.1	NC_000081.6	79.087	526	91	10	853111	853633	45504591	45505100	2.21e-88	344
gi|537094633|gb|KE688988.1|	gi|372099095|ref|NC_000081.6|	KE688988.1	NC_000081.6	76.856	916	144	35	875190	876079	45536039	45536912	9.77e-122	455
gi|537094633|gb|KE688988.1|	gi|372099095|ref|NC_000081.6|	KE688988.1	NC_000081.6	77.909	1186	201	40	892011	893160	45551004	45552164	0	682
gi|537094633|gb|KE688988.1|	gi|372099095|ref|NC_000081.6|	KE688988.1	NC_000081.6	74.526	1845	340	94	922760	924551	45595277	45597044	0	684
gi|537094633|gb|KE688988.1|	gi|372099095|ref|NC_000081.6|	KE688988.1	NC_000081.6	79.609	1687	269	52	938258	939895	45633589	45635249	0	1140
gi|537094633|gb|KE688988.1|	gi|372099095|ref|NC_000081.6|	KE688988.1	NC_000081.6	82.031	896	132	24	940593	941472	45642368	45643250	0	736
gi|537094633|gb|KE688988.1|	gi|372099095|ref|NC_000081.6|	KE688988.1	NC_000081.6	76.977	708	113	36	964316	964989	45709287	45709978	7.88e-93	359
gi|537094633|gb|KE688988.1|	gi|372099095|ref|NC_000081.6|	KE688988.1	NC_000081.6	79.943	1047	178	23	967229	968266	45711041	45712064	0	741
gi|537094633|gb|KE688988.1|	gi|372099095|ref|NC_000081.6|	KE688988.1	NC_000081.6	76.774	930	179	28	969224	970136	45716260	45717169	3.47e-131	486
gi|537094633|gb|KE688988.1|	gi|372099095|ref|NC_000081.6|	KE688988.1	NC_000081.6	76.639	1220	208	53	1002302	1003488	45785645	45786820	3.3e-166	603
gi|537094633|gb|KE688988.1|	gi|372099095|ref|NC_000081.6|	KE688988.1	NC_000081.6	77.052	658	115	26	1018529	1019165	45818128	45818770	6.14e-89	346
gi|537094633|gb|KE688988.1|	gi|372099095|ref|NC_000081.6|	KE688988.1	NC_000081.6	83.534	832	108	23	1020354	1021165	45820656	45821478	0	750
gi|537094633|gb|KE688988.1|	gi|372099095|ref|NC_000081.6|	KE688988.1	NC_000081.6	81.913	669	96	22	1053387	1054042	45879391	45880047	7.29e-148	542
gi|537094633|gb|KE688988.1|	gi|372099095|ref|NC_000081.6|	KE688988.1	NC_000081.6	84.848	627	75	16	1065502	1066122	45932774	45933386	1.52e-169	614
gi|537094633|gb|KE688988.1|	gi|372099095|ref|NC_000081.6|	KE688988.1	NC_000081.6	72.519	1874	412	73	1131819	1133653	45983097	45984906	5.72e-139	512
gi|537094633|gb|KE688988.1|	gi|372099095|ref|NC_000081.6|	KE688988.1	NC_000081.6	80.402	597	92	19	1147700	1148281	46049618	46050204	1.65e-114	431
gi|537094633|gb|KE688988.1|	gi|372099095|ref|NC_000081.6|	KE688988.1	NC_000081.6	75.11	1137	212	50	1157462	1158548	46064490	46065605	4.51e-125	466
gi|537094633|gb|KE688988.1|	gi|372099095|ref|NC_000081.6|	KE688988.1	NC_000081.6	73.004	1215	252	47	1175090	1176260	46089238	46090420	2.84e-92	357
gi|537094633|gb|KE688988.1|	gi|372099095|ref|NC_000081.6|	KE688988.1	NC_000081.6	79.197	548	88	14	1178431	1178973	46092761	46093287	2.84e-92	357
gi|537094633|gb|KE688988.1|	gi|372099095|ref|NC_000081.6|	KE688988.1	NC_000081.6	77.759	607	106	27	1186332	1186919	46104909	46105505	6.14e-89	346
gi|537094633|gb|KE688988.1|	gi|372099095|ref|NC_000081.6|	KE688988.1	NC_000081.6	79.735	528	86	12	1210667	1211190	46129499	46130009	6.09e-94	363
gi|537094633|gb|KE688988.1|	gi|372099095|ref|NC_000081.6|	KE688988.1	NC_000081.6	78.019	737	114	40	1228104	1228812	46170395	46171111	3.56e-111	420
gi|537094633|gb|KE688988.1|	gi|372099095|ref|NC_000081.6|	KE688988.1	NC_000081.6	75	596	126	18	1243387	1243979	46201914	46202489	3.83e-61	254
gi|537094633|gb|KE688988.1|	gi|372099095|ref|NC_000081.6|	KE688988.1	NC_000081.6	75.107	1173	215	49	1332752	1333880	46321369	46322508	2.09e-128	477
gi|537094633|gb|KE688988.1|	gi|372099095|ref|NC_000081.6|	KE688988.1	NC_000081.6	76.651	621	119	23	1337600	1338210	46329218	46329822	3.72e-81	320
gi|537094633|gb|KE688988.1|	gi|372099095|ref|NC_000081.6|	KE688988.1	NC_000081.6	79.644	899	144	24	1364805	1365679	46380840	46381723	1.97e-168	610
gi|537094633|gb|KE688988.1|	gi|372099095|ref|NC_000081.6|	KE688988.1	NC_000081.6	80.164	731	112	18	1368748	1369474	46395313	46396014	4.42e-140	516
gi|537094633|gb|KE688988.1|	gi|372099095|ref|NC_000081.6|	KE688988.1	NC_000081.6	81.262	523	86	8	1384842	1385359	46405269	46405784	5.97e-109	412
gi|537094633|gb|KE688988.1|	gi|372099095|ref|NC_000081.6|	KE688988.1	NC_000081.6	77.003	1635	299	50	1386828	1388435	46406937	46408521	0	865
gi|537094633|gb|KE688988.1|	gi|372099095|ref|NC_000081.6|	KE688988.1	NC_000081.6	78.182	1265	205	54	1424651	1425876	46439503	46440735	0	741
gi|537094633|gb|KE688988.1|	gi|372099095|ref|NC_000081.6|	KE688988.1	NC_000081.6	72.379	1488	296	87	1453653	1455094	46508767	46507349	1.69e-94	364
gi|537094633|gb|KE688988.1|	gi|372099095|ref|NC_000081.6|	KE688988.1	NC_000081.6	75.318	786	137	30	1482267	1483024	46536974	46537730	2.88e-82	324
gi|537094633|gb|KE688988.1|	gi|372099095|ref|NC_000081.6|	KE688988.1	NC_000081.6	83.452	701	88	20	1484765	1485440	46538636	46539333	1.96e-173	627
gi|537094633|gb|KE688988.1|	gi|372099095|ref|NC_000081.6|	KE688988.1	NC_000081.6	75.437	1144	233	37	1516693	1517810	46598154	46599275	5.72e-139	512
gi|537094633|gb|KE688988.1|	gi|372099095|ref|NC_000081.6|	KE688988.1	NC_000081.6	77.107	712	142	16	1534869	1535574	46637875	46638571	7.77e-103	392
gi|537094633|gb|KE688988.1|	gi|372099095|ref|NC_000081.6|	KE688988.1	NC_000081.6	80.116	1036	157	29	1553746	1554764	46662576	46663579	0	726
gi|537094633|gb|KE688988.1|	gi|372099095|ref|NC_000081.6|	KE688988.1	NC_000081.6	79.705	1626	242	53	1556086	1557685	46685673	46687236	0	1094
gi|537094633|gb|KE688988.1|	gi|372099095|ref|NC_000081.6|	KE688988.1	NC_000081.6	79.865	591	96	15	1572007	1572588	46703960	46704536	2.15e-108	411
gi|537094633|gb|KE688988.1|	gi|372099095|ref|NC_000081.6|	KE688988.1	NC_000081.6	78.571	756	121	32	1600833	1601574	46764046	46764774	2.1e-123	460
gi|537094633|gb|KE688988.1|	gi|372099095|ref|NC_000081.6|	KE688988.1	NC_000081.6	75.155	1940	352	85	1605144	1607035	46780825	46782682	0	793
gi|537094633|gb|KE688988.1|	gi|372099095|ref|NC_000081.6|	KE688988.1	NC_000081.6	82.139	879	128	19	1633680	1634545	46835976	46836838	0	726
gi|537094633|gb|KE688988.1|	gi|372099095|ref|NC_000081.6|	KE688988.1	NC_000081.6	80.615	748	107	18	1661167	1661899	46882015	46882739	2.03e-148	544
gi|537094633|gb|KE688988.1|	gi|372099095|ref|NC_000081.6|	KE688988.1	NC_000081.6	83.929	728	98	13	1666709	1667418	46910581	46911307	0	678
gi|537094633|gb|KE688988.1|	gi|372099095|ref|NC_000081.6|	KE688988.1	NC_000081.6	77.376	884	168	22	1678945	1679819	46940658	46941518	5.76e-134	496
gi|537094633|gb|KE688988.1|	gi|372099095|ref|NC_000081.6|	KE688988.1	NC_000081.6	74.377	1124	218	51	1687500	1688587	46962444	46963533	4.61e-110	416
gi|537094633|gb|KE688988.1|	gi|372099095|ref|NC_000081.6|	KE688988.1	NC_000081.6	75.735	816	145	38	1695659	1696450	46976623	46977409	2.19e-93	361
gi|537094633|gb|KE688988.1|	gi|372099095|ref|NC_000081.6|	KE688988.1	NC_000081.6	80.99	505	87	9	1708103	1708601	46994892	46995393	7.77e-103	392
gi|537094633|gb|KE688988.1|	gi|372099095|ref|NC_000081.6|	KE688988.1	NC_000081.6	83.124	1511	197	35	1718954	1720439	47002346	47003823	0	1325
gi|537094633|gb|KE688988.1|	gi|372099095|ref|NC_000081.6|	KE688988.1	NC_000081.6	80	765	123	20	1738002	1738756	47056473	47057217	9.43e-147	538
gi|537094633|gb|KE688988.1|	gi|372099095|ref|NC_000081.6|	KE688988.1	NC_000081.6	77.029	579	97	26	1758120	1758689	47087779	47088330	4.85e-75	300
gi|537094633|gb|KE688988.1|	gi|372099095|ref|NC_000081.6|	KE688988.1	NC_000081.6	81.378	784	125	12	1794145	1794918	47167531	47168303	3.27e-171	619
gi|537094633|gb|KE688988.1|	gi|372099095|ref|NC_000081.6|	KE688988.1	NC_000081.6	73.611	792	130	30	1811835	1812582	47203579	47204335	1.79e-54	231
gi|537094633|gb|KE688988.1|	gi|372099095|ref|NC_000081.6|	KE688988.1	NC_000081.6	76.486	1867	319	85	1859445	1861247	47272498	47274308	0	905
gi|537094633|gb|KE688988.1|	gi|372099095|ref|NC_000081.6|	KE688988.1	NC_000081.6	79.964	1108	171	35	1873597	1874688	47287952	47289024	0	769
gi|537094633|gb|KE688988.1|	gi|372099095|ref|NC_000081.6|	KE688988.1	NC_000081.6	71.429	1134	257	51	1901960	1903060	47325634	47326733	3.85e-56	237
gi|537094633|gb|KE688988.1|	gi|372099095|ref|NC_000081.6|	KE688988.1	NC_000081.6	79.611	1388	214	40	1905112	1906442	47330155	47331530	0	931
gi|537094633|gb|KE688988.1|	gi|372099095|ref|NC_000081.6|	KE688988.1	NC_000081.6	78.459	571	87	23	1927217	1927773	47425292	47425840	2.86e-87	340
gi|537094633|gb|KE688988.1|	gi|372099095|ref|NC_000081.6|	KE688988.1	NC_000081.6	75.637	628	138	10	1928726	1929351	47429264	47429878	1.74e-74	298
gi|537094633|gb|KE688988.1|	gi|372099095|ref|NC_000081.6|	KE688988.1	NC_000081.6	74.512	2150	422	90	1938311	1940376	47435468	47437575	0	819
gi|537094633|gb|KE688988.1|	gi|372099095|ref|NC_000081.6|	KE688988.1	NC_000081.6	83.025	866	106	32	1949689	1950537	47462791	47463632	0	747
gi|537094633|gb|KE688988.1|	gi|372099095|ref|NC_000081.6|	KE688988.1	NC_000081.6	79.867	601	105	13	1990715	1991303	47516994	47517590	7.66e-113	425
gi|537094633|gb|KE688988.1|	gi|372099095|ref|NC_000081.6|	KE688988.1	NC_000081.6	76.152	1107	212	41	2002174	2003263	47532678	47533749	3.39e-146	536
gi|537094633|gb|KE688988.1|	gi|372099095|ref|NC_000081.6|	KE688988.1	NC_000081.6	85.183	1802	196	41	2015322	2017086	47580546	47582313	0	1783
gi|537094633|gb|KE688988.1|	gi|372099095|ref|NC_000081.6|	KE688988.1	NC_000081.6	81.898	685	99	18	2017120	2017790	47582315	47582988	9.37e-152	555
gi|537094633|gb|KE688988.1|	gi|372099095|ref|NC_000081.6|	KE688988.1	NC_000081.6	81.175	664	102	19	2023184	2023829	47586405	47587063	5.72e-139	512
gi|537094633|gb|KE688988.1|	gi|372099095|ref|NC_000081.6|	KE688988.1	NC_000081.6	75.605	537	107	19	2026030	2026562	47590653	47591169	2.3e-58	244
gi|537094633|gb|KE688988.1|	gi|372099095|ref|NC_000081.6|	KE688988.1	NC_000081.6	76.741	804	155	25	2027176	2027960	47596228	47597018	3.56e-111	420
gi|537094633|gb|KE688988.1|	gi|372099095|ref|NC_000081.6|	KE688988.1	NC_000081.6	82.752	516	79	8	2041860	2042368	47610005	47610517	1.26e-120	451
gi|537094633|gb|KE688988.1|	gi|372099095|ref|NC_000081.6|	KE688988.1	NC_000081.6	76.64	1357	230	59	2045117	2046430	47613099	47614411	0	669
gi|537094633|gb|KE688988.1|	gi|372099095|ref|NC_000081.6|	KE688988.1	NC_000081.6	77.068	2237	349	108	2049472	2051647	47619499	47621632	0	1138
gi|537094633|gb|KE688988.1|	gi|372099095|ref|NC_000081.6|	KE688988.1	NC_000081.6	77.493	1093	185	43	2072452	2073516	47649231	47650290	4.27e-165	599
gi|537094633|gb|KE688988.1|	gi|372099095|ref|NC_000081.6|	KE688988.1	NC_000081.6	78.133	782	131	24	2081280	2082043	47659787	47660546	2.1e-123	460
gi|537094633|gb|KE688988.1|	gi|372099095|ref|NC_000081.6|	KE688988.1	NC_000081.6	80.07	858	115	34	2089967	2090800	47669089	47669914	3.32e-161	586
gi|537094633|gb|KE688988.1|	gi|372099095|ref|NC_000081.6|	KE688988.1	NC_000081.6	83.927	1375	179	27	2112941	2114295	47695046	47696398	0	1277
gi|537094633|gb|KE688988.1|	gi|372099095|ref|NC_000081.6|	KE688988.1	NC_000081.6	82.347	929	138	20	2115347	2116261	47698024	47698940	0	784
gi|537094633|gb|KE688988.1|	gi|372099095|ref|NC_000081.6|	KE688988.1	NC_000081.6	75.878	1082	181	42	2130586	2131612	47717452	47718508	5.8e-129	479
gi|537094633|gb|KE688988.1|	gi|372099095|ref|NC_000081.6|	KE688988.1	NC_000081.6	75.231	1409	274	58	2138326	2139702	47724572	47725937	4.27e-165	599
gi|537094633|gb|KE688988.1|	gi|372099095|ref|NC_000081.6|	KE688988.1	NC_000081.6	77.451	1428	247	50	2148298	2149670	47733210	47734617	0	784
gi|537094633|gb|KE688988.1|	gi|372099095|ref|NC_000081.6|	KE688988.1	NC_000081.6	75.522	1246	228	50	2156080	2157302	47740663	47741854	2.62e-147	540
gi|537094633|gb|KE688988.1|	gi|372099095|ref|NC_000081.6|	KE688988.1	NC_000081.6	77.85	1842	279	79	2166513	2168289	47752920	47754697	0	1022
gi|537094633|gb|KE688988.1|	gi|372099095|ref|NC_000081.6|	KE688988.1	NC_000081.6	79.985	2673	374	90	2168365	2170943	47754726	47757331	0	1823
gi|537094633|gb|KE688988.1|	gi|372099095|ref|NC_000081.6|	KE688988.1	NC_000081.6	79.18	1561	263	44	2181072	2182594	47768294	47769830	0	1026
gi|537094633|gb|KE688988.1|	gi|372099095|ref|NC_000081.6|	KE688988.1	NC_000081.6	72.656	2293	474	102	2191458	2193679	47777137	47779347	3.27e-171	619
gi|537094633|gb|KE688988.1|	gi|372099095|ref|NC_000081.6|	KE688988.1	NC_000081.6	73.023	1505	290	81	2222973	2224407	47802599	47804057	2.76e-112	424
gi|537094633|gb|KE688988.1|	gi|372099095|ref|NC_000081.6|	KE688988.1	NC_000081.6	73.184	1611	342	69	2239290	2240860	47816953	47818513	4.45e-135	499
gi|537094633|gb|KE688988.1|	gi|372099095|ref|NC_000081.6|	KE688988.1	NC_000081.6	77.636	2589	472	83	2241018	2243551	47818670	47821206	0	1474
gi|537094633|gb|KE688988.1|	gi|372099095|ref|NC_000081.6|	KE688988.1	NC_000081.6	75.714	980	184	38	2247372	2248325	47826545	47827496	7.61e-118	442
gi|537094633|gb|KE688988.1|	gi|372099095|ref|NC_000081.6|	KE688988.1	NC_000081.6	79.231	1040	156	32	2249259	2250268	47830066	47831075	0	669
gi|537094633|gb|KE688988.1|	gi|372099095|ref|NC_000081.6|	KE688988.1	NC_000081.6	75.906	1324	243	56	2260640	2261918	47837404	47838696	7.09e-168	608
gi|537094633|gb|KE688988.1|	gi|372099095|ref|NC_000081.6|	KE688988.1	NC_000081.6	82.109	626	90	14	2264641	2265254	47841349	47841964	4.42e-140	516
gi|537094633|gb|KE688988.1|	gi|372099095|ref|NC_000081.6|	KE688988.1	NC_000081.6	74.248	1895	352	97	2268122	2269954	47845587	47847407	0	671
gi|537094633|gb|KE688988.1|	gi|372099095|ref|NC_000081.6|	KE688988.1	NC_000081.6	76.424	2545	456	98	2274504	2276979	47853081	47855550	0	1243
gi|537094633|gb|KE688988.1|	gi|372099095|ref|NC_000081.6|	KE688988.1	NC_000081.6	81.917	824	129	15	2278537	2279351	47857289	47858101	0	678
gi|537094633|gb|KE688988.1|	gi|372099095|ref|NC_000081.6|	KE688988.1	NC_000081.6	80.902	754	110	24	2282883	2283622	47861977	47862710	1.56e-154	564
gi|537094633|gb|KE688988.1|	gi|372099095|ref|NC_000081.6|	KE688988.1	NC_000081.6	83.827	878	117	16	2291532	2292391	47874409	47875279	0	811
gi|537094633|gb|KE688988.1|	gi|372099095|ref|NC_000081.6|	KE688988.1	NC_000081.6	76.379	1088	202	32	2297501	2298556	47881181	47882245	1.22e-145	534
gi|537094633|gb|KE688988.1|	gi|372099095|ref|NC_000081.6|	KE688988.1	NC_000081.6	80	580	84	21	2303910	2304484	47888421	47888973	4.64e-105	399
gi|537094633|gb|KE688988.1|	gi|372099095|ref|NC_000081.6|	KE688988.1	NC_000081.6	76.701	970	185	29	2313286	2314237	47896101	47897047	1.24e-135	501
gi|537094633|gb|KE688988.1|	gi|372099095|ref|NC_000081.6|	KE688988.1	NC_000081.6	74.367	1225	212	66	2315565	2316748	47898724	47899887	5.92e-114	429
gi|537094633|gb|KE688988.1|	gi|372099095|ref|NC_000081.6|	KE688988.1	NC_000081.6	77.355	1550	256	54	2346561	2348092	47926496	47927968	0	830
gi|537094633|gb|KE688988.1|	gi|372099095|ref|NC_000081.6|	KE688988.1	NC_000081.6	74.732	1587	271	92	2364433	2365948	47941806	47943333	2.57e-162	590
gi|537094633|gb|KE688988.1|	gi|372099095|ref|NC_000081.6|	KE688988.1	NC_000081.6	75.82	1799	299	79	2368497	2370235	47946992	47948714	0	787
gi|537094633|gb|KE688988.1|	gi|372099095|ref|NC_000081.6|	KE688988.1	NC_000081.6	77.769	1291	238	31	2376952	2378213	47954492	47955762	0	749
gi|537094633|gb|KE688988.1|	gi|372099095|ref|NC_000081.6|	KE688988.1	NC_000081.6	77.423	1001	174	34	2389248	2390216	47976101	47977081	4.36e-150	549
gi|537094633|gb|KE688988.1|	gi|372099095|ref|NC_000081.6|	KE688988.1	NC_000081.6	81.722	662	94	19	2391779	2392431	47981414	47982057	2.04e-143	527
gi|537094633|gb|KE688988.1|	gi|372099095|ref|NC_000081.6|	KE688988.1	NC_000081.6	85.558	547	67	10	2402476	2403015	47990939	47991480	5.6e-154	562
gi|537094633|gb|KE688988.1|	gi|372099095|ref|NC_000081.6|	KE688988.1	NC_000081.6	81.333	600	67	16	2410267	2410842	47998651	47999229	5.88e-119	446
gi|537094633|gb|KE688988.1|	gi|372099095|ref|NC_000081.6|	KE688988.1	NC_000081.6	84.659	528	65	13	2415752	2416267	48004538	48005061	5.72e-139	512
gi|537094633|gb|KE688988.1|	gi|372099095|ref|NC_000081.6|	KE688988.1	NC_000081.6	85.267	862	99	22	2421190	2422041	48010530	48011373	0	863
gi|537094633|gb|KE688988.1|	gi|372099095|ref|NC_000081.6|	KE688988.1	NC_000081.6	79.148	657	117	14	2428708	2429361	48019060	48019699	3.54e-116	436
gi|537094633|gb|KE688988.1|	gi|372099095|ref|NC_000081.6|	KE688988.1	NC_000081.6	83.694	785	102	15	2431656	2432430	48027836	48028604	0	717
gi|537094633|gb|KE688988.1|	gi|372099095|ref|NC_000081.6|	KE688988.1	NC_000081.6	79.115	972	158	27	2450312	2451256	48063143	48064096	5.44e-174	628
gi|537094633|gb|KE688988.1|	gi|372099095|ref|NC_000081.6|	KE688988.1	NC_000081.6	79.706	2311	352	71	2464799	2467052	48071322	48073572	0	1561
gi|537094633|gb|KE688988.1|	gi|372099095|ref|NC_000081.6|	KE688988.1	NC_000081.6	74.142	1311	261	49	2485057	2486344	48093688	48094943	9.7e-127	472
gi|537094633|gb|KE688988.1|	gi|372099095|ref|NC_000081.6|	KE688988.1	NC_000081.6	79.846	779	118	30	2488595	2489369	48097586	48098329	4.39e-145	532
gi|537094633|gb|KE688988.1|	gi|372099095|ref|NC_000081.6|	KE688988.1	NC_000081.6	76.119	1340	236	57	2492167	2493472	48101758	48103047	7.04e-173	625
gi|537094633|gb|KE688988.1|	gi|372099095|ref|NC_000081.6|	KE688988.1	NC_000081.6	76.847	1110	200	41	2499208	2500285	48108736	48109820	2.59e-157	573
gi|537094633|gb|KE688988.1|	gi|372099095|ref|NC_000081.6|	KE688988.1	NC_000081.6	73.397	2308	449	99	2528606	2530852	48137435	48139638	0	708
gi|537094633|gb|KE688988.1|	gi|372099095|ref|NC_000081.6|	KE688988.1	NC_000081.6	74.448	1041	185	57	2537825	2538850	48144742	48145716	2.82e-97	374
gi|537094633|gb|KE688988.1|	gi|372099095|ref|NC_000081.6|	KE688988.1	NC_000081.6	79.747	790	132	20	2541094	2541868	48151342	48152118	1.57e-149	547
gi|537094633|gb|KE688988.1|	gi|372099095|ref|NC_000081.6|	KE688988.1	NC_000081.6	76.613	992	174	43	2561508	2562472	48171689	48172649	2.07e-133	494
gi|537094633|gb|KE688988.1|	gi|372099095|ref|NC_000081.6|	KE688988.1	NC_000081.6	82.409	523	67	18	2563404	2563920	48173675	48174178	4.58e-115	433
gi|537094633|gb|KE688988.1|	gi|372099095|ref|NC_000081.6|	KE688988.1	NC_000081.6	76.358	2081	391	80	2575606	2577638	48185056	48187083	0	1024
gi|537094633|gb|KE688988.1|	gi|372099095|ref|NC_000081.6|	KE688988.1	NC_000081.6	74.502	502	106	16	2574914	2575407	48186652	48187139	1.82e-44	198
gi|537094633|gb|KE688988.1|	gi|372099095|ref|NC_000081.6|	KE688988.1	NC_000081.6	82.439	615	96	11	2586594	2587202	48188342	48188950	2.04e-143	527
gi|537094633|gb|KE688988.1|	gi|372099095|ref|NC_000081.6|	KE688988.1	NC_000081.6	74.476	1144	220	59	2593210	2594317	48195747	48196854	5.92e-114	429
gi|537094633|gb|KE688988.1|	gi|372099095|ref|NC_000081.6|	KE688988.1	NC_000081.6	76.276	1783	304	85	2600888	2602609	48204447	48206171	0	839
gi|537094633|gb|KE688988.1|	gi|372099095|ref|NC_000081.6|	KE688988.1	NC_000081.6	77.528	534	102	11	2654150	2654677	48280745	48281266	1.04e-76	305
gi|537094633|gb|KE688988.1|	gi|372099095|ref|NC_000081.6|	KE688988.1	NC_000081.6	74.208	2966	523	165	2666293	2669125	48290717	48293573	0	1016
gi|537094633|gb|KE688988.1|	gi|372099095|ref|NC_000081.6|	KE688988.1	NC_000081.6	77.82	523	86	25	2672208	2672717	48295117	48295622	6.27e-74	296
gi|537094633|gb|KE688988.1|	gi|372099095|ref|NC_000081.6|	KE688988.1	NC_000081.6	76.484	910	159	32	2674120	2675008	48296823	48297698	2.12e-118	444
gi|537094633|gb|KE688988.1|	gi|372099095|ref|NC_000081.6|	KE688988.1	NC_000081.6	79.296	1478	230	54	2686511	2687959	48313259	48314689	0	965
gi|537094633|gb|KE688988.1|	gi|372099095|ref|NC_000081.6|	KE688988.1	NC_000081.6	71.495	649	122	36	2688619	2689231	48315813	48316434	1.88e-19	115
gi|537094633|gb|KE688988.1|	gi|372099095|ref|NC_000081.6|	KE688988.1	NC_000081.6	74.086	903	176	42	2695152	2696014	48321967	48322851	1.34e-80	318
gi|537094633|gb|KE688988.1|	gi|372099095|ref|NC_000081.6|	KE688988.1	NC_000081.6	77.85	1535	255	60	2726170	2727645	48358151	48359659	0	872
gi|537094633|gb|KE688988.1|	gi|372099095|ref|NC_000081.6|	KE688988.1	NC_000081.6	78.058	556	93	22	2729082	2729623	48364513	48365053	2.88e-82	324
gi|537094633|gb|KE688988.1|	gi|372099095|ref|NC_000081.6|	KE688988.1	NC_000081.6	80.516	698	111	19	2743073	2743761	48390481	48391162	5.72e-139	512
gi|537094633|gb|KE688988.1|	gi|372099095|ref|NC_000081.6|	KE688988.1	NC_000081.6	79.061	1108	180	37	2753419	2754512	48407726	48408795	0	713
gi|537094633|gb|KE688988.1|	gi|372099095|ref|NC_000081.6|	KE688988.1	NC_000081.6	81.448	884	119	29	2773853	2774705	48431796	48432665	0	682
gi|537094633|gb|KE688988.1|	gi|372099095|ref|NC_000081.6|	KE688988.1	NC_000081.6	73.438	2112	421	102	2785921	2787964	48455752	48457791	0	664
gi|537094633|gb|KE688988.1|	gi|372099095|ref|NC_000081.6|	KE688988.1	NC_000081.6	76.678	1162	203	41	2799033	2800159	48465761	48466889	4.3e-160	582
gi|537094633|gb|KE688988.1|	gi|372099095|ref|NC_000081.6|	KE688988.1	NC_000081.6	81.964	1120	155	24	2803734	2804824	48469043	48470144	0	905
gi|537094633|gb|KE688988.1|	gi|372099095|ref|NC_000081.6|	KE688988.1	NC_000081.6	71.732	2448	495	125	2814645	2817022	48488728	48491048	9.57e-137	505
gi|537094633|gb|KE688988.1|	gi|372099095|ref|NC_000081.6|	KE688988.1	NC_000081.6	75.014	1833	357	72	2826986	2828762	48502228	48504015	0	754
gi|537094633|gb|KE688988.1|	gi|372099095|ref|NC_000081.6|	KE688988.1	NC_000081.6	71.705	569	119	34	2837163	2837715	48528418	48528960	4.05e-21	121
gi|537094633|gb|KE688988.1|	gi|372099095|ref|NC_000081.6|	KE688988.1	NC_000081.6	77.232	2095	336	88	2841352	2843340	48534893	48536952	0	1096
gi|537094633|gb|KE688988.1|	gi|372099095|ref|NC_000081.6|	KE688988.1	NC_000081.6	77.147	687	118	32	2846791	2847462	48540193	48540855	6.09e-94	363
gi|537094633|gb|KE688988.1|	gi|372099095|ref|NC_000081.6|	KE688988.1	NC_000081.6	78.435	524	97	10	2849285	2849800	48542836	48543351	2.22e-83	327
gi|537094633|gb|KE688988.1|	gi|372099095|ref|NC_000081.6|	KE688988.1	NC_000081.6	80.714	1260	201	27	2852527	2853780	48546357	48547580	0	942
gi|537094633|gb|KE688988.1|	gi|372099095|ref|NC_000081.6|	KE688988.1	NC_000081.6	83.364	547	82	6	2854324	2854867	48548242	48548782	1.6e-134	497
gi|537094633|gb|KE688988.1|	gi|372099095|ref|NC_000081.6|	KE688988.1	NC_000081.6	79.874	1267	178	45	2860009	2861216	48553106	48554354	0	856
gi|537094633|gb|KE688988.1|	gi|372099095|ref|NC_000081.6|	KE688988.1	NC_000081.6	77.911	1838	310	69	2871534	2873324	48568444	48570232	0	1057
gi|537094633|gb|KE688988.1|	gi|372099095|ref|NC_000081.6|	KE688988.1	NC_000081.6	86.888	572	61	12	2886332	2886901	48588969	48589528	5.44e-174	628
gi|537094633|gb|KE688988.1|	gi|372099095|ref|NC_000081.6|	KE688988.1	NC_000081.6	80.243	1068	169	32	2890755	2891800	48593622	48594669	0	765
gi|537094633|gb|KE688988.1|	gi|372099095|ref|NC_000081.6|	KE688988.1	NC_000081.6	84.258	559	67	12	2893090	2893647	48599542	48600080	7.34e-143	525
gi|537094633|gb|KE688988.1|	gi|372099095|ref|NC_000081.6|	KE688988.1	NC_000081.6	78.075	561	82	29	2917117	2917657	48621898	48622437	4.81e-80	316
gi|537094633|gb|KE688988.1|	gi|372099095|ref|NC_000081.6|	KE688988.1	NC_000081.6	74.314	911	190	29	2920213	2921088	48624337	48625238	6.14e-89	346
gi|537094633|gb|KE688988.1|	gi|372099095|ref|NC_000081.6|	KE688988.1	NC_000081.6	76.64	1631	282	65	2941935	2943530	48647227	48648793	0	809
gi|537094633|gb|KE688988.1|	gi|372099095|ref|NC_000081.6|	KE688988.1	NC_000081.6	79.635	712	101	26	2955439	2956132	48673107	48673792	9.7e-127	472
gi|537094633|gb|KE688988.1|	gi|372099095|ref|NC_000081.6|	KE688988.1	NC_000081.6	76.436	1515	255	62	2956192	2957665	48673807	48675260	0	726
gi|537094633|gb|KE688988.1|	gi|372099095|ref|NC_000081.6|	KE688988.1	NC_000081.6	80.061	1630	261	41	2968386	2969972	48684542	48686150	0	1151
gi|537094633|gb|KE688988.1|	gi|372099095|ref|NC_000081.6|	KE688988.1	NC_000081.6	81.679	524	80	10	2986800	2987321	48707522	48708031	9.91e-112	422
gi|537094633|gb|KE688988.1|	gi|372099095|ref|NC_000081.6|	KE688988.1	NC_000081.6	78.562	751	111	28	2992457	2993169	48715072	48715810	4.55e-120	449
gi|537094633|gb|KE688988.1|	gi|372099095|ref|NC_000081.6|	KE688988.1	NC_000081.6	73.454	663	135	22	2996108	2996753	48718504	48719142	2.34e-48	211
gi|537094633|gb|KE688988.1|	gi|372099095|ref|NC_000081.6|	KE688988.1	NC_000081.6	77.569	1119	178	47	3013598	3014682	48734087	48735166	7.09e-168	608
gi|537094633|gb|KE688988.1|	gi|372099095|ref|NC_000081.6|	KE688988.1	NC_000081.6	74.614	583	115	16	3017749	3018301	48736926	48737505	8.34e-53	226
gi|537094633|gb|KE688988.1|	gi|372099095|ref|NC_000081.6|	KE688988.1	NC_000081.6	77.419	620	115	18	3023260	3023866	48745661	48746268	6.14e-89	346
gi|537094633|gb|KE688988.1|	gi|372099095|ref|NC_000081.6|	KE688988.1	NC_000081.6	85.352	710	83	11	3033945	3034637	48755607	48756312	0	715
gi|537094633|gb|KE688988.1|	gi|372099095|ref|NC_000081.6|	KE688988.1	NC_000081.6	80.961	541	78	20	3050286	3050818	48770150	48770673	9.98e-107	405
gi|537094633|gb|KE688988.1|	gi|372099095|ref|NC_000081.6|	KE688988.1	NC_000081.6	81.222	900	102	36	3073866	3074715	48789345	48790227	0	664
gi|537094633|gb|KE688988.1|	gi|372099095|ref|NC_000081.6|	KE688988.1	NC_000081.6	85.657	3974	405	66	3075159	3079045	48790390	48794285	0	4028
gi|537094633|gb|KE688988.1|	gi|372099095|ref|NC_000081.6|	KE688988.1	NC_000081.6	76.056	1065	200	33	3081381	3082422	48794843	48795875	3.44e-136	503
gi|537094633|gb|KE688988.1|	gi|372099095|ref|NC_000081.6|	KE688988.1	NC_000081.6	75.58	1077	197	44	3083935	3084976	48799421	48800466	9.7e-127	472
gi|537094633|gb|KE688988.1|	gi|372099095|ref|NC_000081.6|	KE688988.1	NC_000081.6	81.346	654	92	22	3089234	3089867	48804245	48804888	9.57e-137	505
gi|537094633|gb|KE688988.1|	gi|372099095|ref|NC_000081.6|	KE688988.1	NC_000081.6	79.958	953	158	25	3093684	3094619	48808290	48809226	0	671
gi|537094633|gb|KE688988.1|	gi|372099095|ref|NC_000081.6|	KE688988.1	NC_000081.6	75.361	1108	206	36	3108171	3109263	48836004	48837059	9.7e-127	472
gi|537094633|gb|KE688988.1|	gi|372099095|ref|NC_000081.6|	KE688988.1	NC_000081.6	76.838	993	167	35	3116688	3117652	48837853	48838810	1.24e-135	501
gi|537094633|gb|KE688988.1|	gi|372099095|ref|NC_000081.6|	KE688988.1	NC_000081.6	78.295	1548	249	55	3123511	3125027	48854855	48856346	0	917
gi|537094633|gb|KE688988.1|	gi|372099095|ref|NC_000081.6|	KE688988.1	NC_000081.6	76.769	1696	317	58	3137943	3139608	48868260	48866612	0	878
gi|537094633|gb|KE688988.1|	gi|372099095|ref|NC_000081.6|	KE688988.1	NC_000081.6	79.085	1836	274	59	3147158	3148940	48924563	48926341	0	1162
gi|537094633|gb|KE688988.1|	gi|372099095|ref|NC_000081.6|	KE688988.1	NC_000081.6	77.502	1289	212	50	3160560	3161816	48939155	48940397	0	702
gi|537094633|gb|KE688988.1|	gi|372099095|ref|NC_000081.6|	KE688988.1	NC_000081.6	78.061	1568	244	60	3174372	3175896	48953808	48955318	0	898
gi|537094633|gb|KE688988.1|	gi|372099095|ref|NC_000081.6|	KE688988.1	NC_000081.6	80.734	981	148	34	3192720	3193674	48970290	48971255	0	726
gi|537094633|gb|KE688988.1|	gi|372099095|ref|NC_000081.6|	KE688988.1	NC_000081.6	76.364	1265	225	49	3197698	3198932	48975635	48976855	5.48e-169	612
gi|537094633|gb|KE688988.1|	gi|372099095|ref|NC_000081.6|	KE688988.1	NC_000081.6	73.425	1159	232	56	3212051	3213186	49025766	49026871	1.69e-94	364
gi|537094633|gb|KE688988.1|	gi|372099095|ref|NC_000081.6|	KE688988.1	NC_000081.6	74.827	1013	211	35	3219658	3220640	49054687	49055685	1.28e-110	418
gi|537094633|gb|KE688988.1|	gi|372099095|ref|NC_000081.6|	KE688988.1	NC_000081.6	76.6	1641	302	54	3225613	3227189	49065333	49066955	0	828
gi|537094633|gb|KE688988.1|	gi|372099095|ref|NC_000081.6|	KE688988.1	NC_000081.6	85.669	949	111	18	3247232	3248167	49115356	49116292	0	976
gi|537109147|gb|KE687004.1|	gi|372099095|ref|NC_000081.6|	KE687004.1	NC_000081.6	78.571	630	104	17	3693172	3693800	49131171	49130572	4.11e-101	387
gi|537094633|gb|KE688988.1|	gi|372099095|ref|NC_000081.6|	KE688988.1	NC_000081.6	73.85	1369	271	62	3303041	3304359	49191265	49192596	1.62e-124	464
gi|537094633|gb|KE688988.1|	gi|372099095|ref|NC_000081.6|	KE688988.1	NC_000081.6	82.205	517	54	18	3325634	3326131	49230962	49231459	2.15e-108	411
gi|537094633|gb|KE688988.1|	gi|372099095|ref|NC_000081.6|	KE688988.1	NC_000081.6	79.007	705	108	21	3386608	3387310	49347124	49347790	5.88e-119	446
gi|537094633|gb|KE688988.1|	gi|372099095|ref|NC_000081.6|	KE688988.1	NC_000081.6	81.961	510	80	9	3413748	3414250	49357372	49357876	9.91e-112	422
gi|537094633|gb|KE688988.1|	gi|372099095|ref|NC_000081.6|	KE688988.1	NC_000081.6	79.474	570	99	15	3445264	3445828	49398820	49399376	1.01e-101	388
gi|537094633|gb|KE688988.1|	gi|372099095|ref|NC_000081.6|	KE688988.1	NC_000081.6	79.659	1116	168	37	3450488	3451565	49405668	49406762	0	749
gi|537094633|gb|KE688988.1|	gi|372099095|ref|NC_000081.6|	KE688988.1	NC_000081.6	74.922	1280	236	56	3497911	3499138	49484568	49485814	2.66e-137	507
gi|537094633|gb|KE688988.1|	gi|372099095|ref|NC_000081.6|	KE688988.1	NC_000081.6	76.325	566	115	14	3504800	3505351	49491532	49492092	1.36e-70	285
gi|537094633|gb|KE688988.1|	gi|372099095|ref|NC_000081.6|	KE688988.1	NC_000081.6	79.837	615	91	28	3508410	3509013	49495496	49496088	1.28e-110	418
gi|537094633|gb|KE688988.1|	gi|372099095|ref|NC_000081.6|	KE688988.1	NC_000081.6	78.581	1564	265	45	3541676	3543209	49545458	49546981	0	968
gi|537094633|gb|KE688988.1|	gi|372099095|ref|NC_000081.6|	KE688988.1	NC_000081.6	78.977	704	114	20	3548238	3548926	49552661	49553345	4.55e-120	449
gi|537094633|gb|KE688988.1|	gi|372099095|ref|NC_000081.6|	KE688988.1	NC_000081.6	76.915	1880	317	76	3553025	3554824	49561663	49563505	0	959
gi|537094633|gb|KE688988.1|	gi|372099095|ref|NC_000081.6|	KE688988.1	NC_000081.6	80.159	1134	183	36	3580760	3581869	49606603	49607718	0	809
gi|537094633|gb|KE688988.1|	gi|372099095|ref|NC_000081.6|	KE688988.1	NC_000081.6	74.443	2019	380	90	3589740	3591681	49619098	49621057	0	745
gi|537094633|gb|KE688988.1|	gi|372099095|ref|NC_000081.6|	KE688988.1	NC_000081.6	79.423	1317	206	46	3600675	3601955	49653347	49654634	0	870
gi|537094633|gb|KE688988.1|	gi|372099095|ref|NC_000081.6|	KE688988.1	NC_000081.6	73.848	673	113	43	3611374	3612012	49683382	49684025	8.4e-48	209
gi|537094633|gb|KE688988.1|	gi|372099095|ref|NC_000081.6|	KE688988.1	NC_000081.6	72.759	1138	233	60	3612094	3613183	49684059	49685167	6.22e-79	313
gi|537094633|gb|KE688988.1|	gi|372099095|ref|NC_000081.6|	KE688988.1	NC_000081.6	75.074	1007	202	33	3618169	3619156	49698758	49699734	2.76e-112	424
gi|537094633|gb|KE688988.1|	gi|372099095|ref|NC_000081.6|	KE688988.1	NC_000081.6	76.934	711	121	24	3623996	3624686	49703814	49704501	1.69e-94	364
gi|537094633|gb|KE688988.1|	gi|372099095|ref|NC_000081.6|	KE688988.1	NC_000081.6	78.339	614	111	19	3632678	3633280	49720519	49721121	2.18e-98	377
gi|537094633|gb|KE688988.1|	gi|372099095|ref|NC_000081.6|	KE688988.1	NC_000081.6	77.33	719	129	23	3655147	3655843	49768205	49768911	2.16e-103	394
gi|537094633|gb|KE688988.1|	gi|372099095|ref|NC_000081.6|	KE688988.1	NC_000081.6	77.1	1393	250	47	3670789	3672127	49804282	49805659	0	741
gi|537094633|gb|KE688988.1|	gi|372099095|ref|NC_000081.6|	KE688988.1	NC_000081.6	80.554	1373	220	29	3681114	3682468	49815329	49816672	0	1013
gi|537094633|gb|KE688988.1|	gi|372099095|ref|NC_000081.6|	KE688988.1	NC_000081.6	79.126	1442	215	63	3689352	3690739	49828289	49829698	0	917
gi|537094633|gb|KE688988.1|	gi|372099095|ref|NC_000081.6|	KE688988.1	NC_000081.6	80.911	571	102	6	3706773	3707341	49855625	49856190	2.12e-118	444
gi|537094633|gb|KE688988.1|	gi|372099095|ref|NC_000081.6|	KE688988.1	NC_000081.6	74.753	1521	295	61	3718996	3720493	49872839	49874293	4.27e-165	599
gi|537094633|gb|KE688988.1|	gi|372099095|ref|NC_000081.6|	KE688988.1	NC_000081.6	79.474	799	113	29	3740094	3740876	49895929	49896692	3.42e-141	520
gi|537094633|gb|KE688988.1|	gi|372099095|ref|NC_000081.6|	KE688988.1	NC_000081.6	71.236	817	174	42	3747398	3748174	49904009	49904804	5.16e-30	150
gi|537094633|gb|KE688988.1|	gi|372099095|ref|NC_000081.6|	KE688988.1	NC_000081.6	78.574	2469	421	81	3762912	3765323	49937091	49939508	0	1530
gi|537094633|gb|KE688988.1|	gi|372099095|ref|NC_000081.6|	KE688988.1	NC_000081.6	78.157	879	149	28	3774424	3775286	49972237	49973088	3.42e-141	520
gi|537088201|gb|KE689850.1|	gi|372099095|ref|NC_000081.6|	KE689850.1	NC_000081.6	79.217	1328	222	40	2546566	2547859	50001941	50000634	0	874
gi|537088201|gb|KE689850.1|	gi|372099095|ref|NC_000081.6|	KE689850.1	NC_000081.6	78.862	615	105	18	2543556	2544149	50007004	50006394	5.25e-103	392
gi|537088201|gb|KE689850.1|	gi|372099095|ref|NC_000081.6|	KE689850.1	NC_000081.6	76.567	1165	190	56	2533331	2534452	50016862	50015738	3.78e-154	562
gi|537088201|gb|KE689850.1|	gi|372099095|ref|NC_000081.6|	KE689850.1	NC_000081.6	75.035	705	146	23	2526781	2527475	50026236	50025552	3.27e-75	300
gi|537088201|gb|KE689850.1|	gi|372099095|ref|NC_000081.6|	KE689850.1	NC_000081.6	75.218	1719	344	53	2504411	2506081	50052545	50050861	0	739
gi|537088201|gb|KE689850.1|	gi|372099095|ref|NC_000081.6|	KE689850.1	NC_000081.6	81.182	914	118	21	2483738	2484629	50098792	50097911	0	686
gi|537088201|gb|KE689850.1|	gi|372099095|ref|NC_000081.6|	KE689850.1	NC_000081.6	82.051	1443	198	40	2480725	2482130	50103416	50101998	0	1173
gi|537088201|gb|KE689850.1|	gi|372099095|ref|NC_000081.6|	KE689850.1	NC_000081.6	72.689	714	131	41	2477185	2477868	50109950	50109271	4.45e-39	180
gi|537088201|gb|KE689850.1|	gi|372099095|ref|NC_000081.6|	KE689850.1	NC_000081.6	80.668	1407	227	28	2472060	2473442	50137209	50135824	0	1050
gi|537088201|gb|KE689850.1|	gi|372099095|ref|NC_000081.6|	KE689850.1	NC_000081.6	80.366	1528	238	41	2465056	2466561	50150249	50148762	0	1103
gi|537088201|gb|KE689850.1|	gi|372099095|ref|NC_000081.6|	KE689850.1	NC_000081.6	74.72	803	153	35	2449241	2450025	50170447	50169677	4.2e-79	313
gi|537088201|gb|KE689850.1|	gi|372099095|ref|NC_000081.6|	KE689850.1	NC_000081.6	74.424	2299	426	122	2446694	2448892	50172799	50170563	0	839
gi|537088201|gb|KE689850.1|	gi|372099095|ref|NC_000081.6|	KE689850.1	NC_000081.6	84.147	1413	191	30	2393715	2395107	50247517	50246118	0	1338
gi|537088201|gb|KE689850.1|	gi|372099095|ref|NC_000081.6|	KE689850.1	NC_000081.6	83.462	1167	156	18	2392511	2393658	50248839	50247691	0	1051
gi|537088201|gb|KE689850.1|	gi|372099095|ref|NC_000081.6|	KE689850.1	NC_000081.6	78.538	1286	219	47	2386584	2387834	50255354	50254091	0	793
gi|537088201|gb|KE689850.1|	gi|372099095|ref|NC_000081.6|	KE689850.1	NC_000081.6	80.887	1533	232	34	2371072	2372569	50268405	50266899	0	1151
gi|537088201|gb|KE689850.1|	gi|372099095|ref|NC_000081.6|	KE689850.1	NC_000081.6	85.805	627	77	9	2361046	2361663	50280448	50279825	0	654
gi|537088201|gb|KE689850.1|	gi|372099095|ref|NC_000081.6|	KE689850.1	NC_000081.6	78.452	1021	176	30	2353348	2354344	50284247	50283247	1.32e-173	627
gi|537088201|gb|KE689850.1|	gi|372099095|ref|NC_000081.6|	KE689850.1	NC_000081.6	82.059	1399	202	30	2350354	2351723	50287213	50285835	0	1147
gi|537088201|gb|KE689850.1|	gi|372099095|ref|NC_000081.6|	KE689850.1	NC_000081.6	83.957	829	103	12	2342067	2342890	50294695	50293892	0	767
gi|537088201|gb|KE689850.1|	gi|372099095|ref|NC_000081.6|	KE689850.1	NC_000081.6	75.294	850	155	37	2341141	2341965	50295561	50294742	6.88e-92	355
gi|537088201|gb|KE689850.1|	gi|372099095|ref|NC_000081.6|	KE689850.1	NC_000081.6	81.707	902	124	29	2323128	2324018	50308152	50307281	0	713
gi|537088201|gb|KE689850.1|	gi|372099095|ref|NC_000081.6|	KE689850.1	NC_000081.6	77.823	744	133	16	2322197	2322928	50309286	50308563	1.11e-114	431
gi|537088201|gb|KE689850.1|	gi|372099095|ref|NC_000081.6|	KE689850.1	NC_000081.6	78.894	995	145	39	2309775	2310742	50325149	50324193	1.03e-169	614
gi|537088201|gb|KE689850.1|	gi|372099095|ref|NC_000081.6|	KE689850.1	NC_000081.6	75.469	1439	246	59	2293169	2294556	50360955	50359573	2.23e-166	603
gi|537088201|gb|KE689850.1|	gi|372099095|ref|NC_000081.6|	KE689850.1	NC_000081.6	80.865	601	111	4	2291889	2292487	50362199	50361601	2.36e-126	470
gi|537088201|gb|KE689850.1|	gi|372099095|ref|NC_000081.6|	KE689850.1	NC_000081.6	78.337	2165	334	81	2287875	2289961	50372886	50370779	0	1275
gi|537088201|gb|KE689850.1|	gi|372099095|ref|NC_000081.6|	KE689850.1	NC_000081.6	78.865	899	135	40	2277094	2277966	50385744	50384875	1.76e-152	556
gi|537088201|gb|KE689850.1|	gi|372099095|ref|NC_000081.6|	KE689850.1	NC_000081.6	76.202	2891	484	132	2268040	2270851	50401975	50399210	0	1339
gi|537088201|gb|KE689850.1|	gi|372099095|ref|NC_000081.6|	KE689850.1	NC_000081.6	77.053	2423	442	83	2261901	2264271	50407018	50404658	0	1290
gi|537088201|gb|KE689850.1|	gi|372099095|ref|NC_000081.6|	KE689850.1	NC_000081.6	77.388	2282	391	90	2253245	2255446	50418063	50415827	0	1240
gi|537088201|gb|KE689850.1|	gi|372099095|ref|NC_000081.6|	KE689850.1	NC_000081.6	79.571	1493	228	35	2250822	2252277	50424070	50422618	0	996
gi|537088201|gb|KE689850.1|	gi|372099095|ref|NC_000081.6|	KE689850.1	NC_000081.6	72.7	1674	323	77	2242656	2244233	50435251	50433616	2.39e-116	436
gi|537088201|gb|KE689850.1|	gi|372099095|ref|NC_000081.6|	KE689850.1	NC_000081.6	76.902	1433	250	54	2240453	2241836	50437393	50435993	0	737
gi|537088201|gb|KE689850.1|	gi|372099095|ref|NC_000081.6|	KE689850.1	NC_000081.6	80.645	1023	158	28	2223297	2224309	50456057	50455065	0	756
gi|537088201|gb|KE689850.1|	gi|372099095|ref|NC_000081.6|	KE689850.1	NC_000081.6	83.677	631	87	9	2214862	2215484	50463832	50463210	1.04e-159	580
gi|537088201|gb|KE689850.1|	gi|372099095|ref|NC_000081.6|	KE689850.1	NC_000081.6	75.166	1804	307	85	2212122	2213841	50472797	50471051	0	719
gi|537088201|gb|KE689850.1|	gi|372099095|ref|NC_000081.6|	KE689850.1	NC_000081.6	74.28	1042	197	56	2203997	2205013	50493581	50492586	1.9e-97	374
gi|537088201|gb|KE689850.1|	gi|372099095|ref|NC_000081.6|	KE689850.1	NC_000081.6	76.89	701	124	26	2201578	2202264	50499591	50498915	4.11e-94	363
gi|537088201|gb|KE689850.1|	gi|372099095|ref|NC_000081.6|	KE689850.1	NC_000081.6	84.843	1082	148	13	2199678	2200751	50501519	50500446	0	1075
gi|537088201|gb|KE689850.1|	gi|372099095|ref|NC_000081.6|	KE689850.1	NC_000081.6	80.967	1655	230	51	2192802	2194385	50508453	50506813	0	1232
gi|537088201|gb|KE689850.1|	gi|372099095|ref|NC_000081.6|	KE689850.1	NC_000081.6	76.161	1636	303	55	2184830	2186423	50518122	50516532	0	780
gi|537088201|gb|KE689850.1|	gi|372099095|ref|NC_000081.6|	KE689850.1	NC_000081.6	81.777	1114	157	30	2176518	2177600	50525910	50524812	0	891
gi|537088201|gb|KE689850.1|	gi|372099095|ref|NC_000081.6|	KE689850.1	NC_000081.6	78.537	820	121	35	2174721	2175514	50536068	50535278	6.5e-132	488
gi|537088201|gb|KE689850.1|	gi|372099095|ref|NC_000081.6|	KE689850.1	NC_000081.6	78.264	1440	240	43	2172173	2173565	50538599	50537186	0	857
gi|537088201|gb|KE689850.1|	gi|372099095|ref|NC_000081.6|	KE689850.1	NC_000081.6	79.761	919	154	26	2157334	2158238	50566821	50565921	6.1e-177	638
gi|537088201|gb|KE689850.1|	gi|372099095|ref|NC_000081.6|	KE689850.1	NC_000081.6	82.963	1080	142	27	2145076	2146142	50589291	50588241	0	937
gi|537088201|gb|KE689850.1|	gi|372099095|ref|NC_000081.6|	KE689850.1	NC_000081.6	75.642	1987	365	75	2134630	2136568	50606403	50604488	0	878
gi|537088201|gb|KE689850.1|	gi|372099095|ref|NC_000081.6|	KE689850.1	NC_000081.6	83.997	1331	180	22	2130459	2131779	50610625	50609318	0	1247
gi|537088201|gb|KE689850.1|	gi|372099095|ref|NC_000081.6|	KE689850.1	NC_000081.6	86.033	673	76	14	2109172	2109837	50647792	50647131	0	706
gi|537088201|gb|KE689850.1|	gi|372099095|ref|NC_000081.6|	KE689850.1	NC_000081.6	80.783	817	124	19	2103108	2103898	50652482	50651673	4.78e-168	608
gi|537088201|gb|KE689850.1|	gi|372099095|ref|NC_000081.6|	KE689850.1	NC_000081.6	83.967	5314	595	162	2095541	2100737	50659481	50654308	0	4855
gi|537088201|gb|KE689850.1|	gi|372099095|ref|NC_000081.6|	KE689850.1	NC_000081.6	86.93	2655	277	48	2092888	2095512	50662093	50659479	0	2916
gi|537088201|gb|KE689850.1|	gi|372099095|ref|NC_000081.6|	KE689850.1	NC_000081.6	77.279	5475	929	199	2087084	2092404	50667841	50662528	0	2928
gi|537088201|gb|KE689850.1|	gi|372099095|ref|NC_000081.6|	KE689850.1	NC_000081.6	83.281	1579	197	46	2084526	2086068	50670419	50668872	0	1391
gi|537088201|gb|KE689850.1|	gi|372099095|ref|NC_000081.6|	KE689850.1	NC_000081.6	74.729	2121	373	103	2082301	2084374	50672538	50670534	0	797
gi|537088201|gb|KE689850.1|	gi|372099095|ref|NC_000081.6|	KE689850.1	NC_000081.6	74.863	1094	193	48	2076001	2077064	50678942	50677901	6.69e-112	422
gi|537088201|gb|KE689850.1|	gi|372099095|ref|NC_000081.6|	KE689850.1	NC_000081.6	78.132	1413	241	47	2071976	2073363	50683817	50682448	0	835
gi|537088201|gb|KE689850.1|	gi|372099095|ref|NC_000081.6|	KE689850.1	NC_000081.6	82.208	770	113	18	2068708	2069467	50687033	50686278	4.72e-178	641
gi|537088201|gb|KE689850.1|	gi|372099095|ref|NC_000081.6|	KE689850.1	NC_000081.6	81.949	626	93	16	2068059	2068667	50687837	50687215	3.86e-139	512
gi|537088201|gb|KE689850.1|	gi|372099095|ref|NC_000081.6|	KE689850.1	NC_000081.6	84.89	589	74	9	2067443	2068019	50688540	50687955	1.04e-159	580
gi|537088201|gb|KE689850.1|	gi|372099095|ref|NC_000081.6|	KE689850.1	NC_000081.6	72.241	2021	397	110	2062771	2064725	50692899	50690977	1.82e-127	473
gi|537088201|gb|KE689850.1|	gi|372099095|ref|NC_000081.6|	KE689850.1	NC_000081.6	76.217	1829	320	70	2060601	2062394	50694977	50693229	0	861
gi|537088201|gb|KE689850.1|	gi|372099095|ref|NC_000081.6|	KE689850.1	NC_000081.6	80.759	764	116	26	2059521	2060265	50696049	50695298	8.12e-156	568
gi|537088201|gb|KE689850.1|	gi|372099095|ref|NC_000081.6|	KE689850.1	NC_000081.6	78.834	3123	444	125	2055982	2059023	50699494	50696508	0	1905
gi|537088201|gb|KE689850.1|	gi|372099095|ref|NC_000081.6|	KE689850.1	NC_000081.6	81.065	676	107	15	2051401	2052066	50704297	50703633	2.31e-141	520
gi|537088201|gb|KE689850.1|	gi|372099095|ref|NC_000081.6|	KE689850.1	NC_000081.6	86.377	1314	151	20	2042465	2043766	50711611	50710314	0	1410
gi|537088201|gb|KE689850.1|	gi|372099095|ref|NC_000081.6|	KE689850.1	NC_000081.6	78.159	1108	172	47	2040051	2041116	50714074	50712995	4.72e-178	641
gi|537088201|gb|KE689850.1|	gi|372099095|ref|NC_000081.6|	KE689850.1	NC_000081.6	83.092	1242	149	35	2028600	2029795	50727478	50726252	0	1074
gi|537088201|gb|KE689850.1|	gi|372099095|ref|NC_000081.6|	KE689850.1	NC_000081.6	84.97	672	72	12	2024032	2024680	50731850	50731185	0	654
gi|537088201|gb|KE689850.1|	gi|372099095|ref|NC_000081.6|	KE689850.1	NC_000081.6	81.011	2038	296	57	2019190	2021194	50737373	50735394	0	1535
gi|537088201|gb|KE689850.1|	gi|372099095|ref|NC_000081.6|	KE689850.1	NC_000081.6	72.387	1416	288	74	2017249	2018607	50739303	50737934	2.48e-91	353
gi|537088201|gb|KE689850.1|	gi|372099095|ref|NC_000081.6|	KE689850.1	NC_000081.6	76.386	974	171	45	2012101	2013041	50742856	50741909	2.36e-126	470
gi|537088201|gb|KE689850.1|	gi|372099095|ref|NC_000081.6|	KE689850.1	NC_000081.6	78.355	5969	969	210	2005781	2011567	50749344	50743517	0	3567
gi|537088201|gb|KE689850.1|	gi|372099095|ref|NC_000081.6|	KE689850.1	NC_000081.6	76.216	3351	547	154	2001561	2004809	50753025	50749823	0	1543
gi|537088201|gb|KE689850.1|	gi|372099095|ref|NC_000081.6|	KE689850.1	NC_000081.6	80.528	606	89	16	1995505	1996107	50758841	50758262	6.64e-117	438
gi|537088201|gb|KE689850.1|	gi|372099095|ref|NC_000081.6|	KE689850.1	NC_000081.6	84.538	595	80	7	1993681	1994269	50760861	50760273	3.75e-159	579
gi|537088201|gb|KE689850.1|	gi|372099095|ref|NC_000081.6|	KE689850.1	NC_000081.6	72.659	1196	240	59	1990919	1992072	50764468	50763318	3.25e-80	316
gi|537088201|gb|KE689850.1|	gi|372099095|ref|NC_000081.6|	KE689850.1	NC_000081.6	78.406	1079	189	30	1989453	1990504	50765961	50764900	0	662
gi|537088201|gb|KE689850.1|	gi|372099095|ref|NC_000081.6|	KE689850.1	NC_000081.6	74.588	1881	324	97	1984253	1986027	50770828	50768996	0	684
gi|537088201|gb|KE689850.1|	gi|372099095|ref|NC_000081.6|	KE689850.1	NC_000081.6	84.855	898	100	26	1980539	1981410	50777109	50776222	0	872
gi|537088201|gb|KE689850.1|	gi|372099095|ref|NC_000081.6|	KE689850.1	NC_000081.6	78.624	683	117	24	1978429	1979100	50779296	50778632	5.17e-113	425
gi|537088201|gb|KE689850.1|	gi|372099095|ref|NC_000081.6|	KE689850.1	NC_000081.6	84.016	1001	120	27	1974493	1975466	50782401	50781414	0	926
gi|537088201|gb|KE689850.1|	gi|372099095|ref|NC_000081.6|	KE689850.1	NC_000081.6	75.852	2112	359	77	1967485	1969520	50789025	50786989	0	935
gi|537088201|gb|KE689850.1|	gi|372099095|ref|NC_000081.6|	KE689850.1	NC_000081.6	81.792	703	110	13	1963322	1964022	50791861	50791175	1.75e-157	573
gi|537088201|gb|KE689850.1|	gi|372099095|ref|NC_000081.6|	KE689850.1	NC_000081.6	75.342	730	142	29	1961848	1962564	50793330	50792626	3.25e-80	316
gi|537088201|gb|KE689850.1|	gi|372099095|ref|NC_000081.6|	KE689850.1	NC_000081.6	77.078	746	138	25	1951128	1951862	50803394	50802671	3.13e-105	399
gi|537088201|gb|KE689850.1|	gi|372099095|ref|NC_000081.6|	KE689850.1	NC_000081.6	78.901	564	91	19	1949674	1950228	50804873	50804329	1.91e-92	357
gi|537088201|gb|KE689850.1|	gi|372099095|ref|NC_000081.6|	KE689850.1	NC_000081.6	78.668	1622	222	75	1947164	1948714	50808199	50806631	0	965
gi|537088201|gb|KE689850.1|	gi|372099095|ref|NC_000081.6|	KE689850.1	NC_000081.6	77.248	1490	220	65	1944408	1945860	50812390	50810983	0	763
gi|537088201|gb|KE689850.1|	gi|372099095|ref|NC_000081.6|	KE689850.1	NC_000081.6	79.087	1248	172	54	1940992	1942177	50815722	50814502	0	776
gi|537088201|gb|KE689850.1|	gi|372099095|ref|NC_000081.6|	KE689850.1	NC_000081.6	87.792	770	76	9	1933501	1934261	50822719	50821959	0	885
gi|537088201|gb|KE689850.1|	gi|372099095|ref|NC_000081.6|	KE689850.1	NC_000081.6	74.949	1477	270	66	1923934	1925366	50828871	50827451	2.24e-161	586
gi|537088201|gb|KE689850.1|	gi|372099095|ref|NC_000081.6|	KE689850.1	NC_000081.6	90.09	1332	122	7	1919778	1921105	50832088	50830763	0	1720
gi|537088201|gb|KE689850.1|	gi|372099095|ref|NC_000081.6|	KE689850.1	NC_000081.6	79.167	528	92	12	1917972	1918485	50833511	50832988	3.2e-90	350
gi|537088201|gb|KE689850.1|	gi|372099095|ref|NC_000081.6|	KE689850.1	NC_000081.6	82.287	2851	365	77	1910285	1913034	50842979	50840168	0	2338
gi|537088201|gb|KE689850.1|	gi|372099095|ref|NC_000081.6|	KE689850.1	NC_000081.6	87.673	795	79	15	1908347	1909126	50844905	50844115	0	907
gi|537088201|gb|KE689850.1|	gi|372099095|ref|NC_000081.6|	KE689850.1	NC_000081.6	80.88	2228	280	79	1905975	1908133	50847063	50844913	0	1620
gi|537088201|gb|KE689850.1|	gi|372099095|ref|NC_000081.6|	KE689850.1	NC_000081.6	83.349	1057	123	36	1902607	1903627	50850279	50849240	0	928
gi|537088201|gb|KE689850.1|	gi|372099095|ref|NC_000081.6|	KE689850.1	NC_000081.6	78.613	1370	210	46	1899897	1901228	50853610	50852286	0	830
gi|537088201|gb|KE689850.1|	gi|372099095|ref|NC_000081.6|	KE689850.1	NC_000081.6	84.615	806	104	15	1885609	1886401	50866010	50865212	0	784
gi|537088201|gb|KE689850.1|	gi|372099095|ref|NC_000081.6|	KE689850.1	NC_000081.6	80.632	728	116	18	1883703	1884422	50868175	50867465	1.77e-147	540
gi|537088201|gb|KE689850.1|	gi|372099095|ref|NC_000081.6|	KE689850.1	NC_000081.6	82.948	909	102	27	1882246	1883135	50869636	50868762	0	771
gi|537088201|gb|KE689850.1|	gi|372099095|ref|NC_000081.6|	KE689850.1	NC_000081.6	79.857	700	81	34	1881158	1881837	50870771	50870112	1.83e-122	457
gi|537088201|gb|KE689850.1|	gi|372099095|ref|NC_000081.6|	KE689850.1	NC_000081.6	80.636	1038	164	21	1879862	1880878	50872127	50871106	0	769
gi|537088201|gb|KE689850.1|	gi|372099095|ref|NC_000081.6|	KE689850.1	NC_000081.6	76.154	1040	173	44	1874149	1875146	50878003	50876997	1.41e-128	477
gi|537088201|gb|KE689850.1|	gi|372099095|ref|NC_000081.6|	KE689850.1	NC_000081.6	84.98	506	62	10	1873547	1874047	50878638	50878142	8.35e-136	501
gi|537088201|gb|KE689850.1|	gi|372099095|ref|NC_000081.6|	KE689850.1	NC_000081.6	77.316	939	149	34	1872592	1873505	50879636	50878737	3.89e-134	496
gi|537088201|gb|KE689850.1|	gi|372099095|ref|NC_000081.6|	KE689850.1	NC_000081.6	79.015	1644	232	47	1869083	1870690	50883172	50881606	0	1020
gi|537088201|gb|KE689850.1|	gi|372099095|ref|NC_000081.6|	KE689850.1	NC_000081.6	79.68	4621	658	156	1864564	1869003	50887742	50883222	0	3072
gi|537088201|gb|KE689850.1|	gi|372099095|ref|NC_000081.6|	KE689850.1	NC_000081.6	86.615	1031	78	23	1863402	1864422	50888810	50887830	0	1085
gi|537088201|gb|KE689850.1|	gi|372099095|ref|NC_000081.6|	KE689850.1	NC_000081.6	85.582	2261	259	31	1858228	1860446	50893730	50891495	0	2307
gi|537088201|gb|KE689850.1|	gi|372099095|ref|NC_000081.6|	KE689850.1	NC_000081.6	77.175	977	163	44	1855757	1856703	50896064	50895118	1.07e-139	514
gi|537088201|gb|KE689850.1|	gi|372099095|ref|NC_000081.6|	KE689850.1	NC_000081.6	75.411	1399	236	54	1852336	1853689	50903004	50901669	3.75e-159	579
gi|537088201|gb|KE689850.1|	gi|372099095|ref|NC_000081.6|	KE689850.1	NC_000081.6	75.413	1757	305	71	1849244	1850925	50905628	50903924	0	734
gi|537088201|gb|KE689850.1|	gi|372099095|ref|NC_000081.6|	KE689850.1	NC_000081.6	77.661	1043	173	36	1843828	1844840	50909666	50908654	1.04e-159	580
gi|537088201|gb|KE689850.1|	gi|372099095|ref|NC_000081.6|	KE689850.1	NC_000081.6	76.063	1270	245	41	1838024	1839265	50915035	50913797	1.72e-167	606
gi|537088201|gb|KE689850.1|	gi|372099095|ref|NC_000081.6|	KE689850.1	NC_000081.6	78.817	930	140	37	1830435	1831347	50920266	50919377	1.75e-157	573
gi|537088201|gb|KE689850.1|	gi|372099095|ref|NC_000081.6|	KE689850.1	NC_000081.6	82.641	674	95	12	1829756	1830410	50921160	50920490	1.35e-158	577
gi|537088201|gb|KE689850.1|	gi|372099095|ref|NC_000081.6|	KE689850.1	NC_000081.6	77.062	1722	302	54	1827994	1829668	50922885	50921210	0	905
gi|537088201|gb|KE689850.1|	gi|372099095|ref|NC_000081.6|	KE689850.1	NC_000081.6	76.739	1337	231	61	1826104	1827388	50924392	50923084	0	673
gi|537088201|gb|KE689850.1|	gi|372099095|ref|NC_000081.6|	KE689850.1	NC_000081.6	79.481	2198	332	83	1823481	1825632	50926828	50924704	0	1450
gi|537088201|gb|KE689850.1|	gi|372099095|ref|NC_000081.6|	KE689850.1	NC_000081.6	82.561	2437	309	84	1819962	1822353	50930246	50927881	0	2039
gi|537088201|gb|KE689850.1|	gi|372099095|ref|NC_000081.6|	KE689850.1	NC_000081.6	88.489	695	58	10	1816808	1817501	50933517	50932844	0	821
gi|537088201|gb|KE689850.1|	gi|372099095|ref|NC_000081.6|	KE689850.1	NC_000081.6	83.929	616	84	9	1809650	1810255	50939846	50939236	4.85e-158	575
gi|537088201|gb|KE689850.1|	gi|372099095|ref|NC_000081.6|	KE689850.1	NC_000081.6	75.583	643	120	25	1793348	1793969	50958138	50957512	3.29e-70	283
gi|537088201|gb|KE689850.1|	gi|372099095|ref|NC_000081.6|	KE689850.1	NC_000081.6	73.816	1035	216	37	1791542	1792544	50959554	50958543	5.32e-93	359
gi|537088201|gb|KE689850.1|	gi|372099095|ref|NC_000081.6|	KE689850.1	NC_000081.6	76.318	1157	194	44	1784554	1785674	50967325	50966213	3.8e-149	545
gi|537088201|gb|KE689850.1|	gi|372099095|ref|NC_000081.6|	KE689850.1	NC_000081.6	76.091	1008	172	40	1783580	1784562	50968321	50967358	3.94e-124	462
gi|537088201|gb|KE689850.1|	gi|372099095|ref|NC_000081.6|	KE689850.1	NC_000081.6	79.255	1316	208	43	1778973	1780244	50972501	50971207	0	857
gi|537088201|gb|KE689850.1|	gi|372099095|ref|NC_000081.6|	KE689850.1	NC_000081.6	80.364	1813	264	59	1776222	1777979	50975415	50973640	0	1291
gi|537088201|gb|KE689850.1|	gi|372099095|ref|NC_000081.6|	KE689850.1	NC_000081.6	77.018	2106	380	70	1764398	1766467	50986514	50984477	0	1112
gi|537088201|gb|KE689850.1|	gi|372099095|ref|NC_000081.6|	KE689850.1	NC_000081.6	82.051	975	139	28	1758398	1759363	50992403	50991456	0	798
gi|537088201|gb|KE689850.1|	gi|372099095|ref|NC_000081.6|	KE689850.1	NC_000081.6	81.905	945	141	20	1756947	1757874	50993911	50992980	0	771
gi|537088201|gb|KE689850.1|	gi|372099095|ref|NC_000081.6|	KE689850.1	NC_000081.6	76.364	825	145	34	1754354	1755152	50996567	50995767	1.13e-104	398
gi|537088201|gb|KE689850.1|	gi|372099095|ref|NC_000081.6|	KE689850.1	NC_000081.6	77.562	2888	443	121	1751510	1754289	50999478	50996688	0	1554
gi|537088201|gb|KE689850.1|	gi|372099095|ref|NC_000081.6|	KE689850.1	NC_000081.6	77.113	970	191	25	1750341	1751293	51000690	50999735	2.96e-145	532
gi|537088201|gb|KE689850.1|	gi|372099095|ref|NC_000081.6|	KE689850.1	NC_000081.6	80.499	641	93	20	1739242	1739864	51008900	51008274	3.94e-124	462
gi|537088201|gb|KE689850.1|	gi|372099095|ref|NC_000081.6|	KE689850.1	NC_000081.6	81.764	998	140	32	1738104	1739074	51010040	51009058	0	797
gi|537088201|gb|KE689850.1|	gi|372099095|ref|NC_000081.6|	KE689850.1	NC_000081.6	78.687	1356	232	37	1731600	1732929	51018025	51016701	0	850
gi|537088201|gb|KE689850.1|	gi|372099095|ref|NC_000081.6|	KE689850.1	NC_000081.6	72.841	1123	229	56	1729501	1730596	51020172	51019099	1.17e-79	315
gi|537088201|gb|KE689850.1|	gi|372099095|ref|NC_000081.6|	KE689850.1	NC_000081.6	76.596	893	181	19	1726374	1727249	51022884	51022003	3.05e-125	466
gi|537088201|gb|KE689850.1|	gi|372099095|ref|NC_000081.6|	KE689850.1	NC_000081.6	76.883	2470	428	98	1723934	1726312	51025326	51022909	0	1266
gi|537088201|gb|KE689850.1|	gi|372099095|ref|NC_000081.6|	KE689850.1	NC_000081.6	81.583	695	83	29	1709712	1710394	51041819	51041158	2.96e-145	532
gi|537088201|gb|KE689850.1|	gi|372099095|ref|NC_000081.6|	KE689850.1	NC_000081.6	77.473	1314	255	33	1708395	1709694	51043181	51041895	0	749
gi|537088201|gb|KE689850.1|	gi|372099095|ref|NC_000081.6|	KE689850.1	NC_000081.6	77.429	2326	367	96	1693774	1695991	51063735	51061460	0	1242
gi|537088201|gb|KE689850.1|	gi|372099095|ref|NC_000081.6|	KE689850.1	NC_000081.6	82.785	3009	411	71	1685498	1688460	51072317	51069370	0	2588
gi|537088201|gb|KE689850.1|	gi|372099095|ref|NC_000081.6|	KE689850.1	NC_000081.6	78.244	2381	348	88	1682325	1684629	51075256	51072970	0	1371
gi|537088201|gb|KE689850.1|	gi|372099095|ref|NC_000081.6|	KE689850.1	NC_000081.6	80.395	1872	265	59	1674412	1676246	51084565	51082759	0	1330
gi|537088201|gb|KE689850.1|	gi|372099095|ref|NC_000081.6|	KE689850.1	NC_000081.6	79.107	1053	173	40	1671582	1672616	51086976	51085953	0	682
gi|537088201|gb|KE689850.1|	gi|372099095|ref|NC_000081.6|	KE689850.1	NC_000081.6	75.176	1845	350	54	1665718	1667519	51091207	51089428	0	771
gi|537088201|gb|KE689850.1|	gi|372099095|ref|NC_000081.6|	KE689850.1	NC_000081.6	78.344	3805	634	125	1660081	1663819	51096712	51093032	0	2287
gi|537088201|gb|KE689850.1|	gi|372099095|ref|NC_000081.6|	KE689850.1	NC_000081.6	75.4	687	96	42	1657367	1657990	51099631	51098955	1.19e-64	265
gi|537088201|gb|KE689850.1|	gi|372099095|ref|NC_000081.6|	KE689850.1	NC_000081.6	80.728	1484	232	38	1655863	1657319	51100958	51099502	0	1107
gi|537088201|gb|KE689850.1|	gi|372099095|ref|NC_000081.6|	KE689850.1	NC_000081.6	79.63	810	126	27	1653602	1654396	51103414	51102629	3.8e-149	545
gi|537088201|gb|KE689850.1|	gi|372099095|ref|NC_000081.6|	KE689850.1	NC_000081.6	78.14	1720	260	56	1651580	1653237	51105492	51103827	0	987
gi|537088201|gb|KE689850.1|	gi|372099095|ref|NC_000081.6|	KE689850.1	NC_000081.6	80.684	1170	182	30	1650407	1651554	51106624	51105477	0	869
gi|537088201|gb|KE689850.1|	gi|372099095|ref|NC_000081.6|	KE689850.1	NC_000081.6	77.956	1311	199	45	1647686	1648975	51108159	51106918	0	737
gi|537088201|gb|KE689850.1|	gi|372099095|ref|NC_000081.6|	KE689850.1	NC_000081.6	75.82	823	139	38	1642777	1643555	51119831	51119025	4.11e-94	363
gi|537088201|gb|KE689850.1|	gi|372099095|ref|NC_000081.6|	KE689850.1	NC_000081.6	82.398	659	84	16	1637324	1637970	51125382	51124744	3.8e-149	545
gi|537088201|gb|KE689850.1|	gi|372099095|ref|NC_000081.6|	KE689850.1	NC_000081.6	81.506	1633	248	44	1635623	1637217	51127121	51125505	0	1293
gi|537088201|gb|KE689850.1|	gi|372099095|ref|NC_000081.6|	KE689850.1	NC_000081.6	80.833	600	85	20	1625338	1625932	51135147	51134573	1.43e-118	444
gi|537088201|gb|KE689850.1|	gi|372099095|ref|NC_000081.6|	KE689850.1	NC_000081.6	82.049	1298	174	34	1623920	1625188	51136610	51135343	0	1051
gi|537088201|gb|KE689850.1|	gi|372099095|ref|NC_000081.6|	KE689850.1	NC_000081.6	73.691	1471	288	67	1621810	1623237	51139013	51137599	1.09e-129	481
gi|537088201|gb|KE689850.1|	gi|372099095|ref|NC_000081.6|	KE689850.1	NC_000081.6	74.29	2252	393	102	1619461	1621587	51141362	51139172	0	780
gi|537088201|gb|KE689850.1|	gi|372099095|ref|NC_000081.6|	KE689850.1	NC_000081.6	73.181	1883	354	105	1616870	1618665	51144519	51142701	1.77e-147	540
gi|537088201|gb|KE689850.1|	gi|372099095|ref|NC_000081.6|	KE689850.1	NC_000081.6	74.376	2244	411	107	1612511	1614680	51149491	51147338	0	808
gi|537088201|gb|KE689850.1|	gi|372099095|ref|NC_000081.6|	KE689850.1	NC_000081.6	78.378	888	123	36	1611435	1612288	51151054	51150202	3.86e-139	512
gi|537088201|gb|KE689850.1|	gi|372099095|ref|NC_000081.6|	KE689850.1	NC_000081.6	75.942	823	149	36	1606803	1607610	51154615	51153827	1.47e-98	377
gi|537088201|gb|KE689850.1|	gi|372099095|ref|NC_000081.6|	KE689850.1	NC_000081.6	77.93	1903	328	61	1604229	1606076	51157261	51155396	0	1103
gi|537088201|gb|KE689850.1|	gi|372099095|ref|NC_000081.6|	KE689850.1	NC_000081.6	78.939	1301	203	44	1585750	1587005	51175088	51173814	0	819
gi|537088201|gb|KE689850.1|	gi|372099095|ref|NC_000081.6|	KE689850.1	NC_000081.6	84.2	500	58	13	1584165	1584649	51176798	51176305	3.05e-125	466
gi|537088201|gb|KE689850.1|	gi|372099095|ref|NC_000081.6|	KE689850.1	NC_000081.6	87.465	1085	103	18	1583032	1584091	51178064	51176988	0	1219
gi|537088201|gb|KE689850.1|	gi|372099095|ref|NC_000081.6|	KE689850.1	NC_000081.6	75.283	1857	326	87	1580318	1582123	51180531	51178757	0	763
gi|537088201|gb|KE689850.1|	gi|372099095|ref|NC_000081.6|	KE689850.1	NC_000081.6	78.235	1507	243	44	1573288	1574749	51185382	51183916	0	887
gi|537088201|gb|KE689850.1|	gi|372099095|ref|NC_000081.6|	KE689850.1	NC_000081.6	78.864	634	96	19	1567968	1568586	51188926	51188316	1.46e-103	394
gi|537088201|gb|KE689850.1|	gi|372099095|ref|NC_000081.6|	KE689850.1	NC_000081.6	84.289	872	117	17	1567050	1567915	51189774	51188917	0	833
gi|537088201|gb|KE689850.1|	gi|372099095|ref|NC_000081.6|	KE689850.1	NC_000081.6	77.364	2876	480	99	1560094	1562884	51193838	51191049	0	1546
gi|537088201|gb|KE689850.1|	gi|372099095|ref|NC_000081.6|	KE689850.1	NC_000081.6	82.678	687	96	13	1557629	1558303	51196634	51195959	6.23e-162	588
gi|537088201|gb|KE689850.1|	gi|372099095|ref|NC_000081.6|	KE689850.1	NC_000081.6	82.431	905	105	29	1555495	1556369	51198196	51197316	0	741
gi|537088201|gb|KE689850.1|	gi|372099095|ref|NC_000081.6|	KE689850.1	NC_000081.6	83.964	555	68	15	1550473	1551019	51203780	51203239	3.86e-139	512
gi|537088201|gb|KE689850.1|	gi|372099095|ref|NC_000081.6|	KE689850.1	NC_000081.6	82.032	807	116	20	1549380	1550172	51204752	51203961	0	660
gi|537088201|gb|KE689850.1|	gi|372099095|ref|NC_000081.6|	KE689850.1	NC_000081.6	78.683	1670	240	64	1546745	1548342	51207585	51205960	0	1005
gi|537088201|gb|KE689850.1|	gi|372099095|ref|NC_000081.6|	KE689850.1	NC_000081.6	73.012	830	146	54	1541431	1542229	51210866	51210084	2.62e-51	220
gi|537088201|gb|KE689850.1|	gi|372099095|ref|NC_000081.6|	KE689850.1	NC_000081.6	75.33	758	138	30	1531307	1532024	51220466	51219718	9.03e-81	318
gi|537088201|gb|KE689850.1|	gi|372099095|ref|NC_000081.6|	KE689850.1	NC_000081.6	78.11	1704	285	55	1520074	1521747	51232674	51231029	0	1000
gi|537088201|gb|KE689850.1|	gi|372099095|ref|NC_000081.6|	KE689850.1	NC_000081.6	78.032	2144	354	61	1514316	1516401	51245019	51242935	0	1242
gi|537088201|gb|KE689850.1|	gi|372099095|ref|NC_000081.6|	KE689850.1	NC_000081.6	76.349	2761	471	114	1510191	1512843	51249591	51246905	0	1314
gi|537088201|gb|KE689850.1|	gi|372099095|ref|NC_000081.6|	KE689850.1	NC_000081.6	84.629	1659	177	42	1507016	1508643	51252456	51250845	0	1580
gi|537088201|gb|KE689850.1|	gi|372099095|ref|NC_000081.6|	KE689850.1	NC_000081.6	80.798	1354	198	40	1502084	1503418	51257315	51256005	0	1003
gi|537088201|gb|KE689850.1|	gi|372099095|ref|NC_000081.6|	KE689850.1	NC_000081.6	80.586	989	147	25	1501101	1502057	51258390	51257415	0	721
gi|537088201|gb|KE689850.1|	gi|372099095|ref|NC_000081.6|	KE689850.1	NC_000081.6	79.124	2946	445	103	1492794	1495661	51265280	51262427	0	1877
gi|537088201|gb|KE689850.1|	gi|372099095|ref|NC_000081.6|	KE689850.1	NC_000081.6	75.026	969	172	40	1487698	1488634	51270069	51269139	8.78e-101	385
gi|537088201|gb|KE689850.1|	gi|372099095|ref|NC_000081.6|	KE689850.1	NC_000081.6	83.132	1820	239	47	1483795	1485593	51272668	51270896	0	1598
gi|537088201|gb|KE689850.1|	gi|372099095|ref|NC_000081.6|	KE689850.1	NC_000081.6	78	1700	262	67	1480285	1481937	51275941	51274307	0	965
gi|537088201|gb|KE689850.1|	gi|372099095|ref|NC_000081.6|	KE689850.1	NC_000081.6	79.812	2229	346	74	1474366	1476540	51280545	51278367	0	1528
gi|537088201|gb|KE689850.1|	gi|372099095|ref|NC_000081.6|	KE689850.1	NC_000081.6	80.361	1553	247	33	1471086	1472602	51283766	51282236	0	1125
gi|537088201|gb|KE689850.1|	gi|372099095|ref|NC_000081.6|	KE689850.1	NC_000081.6	74.65	1712	284	100	1467581	1469202	51287082	51285431	2.21e-171	619
gi|537088201|gb|KE689850.1|	gi|372099095|ref|NC_000081.6|	KE689850.1	NC_000081.6	78.468	1514	200	82	1463643	1465108	51290352	51288917	0	874
gi|537088201|gb|KE689850.1|	gi|372099095|ref|NC_000081.6|	KE689850.1	NC_000081.6	83.808	1334	177	24	1458024	1459330	51295549	51294228	0	1230
gi|537088201|gb|KE689850.1|	gi|372099095|ref|NC_000081.6|	KE689850.1	NC_000081.6	80.328	671	102	14	1457284	1457929	51296265	51295600	1.09e-129	481
gi|537088201|gb|KE689850.1|	gi|372099095|ref|NC_000081.6|	KE689850.1	NC_000081.6	77.547	1109	173	34	1451370	1452432	51302974	51301896	2.88e-165	599
gi|537088201|gb|KE689850.1|	gi|372099095|ref|NC_000081.6|	KE689850.1	NC_000081.6	82.538	985	130	30	1441653	1442609	51312040	51311070	0	828
gi|537088201|gb|KE689850.1|	gi|372099095|ref|NC_000081.6|	KE689850.1	NC_000081.6	78.648	1124	163	47	1439695	1440794	51314976	51313906	0	675
gi|537088201|gb|KE689850.1|	gi|372099095|ref|NC_000081.6|	KE689850.1	NC_000081.6	76.108	1896	304	96	1435131	1436931	51319474	51317633	0	854
gi|537088201|gb|KE689850.1|	gi|372099095|ref|NC_000081.6|	KE689850.1	NC_000081.6	85.285	1230	128	23	1433938	1435143	51321320	51320120	0	1219
gi|537088201|gb|KE689850.1|	gi|372099095|ref|NC_000081.6|	KE689850.1	NC_000081.6	79.823	679	110	19	1433027	1433690	51322202	51321536	2.36e-126	470
gi|537088201|gb|KE689850.1|	gi|372099095|ref|NC_000081.6|	KE689850.1	NC_000081.6	87.813	599	55	12	1431944	1432534	51323706	51323118	0	686
gi|537088201|gb|KE689850.1|	gi|372099095|ref|NC_000081.6|	KE689850.1	NC_000081.6	86.777	968	76	31	1430324	1431274	51325227	51324295	0	1031
gi|537088201|gb|KE689850.1|	gi|372099095|ref|NC_000081.6|	KE689850.1	NC_000081.6	78.168	1168	201	31	1428484	1429610	51327034	51325880	0	695
gi|537088201|gb|KE689850.1|	gi|372099095|ref|NC_000081.6|	KE689850.1	NC_000081.6	80.545	2020	293	57	1422936	1424904	51332250	51330280	0	1461
gi|537088201|gb|KE689850.1|	gi|372099095|ref|NC_000081.6|	KE689850.1	NC_000081.6	82.578	993	125	21	1418666	1419636	51337206	51336240	0	832
gi|537088201|gb|KE689850.1|	gi|372099095|ref|NC_000081.6|	KE689850.1	NC_000081.6	77.894	2013	318	70	1411214	1413164	51344377	51342430	0	1134
gi|537088201|gb|KE689850.1|	gi|372099095|ref|NC_000081.6|	KE689850.1	NC_000081.6	83.38	722	100	17	1410304	1411019	51345288	51344581	0	651
gi|537088201|gb|KE689850.1|	gi|372099095|ref|NC_000081.6|	KE689850.1	NC_000081.6	80.995	2994	396	95	1397627	1400514	51357631	51354705	0	2217
gi|537088201|gb|KE689850.1|	gi|372099095|ref|NC_000081.6|	KE689850.1	NC_000081.6	81.335	659	101	16	1394187	1394837	51362438	51361794	2.98e-140	516
gi|537088201|gb|KE689850.1|	gi|372099095|ref|NC_000081.6|	KE689850.1	NC_000081.6	78.908	2840	445	96	1391439	1394184	51365252	51362473	0	1784
gi|537088201|gb|KE689850.1|	gi|372099095|ref|NC_000081.6|	KE689850.1	NC_000081.6	81.412	1119	170	22	1384566	1385670	51371775	51370681	0	880
gi|537088201|gb|KE689850.1|	gi|372099095|ref|NC_000081.6|	KE689850.1	NC_000081.6	79.565	920	123	31	1381100	1381997	51374778	51373902	1.04e-164	597
gi|537088201|gb|KE689850.1|	gi|372099095|ref|NC_000081.6|	KE689850.1	NC_000081.6	83.169	915	130	15	1370899	1371804	51390758	51389859	0	815
gi|537088201|gb|KE689850.1|	gi|372099095|ref|NC_000081.6|	KE689850.1	NC_000081.6	85.332	1309	146	18	1367740	1369010	51393913	51392613	0	1312
gi|537088201|gb|KE689850.1|	gi|372099095|ref|NC_000081.6|	KE689850.1	NC_000081.6	86.452	775	95	8	1366782	1367553	51394705	51393938	0	841
gi|537088201|gb|KE689850.1|	gi|372099095|ref|NC_000081.6|	KE689850.1	NC_000081.6	80.076	2645	386	77	1363904	1366460	51398177	51395586	0	1834
gi|537088201|gb|KE689850.1|	gi|372099095|ref|NC_000081.6|	KE689850.1	NC_000081.6	80.553	1085	171	20	1359157	1360228	51404031	51402974	0	798
gi|537088201|gb|KE689850.1|	gi|372099095|ref|NC_000081.6|	KE689850.1	NC_000081.6	83.817	1310	171	27	1353364	1354657	51410486	51409202	0	1206
gi|537088201|gb|KE689850.1|	gi|372099095|ref|NC_000081.6|	KE689850.1	NC_000081.6	80.345	1623	259	44	1349645	1351231	51413581	51411983	0	1175
gi|537088201|gb|KE689850.1|	gi|372099095|ref|NC_000081.6|	KE689850.1	NC_000081.6	80.753	691	102	20	1339357	1340027	51426433	51425754	1.39e-138	510
gi|537088201|gb|KE689850.1|	gi|372099095|ref|NC_000081.6|	KE689850.1	NC_000081.6	78.208	1574	224	63	1331536	1333027	51433107	51431571	0	896
gi|537088201|gb|KE689850.1|	gi|372099095|ref|NC_000081.6|	KE689850.1	NC_000081.6	76.985	3615	546	165	1322257	1325761	51440827	51437389	0	1803
gi|537088201|gb|KE689850.1|	gi|372099095|ref|NC_000081.6|	KE689850.1	NC_000081.6	85.027	561	68	11	1316536	1317085	51446261	51445706	1.76e-152	556
gi|537088201|gb|KE689850.1|	gi|372099095|ref|NC_000081.6|	KE689850.1	NC_000081.6	81.204	548	66	13	1313802	1314327	51448817	51448285	1.87e-107	407
gi|537088201|gb|KE689850.1|	gi|372099095|ref|NC_000081.6|	KE689850.1	NC_000081.6	76.346	1801	330	64	1302562	1304310	51465860	51464104	0	878
gi|537088201|gb|KE689850.1|	gi|372099095|ref|NC_000081.6|	KE689850.1	NC_000081.6	80.966	1056	143	25	1298930	1299963	51473354	51472335	0	784
gi|537088201|gb|KE689850.1|	gi|372099095|ref|NC_000081.6|	KE689850.1	NC_000081.6	79.719	784	126	20	1291556	1292333	51481289	51480533	2.29e-146	536
gi|537088201|gb|KE689850.1|	gi|372099095|ref|NC_000081.6|	KE689850.1	NC_000081.6	76.837	1075	124	60	1286450	1287466	51485217	51484210	1.81e-132	490
gi|537088201|gb|KE689850.1|	gi|372099095|ref|NC_000081.6|	KE689850.1	NC_000081.6	80.716	1675	258	39	1278814	1280458	51493043	51491404	0	1243
gi|537088201|gb|KE689850.1|	gi|372099095|ref|NC_000081.6|	KE689850.1	NC_000081.6	82.685	1490	219	29	1271998	1273470	51497408	51495941	0	1286
gi|537088201|gb|KE689850.1|	gi|372099095|ref|NC_000081.6|	KE689850.1	NC_000081.6	79.181	855	135	31	1270378	1271210	51498256	51497423	2.27e-151	553
gi|537088201|gb|KE689850.1|	gi|372099095|ref|NC_000081.6|	KE689850.1	NC_000081.6	73.845	1537	296	68	1266190	1267647	51501501	51499992	1.07e-139	514
gi|537088201|gb|KE689850.1|	gi|372099095|ref|NC_000081.6|	KE689850.1	NC_000081.6	83.14	2420	280	59	1263251	1265586	51504573	51502198	0	2091
gi|537088201|gb|KE689850.1|	gi|372099095|ref|NC_000081.6|	KE689850.1	NC_000081.6	79.692	2334	378	64	1260886	1263179	51506874	51504597	0	1596
gi|537088201|gb|KE689850.1|	gi|372099095|ref|NC_000081.6|	KE689850.1	NC_000081.6	79.557	1761	272	50	1243961	1245681	51520575	51518863	0	1177
gi|537088201|gb|KE689850.1|	gi|372099095|ref|NC_000081.6|	KE689850.1	NC_000081.6	77.49	1195	205	34	1242223	1243377	51522343	51521173	0	658
gi|537088201|gb|KE689850.1|	gi|372099095|ref|NC_000081.6|	KE689850.1	NC_000081.6	80.672	714	109	21	1236373	1237073	51527314	51526617	1.38e-143	527
gi|537088201|gb|KE689850.1|	gi|372099095|ref|NC_000081.6|	KE689850.1	NC_000081.6	85.667	607	65	16	1234783	1235385	51530046	51529458	2.21e-171	619
gi|537088201|gb|KE689850.1|	gi|372099095|ref|NC_000081.6|	KE689850.1	NC_000081.6	80.014	1426	214	43	1231096	1232474	51535354	51533953	0	989
gi|537088201|gb|KE689850.1|	gi|372099095|ref|NC_000081.6|	KE689850.1	NC_000081.6	77.789	1918	322	68	1224135	1225998	51542645	51540778	0	1086
gi|537088201|gb|KE689850.1|	gi|372099095|ref|NC_000081.6|	KE689850.1	NC_000081.6	78.4	1625	250	67	1222269	1223820	51544383	51542787	0	963
gi|537088201|gb|KE689850.1|	gi|372099095|ref|NC_000081.6|	KE689850.1	NC_000081.6	75.173	1587	296	52	1212773	1214305	51552553	51551011	0	658
gi|537088201|gb|KE689850.1|	gi|372099095|ref|NC_000081.6|	KE689850.1	NC_000081.6	77.391	1349	214	57	1205898	1207211	51558475	51557183	0	717
gi|537088201|gb|KE689850.1|	gi|372099095|ref|NC_000081.6|	KE689850.1	NC_000081.6	84.633	872	99	22	1202832	1203694	51565339	51564494	0	835
gi|537088201|gb|KE689850.1|	gi|372099095|ref|NC_000081.6|	KE689850.1	NC_000081.6	82.441	1475	206	28	1192231	1193674	51575835	51574383	0	1240
gi|537088201|gb|KE689850.1|	gi|372099095|ref|NC_000081.6|	KE689850.1	NC_000081.6	75.068	2218	400	87	1189970	1192121	51578074	51575944	0	891
gi|537088201|gb|KE689850.1|	gi|372099095|ref|NC_000081.6|	KE689850.1	NC_000081.6	83.861	1010	135	21	1187376	1188372	51580711	51579717	0	937
gi|537088201|gb|KE689850.1|	gi|372099095|ref|NC_000081.6|	KE689850.1	NC_000081.6	74.58	1011	192	38	1184737	1185710	51583342	51582360	3.16e-100	383
gi|537088201|gb|KE689850.1|	gi|372099095|ref|NC_000081.6|	KE689850.1	NC_000081.6	74.664	596	89	34	1174779	1175334	51591777	51591204	2.04e-47	207
gi|537088201|gb|KE689850.1|	gi|372099095|ref|NC_000081.6|	KE689850.1	NC_000081.6	83.963	1615	191	50	1173121	1174687	51593408	51591814	0	1485
gi|537088201|gb|KE689850.1|	gi|372099095|ref|NC_000081.6|	KE689850.1	NC_000081.6	85.018	841	105	12	1166348	1167178	51598621	51597792	0	835
gi|537088201|gb|KE689850.1|	gi|372099095|ref|NC_000081.6|	KE689850.1	NC_000081.6	81.058	813	129	12	1163512	1164311	51601065	51600265	4.75e-173	625
gi|537088201|gb|KE689850.1|	gi|372099095|ref|NC_000081.6|	KE689850.1	NC_000081.6	79.003	943	155	27	1160154	1161070	51604030	51603105	6.19e-167	604
gi|537088201|gb|KE689850.1|	gi|372099095|ref|NC_000081.6|	KE689850.1	NC_000081.6	85.611	1105	110	30	1158543	1159627	51605962	51604887	0	1114
gi|537088201|gb|KE689850.1|	gi|372099095|ref|NC_000081.6|	KE689850.1	NC_000081.6	78.146	1208	194	49	1155262	1156438	51615645	51614477	0	704
gi|537088201|gb|KE689850.1|	gi|372099095|ref|NC_000081.6|	KE689850.1	NC_000081.6	78.978	2093	335	62	1149089	1151134	51624804	51622770	0	1330
gi|537088201|gb|KE689850.1|	gi|372099095|ref|NC_000081.6|	KE689850.1	NC_000081.6	81.55	1290	168	35	1135869	1137106	51636195	51634924	0	1000
gi|537088201|gb|KE689850.1|	gi|372099095|ref|NC_000081.6|	KE689850.1	NC_000081.6	76.983	3102	539	124	1130061	1133069	51641541	51638522	0	1611
gi|537088201|gb|KE689850.1|	gi|372099095|ref|NC_000081.6|	KE689850.1	NC_000081.6	79.673	1284	188	35	1126706	1127954	51644662	51643417	0	857
gi|537088201|gb|KE689850.1|	gi|372099095|ref|NC_000081.6|	KE689850.1	NC_000081.6	85.313	1103	140	16	1121836	1122931	51646904	51647991	0	1120
gi|537088201|gb|KE689850.1|	gi|372099095|ref|NC_000081.6|	KE689850.1	NC_000081.6	79.026	1006	178	21	1114919	1115905	51653492	51652501	0	658
gi|537088201|gb|KE689850.1|	gi|372099095|ref|NC_000081.6|	KE689850.1	NC_000081.6	77.982	1635	264	43	1100349	1101894	51665237	51663610	0	937
gi|537088201|gb|KE689850.1|	gi|372099095|ref|NC_000081.6|	KE689850.1	NC_000081.6	77.472	981	152	39	1098709	1099631	51666814	51665845	1.78e-142	523
gi|537088201|gb|KE689850.1|	gi|372099095|ref|NC_000081.6|	KE689850.1	NC_000081.6	78.792	778	101	40	1097206	1097943	51668229	51667476	1.1e-124	464
gi|537088201|gb|KE689850.1|	gi|372099095|ref|NC_000081.6|	KE689850.1	NC_000081.6	83.656	826	118	14	1096351	1097173	51669029	51668218	0	761
gi|537088201|gb|KE689850.1|	gi|372099095|ref|NC_000081.6|	KE689850.1	NC_000081.6	78.584	1172	183	40	1094934	1096066	51670413	51669271	0	712
gi|537088201|gb|KE689850.1|	gi|372099095|ref|NC_000081.6|	KE689850.1	NC_000081.6	87.548	2329	225	41	1092583	1094874	51672807	51670507	0	2634
gi|537088201|gb|KE689850.1|	gi|372099095|ref|NC_000081.6|	KE689850.1	NC_000081.6	82.157	1956	285	47	1089154	1091079	51676049	51674128	0	1620
gi|537088201|gb|KE689850.1|	gi|372099095|ref|NC_000081.6|	KE689850.1	NC_000081.6	81.025	1307	178	39	1087859	1089136	51677365	51676100	0	976
gi|537088201|gb|KE689850.1|	gi|372099095|ref|NC_000081.6|	KE689850.1	NC_000081.6	87.719	1311	134	18	1084942	1086243	51679949	51678657	0	1504
gi|537088201|gb|KE689850.1|	gi|372099095|ref|NC_000081.6|	KE689850.1	NC_000081.6	75.884	962	165	42	1082473	1083381	51682652	51681705	4e-114	429
gi|537088201|gb|KE689850.1|	gi|372099095|ref|NC_000081.6|	KE689850.1	NC_000081.6	83.243	555	77	14	1079487	1080037	51685899	51685357	3.89e-134	496
gi|537088201|gb|KE689850.1|	gi|372099095|ref|NC_000081.6|	KE689850.1	NC_000081.6	78.318	1974	329	68	1076439	1078376	51688791	51686881	0	1182
gi|537088201|gb|KE689850.1|	gi|372099095|ref|NC_000081.6|	KE689850.1	NC_000081.6	80.628	573	92	17	1073786	1074346	51692202	51691637	5.17e-113	425
gi|537088201|gb|KE689850.1|	gi|372099095|ref|NC_000081.6|	KE689850.1	NC_000081.6	84.761	689	79	20	1067632	1068308	51697114	51696440	0	667
gi|537088201|gb|KE689850.1|	gi|372099095|ref|NC_000081.6|	KE689850.1	NC_000081.6	76.836	531	92	17	1060470	1060991	51703548	51703040	2.56e-66	270
gi|537088201|gb|KE689850.1|	gi|372099095|ref|NC_000081.6|	KE689850.1	NC_000081.6	84.756	656	76	16	1056904	1057555	51706721	51706086	2.19e-176	636
gi|537088201|gb|KE689850.1|	gi|372099095|ref|NC_000081.6|	KE689850.1	NC_000081.6	81.189	1531	196	47	1053340	1054831	51710656	51709179	0	1147
gi|537088201|gb|KE689850.1|	gi|372099095|ref|NC_000081.6|	KE689850.1	NC_000081.6	82.338	787	104	20	1052486	1053242	51711581	51710800	0	651
gi|537088201|gb|KE689850.1|	gi|372099095|ref|NC_000081.6|	KE689850.1	NC_000081.6	82.376	1515	174	44	1037507	1038957	51722379	51720894	0	1232
gi|537088201|gb|KE689850.1|	gi|372099095|ref|NC_000081.6|	KE689850.1	NC_000081.6	82.594	879	101	37	1034075	1034935	51726074	51725230	0	728
gi|537088201|gb|KE689850.1|	gi|372099095|ref|NC_000081.6|	KE689850.1	NC_000081.6	74.204	1287	240	49	1031567	1032800	51728590	51727343	2.37e-121	453
gi|537088201|gb|KE689850.1|	gi|372099095|ref|NC_000081.6|	KE689850.1	NC_000081.6	84.51	1020	103	33	1028247	1029235	51731472	51730477	0	957
gi|537088201|gb|KE689850.1|	gi|372099095|ref|NC_000081.6|	KE689850.1	NC_000081.6	78.49	1311	189	46	1022100	1023342	51737046	51735761	0	773
gi|537088201|gb|KE689850.1|	gi|372099095|ref|NC_000081.6|	KE689850.1	NC_000081.6	81.967	549	74	14	1010260	1010787	51746873	51746329	5.14e-118	442
gi|537088201|gb|KE689850.1|	gi|372099095|ref|NC_000081.6|	KE689850.1	NC_000081.6	78.876	2064	299	78	995130	997101	51763097	51761079	0	1269
gi|537088201|gb|KE689850.1|	gi|372099095|ref|NC_000081.6|	KE689850.1	NC_000081.6	82.192	657	85	23	976754	977387	51789844	51789197	2.29e-146	536
gi|537088201|gb|KE689850.1|	gi|372099095|ref|NC_000081.6|	KE689850.1	NC_000081.6	88.512	1828	135	44	964766	966554	51799365	51797574	0	2143
gi|537088201|gb|KE689850.1|	gi|372099095|ref|NC_000081.6|	KE689850.1	NC_000081.6	79.741	1081	148	44	958279	959309	51805958	51804899	0	717
gi|537088201|gb|KE689850.1|	gi|372099095|ref|NC_000081.6|	KE689850.1	NC_000081.6	77.872	592	93	20	954657	955211	51808529	51807939	3.22e-85	333
gi|537088201|gb|KE689850.1|	gi|372099095|ref|NC_000081.6|	KE689850.1	NC_000081.6	82.522	1705	205	66	925141	926798	51833659	51832001	0	1411
gi|537088201|gb|KE689850.1|	gi|372099095|ref|NC_000081.6|	KE689850.1	NC_000081.6	78.09	995	161	37	924057	925018	51834759	51833789	1.35e-158	577
gi|537088201|gb|KE689850.1|	gi|372099095|ref|NC_000081.6|	KE689850.1	NC_000081.6	83.286	1047	120	38	921450	922472	51837626	51836611	0	913
gi|537088201|gb|KE689850.1|	gi|372099095|ref|NC_000081.6|	KE689850.1	NC_000081.6	82.022	534	69	22	919454	919972	51839539	51839018	4e-114	429
gi|537088201|gb|KE689850.1|	gi|372099095|ref|NC_000081.6|	KE689850.1	NC_000081.6	73.799	2164	359	134	912764	914840	51844477	51842435	0	664
gi|537088201|gb|KE689850.1|	gi|372099095|ref|NC_000081.6|	KE689850.1	NC_000081.6	74.757	515	84	28	911702	912180	51845401	51844897	7.39e-42	189
gi|537088201|gb|KE689850.1|	gi|372099095|ref|NC_000081.6|	KE689850.1	NC_000081.6	82.514	732	103	21	903368	904088	51856011	51855294	2.21e-171	619
gi|537088201|gb|KE689850.1|	gi|372099095|ref|NC_000081.6|	KE689850.1	NC_000081.6	75.098	510	85	20	899082	899560	51863363	51862865	3.41e-45	200
gi|537088201|gb|KE689850.1|	gi|372099095|ref|NC_000081.6|	KE689850.1	NC_000081.6	80.855	982	137	27	887510	888463	51872343	51871385	0	725
gi|537088201|gb|KE689850.1|	gi|372099095|ref|NC_000081.6|	KE689850.1	NC_000081.6	79.181	1417	228	45	885656	887034	51874984	51873597	0	920
gi|537088201|gb|KE689850.1|	gi|372099095|ref|NC_000081.6|	KE689850.1	NC_000081.6	80.213	844	115	24	883571	884375	51875906	51875076	2.24e-161	586
gi|537088201|gb|KE689850.1|	gi|372099095|ref|NC_000081.6|	KE689850.1	NC_000081.6	74.229	1265	232	55	839610	840841	51922811	51921608	1.43e-118	444
gi|537088201|gb|KE689850.1|	gi|372099095|ref|NC_000081.6|	KE689850.1	NC_000081.6	78.393	1444	239	48	837533	838940	51925513	51924107	0	870
gi|537088201|gb|KE689850.1|	gi|372099095|ref|NC_000081.6|	KE689850.1	NC_000081.6	78.125	768	128	27	819209	819950	51941672	51940919	8.53e-121	451
gi|537088201|gb|KE689850.1|	gi|372099095|ref|NC_000081.6|	KE689850.1	NC_000081.6	76.135	1299	195	53	803995	805196	51952973	51951693	4.85e-158	575
gi|537088201|gb|KE689850.1|	gi|372099095|ref|NC_000081.6|	KE689850.1	NC_000081.6	78.301	871	142	30	800703	801540	51956074	51955218	8.29e-141	518
gi|537088201|gb|KE689850.1|	gi|372099095|ref|NC_000081.6|	KE689850.1	NC_000081.6	86.827	1040	94	32	786122	787139	51963388	51962370	0	1122
gi|537088201|gb|KE689850.1|	gi|372099095|ref|NC_000081.6|	KE689850.1	NC_000081.6	85.698	888	80	29	785214	786080	51964321	51963460	0	893
gi|537088201|gb|KE689850.1|	gi|372099095|ref|NC_000081.6|	KE689850.1	NC_000081.6	75.562	1068	174	57	777851	778898	51972506	51971506	3.97e-119	446
gi|537088201|gb|KE689850.1|	gi|372099095|ref|NC_000081.6|	KE689850.1	NC_000081.6	72.545	998	155	67	763391	764295	51988045	51987074	1.22e-49	215
gi|537088201|gb|KE689850.1|	gi|372099095|ref|NC_000081.6|	KE689850.1	NC_000081.6	77.793	2130	331	79	738817	740877	52020138	52018082	0	1182
gi|537088201|gb|KE689850.1|	gi|372099095|ref|NC_000081.6|	KE689850.1	NC_000081.6	74.242	1254	217	66	724471	725666	52037981	52036776	4e-114	429
gi|537088201|gb|KE689850.1|	gi|372099095|ref|NC_000081.6|	KE689850.1	NC_000081.6	80.617	1393	199	41	714995	716369	52045136	52043797	0	1011
gi|537088201|gb|KE689850.1|	gi|372099095|ref|NC_000081.6|	KE689850.1	NC_000081.6	73.408	1068	188	62	707547	708563	52060365	52059343	1.51e-78	311
gi|537088201|gb|KE689850.1|	gi|372099095|ref|NC_000081.6|	KE689850.1	NC_000081.6	78.44	1141	195	33	700377	701478	52067359	52066231	0	697
gi|537088201|gb|KE689850.1|	gi|372099095|ref|NC_000081.6|	KE689850.1	NC_000081.6	79.444	720	107	22	697581	698282	52072658	52071962	6.55e-127	472
gi|537118024|gb|KE686184.1|	gi|372099095|ref|NC_000081.6|	KE686184.1	NC_000081.6	90.646	727	65	2	1759398	1760123	52089308	52090032	0	963
gi|537088201|gb|KE689850.1|	gi|372099095|ref|NC_000081.6|	KE689850.1	NC_000081.6	79.754	1136	173	39	685131	686239	52096563	52095458	0	771
gi|537088201|gb|KE689850.1|	gi|372099095|ref|NC_000081.6|	KE689850.1	NC_000081.6	81.509	676	88	18	673475	674120	52104638	52103970	6.41e-142	521
gi|537088201|gb|KE689850.1|	gi|372099095|ref|NC_000081.6|	KE689850.1	NC_000081.6	81.645	997	157	23	668500	669484	52111703	52110721	0	804
gi|537088201|gb|KE689850.1|	gi|372099095|ref|NC_000081.6|	KE689850.1	NC_000081.6	81.13	779	102	28	663691	664446	52115070	52114314	2.9e-160	582
gi|537088201|gb|KE689850.1|	gi|372099095|ref|NC_000081.6|	KE689850.1	NC_000081.6	77.406	956	151	46	660411	661330	52119947	52119021	4.99e-138	508
gi|537088201|gb|KE689850.1|	gi|372099095|ref|NC_000081.6|	KE689850.1	NC_000081.6	79.161	691	108	23	657905	658571	52123383	52122705	3.97e-119	446
gi|537088201|gb|KE689850.1|	gi|372099095|ref|NC_000081.6|	KE689850.1	NC_000081.6	83.333	618	90	11	655216	655825	52133040	52132428	4.89e-153	558
gi|537088201|gb|KE689850.1|	gi|372099095|ref|NC_000081.6|	KE689850.1	NC_000081.6	75.068	2936	530	120	647141	649926	52140771	52137888	0	1181
gi|537088201|gb|KE689850.1|	gi|372099095|ref|NC_000081.6|	KE689850.1	NC_000081.6	77.691	1802	318	56	644303	646064	52150745	52148988	0	1024
gi|537088201|gb|KE689850.1|	gi|372099095|ref|NC_000081.6|	KE689850.1	NC_000081.6	76.182	1079	176	52	640047	641087	52153879	52152844	1.4e-133	494
gi|537088201|gb|KE689850.1|	gi|372099095|ref|NC_000081.6|	KE689850.1	NC_000081.6	79.723	2239	331	67	635969	638136	52158020	52155834	0	1506
gi|537088201|gb|KE689850.1|	gi|372099095|ref|NC_000081.6|	KE689850.1	NC_000081.6	76.032	993	186	37	634658	635617	52159900	52158927	8.47e-126	468
gi|537088201|gb|KE689850.1|	gi|372099095|ref|NC_000081.6|	KE689850.1	NC_000081.6	80.587	2962	450	82	630958	633872	52163345	52160462	0	2169
gi|537088201|gb|KE689850.1|	gi|372099095|ref|NC_000081.6|	KE689850.1	NC_000081.6	75.939	1384	226	74	626495	627824	52167504	52166174	3.7e-169	612
gi|537088201|gb|KE689850.1|	gi|372099095|ref|NC_000081.6|	KE689850.1	NC_000081.6	78.11	1841	264	86	621582	623346	52173473	52171696	0	1038
gi|537088201|gb|KE689850.1|	gi|372099095|ref|NC_000081.6|	KE689850.1	NC_000081.6	78.83	4034	650	122	614052	617962	52180732	52176780	0	2531
gi|537088201|gb|KE689850.1|	gi|372099095|ref|NC_000081.6|	KE689850.1	NC_000081.6	78.722	1236	224	27	608517	609737	52187183	52185972	0	789
gi|537088201|gb|KE689850.1|	gi|372099095|ref|NC_000081.6|	KE689850.1	NC_000081.6	78.159	728	110	35	606197	606884	52190004	52189286	8.65e-111	418
gi|537088201|gb|KE689850.1|	gi|372099095|ref|NC_000081.6|	KE689850.1	NC_000081.6	81.669	671	102	18	585186	585843	52206352	52205690	6.37e-147	538
gi|537088201|gb|KE689850.1|	gi|372099095|ref|NC_000081.6|	KE689850.1	NC_000081.6	73.742	1550	265	95	580660	582127	52216276	52214787	1.41e-128	477
gi|537088201|gb|KE689850.1|	gi|372099095|ref|NC_000081.6|	KE689850.1	NC_000081.6	78.648	562	78	17	574047	574576	52224747	52224196	8.97e-86	335
gi|537088201|gb|KE689850.1|	gi|372099095|ref|NC_000081.6|	KE689850.1	NC_000081.6	77.795	635	91	34	564216	564814	52237113	52236493	4.14e-89	346
gi|537088201|gb|KE689850.1|	gi|372099095|ref|NC_000081.6|	KE689850.1	NC_000081.6	78.68	985	160	36	562885	563847	52238060	52237104	1.33e-168	610
gi|537088201|gb|KE689850.1|	gi|372099095|ref|NC_000081.6|	KE689850.1	NC_000081.6	77.71	655	119	18	556010	556657	52244577	52243943	5.28e-98	375
gi|537088201|gb|KE689850.1|	gi|372099095|ref|NC_000081.6|	KE689850.1	NC_000081.6	82.709	908	99	35	550448	551316	52253129	52252241	0	754
gi|537088201|gb|KE689850.1|	gi|372099095|ref|NC_000081.6|	KE689850.1	NC_000081.6	82.547	636	100	7	546509	547134	52265802	52265168	2.94e-150	549
gi|537088201|gb|KE689850.1|	gi|372099095|ref|NC_000081.6|	KE689850.1	NC_000081.6	76.249	981	176	31	542577	543524	52279249	52278293	8.47e-126	468
gi|537088201|gb|KE689850.1|	gi|372099095|ref|NC_000081.6|	KE689850.1	NC_000081.6	81.634	1432	207	39	539974	541384	52282086	52280690	0	1136
gi|537088201|gb|KE689850.1|	gi|372099095|ref|NC_000081.6|	KE689850.1	NC_000081.6	75.994	1233	215	49	536426	537615	52291554	52290360	3.78e-154	562
gi|537088201|gb|KE689850.1|	gi|372099095|ref|NC_000081.6|	KE689850.1	NC_000081.6	77.898	1199	204	29	534428	535611	52293879	52292727	0	689
gi|537088201|gb|KE689850.1|	gi|372099095|ref|NC_000081.6|	KE689850.1	NC_000081.6	77.577	2716	455	91	531579	534198	52296832	52294175	0	1500
gi|537088201|gb|KE689850.1|	gi|372099095|ref|NC_000081.6|	KE689850.1	NC_000081.6	77.415	2112	329	88	521750	523755	52307288	52305219	0	1122
gi|537088201|gb|KE689850.1|	gi|372099095|ref|NC_000081.6|	KE689850.1	NC_000081.6	80.594	1649	255	44	514134	515750	52317095	52315480	0	1212
gi|537088201|gb|KE689850.1|	gi|372099095|ref|NC_000081.6|	KE689850.1	NC_000081.6	81.188	2020	285	55	507189	509137	52322946	52320951	0	1537
gi|537088201|gb|KE689850.1|	gi|372099095|ref|NC_000081.6|	KE689850.1	NC_000081.6	79.889	542	82	16	506213	506742	52324928	52324402	6.83e-97	372
gi|537088201|gb|KE689850.1|	gi|372099095|ref|NC_000081.6|	KE689850.1	NC_000081.6	77.722	790	109	35	504780	505529	52325997	52325235	6.69e-112	422
gi|537088201|gb|KE689850.1|	gi|372099095|ref|NC_000081.6|	KE689850.1	NC_000081.6	77.268	2116	315	79	499151	501168	52334790	52332743	0	1090
gi|537088201|gb|KE689850.1|	gi|372099095|ref|NC_000081.6|	KE689850.1	NC_000081.6	73.855	895	156	43	495173	496000	52339083	52338200	9.16e-71	285
gi|537088201|gb|KE689850.1|	gi|372099095|ref|NC_000081.6|	KE689850.1	NC_000081.6	77.063	715	120	24	492738	493435	52342018	52341331	6.83e-97	372
gi|537088201|gb|KE689850.1|	gi|372099095|ref|NC_000081.6|	KE689850.1	NC_000081.6	77.146	2144	388	59	476312	478424	52359199	52357127	0	1151
gi|537088201|gb|KE689850.1|	gi|372099095|ref|NC_000081.6|	KE689850.1	NC_000081.6	78.247	970	148	35	473586	474521	52366947	52366007	1.05e-154	564
gi|537088201|gb|KE689850.1|	gi|372099095|ref|NC_000081.6|	KE689850.1	NC_000081.6	79.738	686	106	26	468122	468796	52370651	52369988	3.05e-125	466
gi|537088201|gb|KE689850.1|	gi|372099095|ref|NC_000081.6|	KE689850.1	NC_000081.6	72.423	1494	279	87	466206	467614	52372362	52370917	2.48e-91	353
gi|537088201|gb|KE689850.1|	gi|372099095|ref|NC_000081.6|	KE689850.1	NC_000081.6	78.883	824	139	25	455882	456686	52379490	52378683	4.96e-143	525
gi|537088201|gb|KE689850.1|	gi|372099095|ref|NC_000081.6|	KE689850.1	NC_000081.6	77.205	1825	319	72	452354	454134	52384770	52382999	0	976
gi|537088201|gb|KE689850.1|	gi|372099095|ref|NC_000081.6|	KE689850.1	NC_000081.6	78.381	1198	203	39	444531	445687	52390848	52389666	0	726
gi|537088201|gb|KE689850.1|	gi|372099095|ref|NC_000081.6|	KE689850.1	NC_000081.6	83.737	578	72	18	441261	441827	52395077	52394511	1.38e-143	527
gi|537088201|gb|KE689850.1|	gi|372099095|ref|NC_000081.6|	KE689850.1	NC_000081.6	82.534	1168	155	31	440090	441233	52396281	52395139	0	981
gi|537088201|gb|KE689850.1|	gi|372099095|ref|NC_000081.6|	KE689850.1	NC_000081.6	80.04	992	118	39	438135	439079	52397902	52396944	0	662
gi|537088201|gb|KE689850.1|	gi|372099095|ref|NC_000081.6|	KE689850.1	NC_000081.6	80.922	933	134	24	437167	438083	52398836	52397932	0	697
gi|537088201|gb|KE689850.1|	gi|372099095|ref|NC_000081.6|	KE689850.1	NC_000081.6	84.211	608	75	13	435339	435932	52401048	52400448	6.28e-157	571
gi|537088201|gb|KE689850.1|	gi|372099095|ref|NC_000081.6|	KE689850.1	NC_000081.6	79.946	1476	238	28	424884	426339	52414079	52412642	0	1033
gi|537088201|gb|KE689850.1|	gi|372099095|ref|NC_000081.6|	KE689850.1	NC_000081.6	77.997	659	110	20	416988	417641	52419888	52419260	1.14e-99	381
gi|537088201|gb|KE689850.1|	gi|372099095|ref|NC_000081.6|	KE689850.1	NC_000081.6	76.271	1770	294	80	408460	410144	52426819	52425091	0	826
gi|537088201|gb|KE689850.1|	gi|372099095|ref|NC_000081.6|	KE689850.1	NC_000081.6	78.828	836	139	25	406375	407180	52428944	52428117	3.83e-144	529
gi|537088201|gb|KE689850.1|	gi|372099095|ref|NC_000081.6|	KE689850.1	NC_000081.6	82.358	1264	161	38	403760	405006	52431446	52430228	0	1042
gi|537088201|gb|KE689850.1|	gi|372099095|ref|NC_000081.6|	KE689850.1	NC_000081.6	77.916	2495	383	103	399024	401436	52434766	52432358	0	1400
gi|537088201|gb|KE689850.1|	gi|372099095|ref|NC_000081.6|	KE689850.1	NC_000081.6	77.487	2332	403	75	387473	389717	52446230	52443934	0	1286
gi|537088201|gb|KE689850.1|	gi|372099095|ref|NC_000081.6|	KE689850.1	NC_000081.6	79.577	710	129	10	383463	384167	52452697	52451999	1.4e-133	494
gi|537088201|gb|KE689850.1|	gi|372099095|ref|NC_000081.6|	KE689850.1	NC_000081.6	77.645	1087	170	48	375434	376476	52459344	52458287	1.34e-163	593
gi|537088201|gb|KE689850.1|	gi|372099095|ref|NC_000081.6|	KE689850.1	NC_000081.6	79.284	1033	142	40	374309	375293	52460326	52459318	0	656
gi|537088201|gb|KE689850.1|	gi|372099095|ref|NC_000081.6|	KE689850.1	NC_000081.6	74.731	835	148	45	372133	372940	52462572	52461774	1.17e-79	315
gi|537088201|gb|KE689850.1|	gi|372099095|ref|NC_000081.6|	KE689850.1	NC_000081.6	88.522	1603	159	17	369196	370792	52465185	52463602	0	1917
gi|537088201|gb|KE689850.1|	gi|372099095|ref|NC_000081.6|	KE689850.1	NC_000081.6	78.807	637	110	20	366956	367581	52468953	52468331	6.74e-107	405
gi|537088201|gb|KE689850.1|	gi|372099095|ref|NC_000081.6|	KE689850.1	NC_000081.6	79.288	1516	240	48	363169	364652	52481526	52480053	0	992
gi|537088201|gb|KE689850.1|	gi|372099095|ref|NC_000081.6|	KE689850.1	NC_000081.6	75.245	2444	435	97	360255	362568	52484633	52482230	0	1005
gi|537088201|gb|KE689850.1|	gi|372099095|ref|NC_000081.6|	KE689850.1	NC_000081.6	80.684	585	89	16	349432	350009	52505378	52504811	3.09e-115	433
gi|537088201|gb|KE689850.1|	gi|372099095|ref|NC_000081.6|	KE689850.1	NC_000081.6	72.449	686	132	38	343744	344399	52508033	52507375	3.46e-35	167
gi|537088201|gb|KE689850.1|	gi|372099095|ref|NC_000081.6|	KE689850.1	NC_000081.6	78.873	1207	180	50	341196	342382	52510523	52509372	0	747
gi|537088201|gb|KE689850.1|	gi|372099095|ref|NC_000081.6|	KE689850.1	NC_000081.6	75.071	2451	410	125	332670	334976	52516751	52514358	0	955
gi|537088201|gb|KE689850.1|	gi|372099095|ref|NC_000081.6|	KE689850.1	NC_000081.6	84.192	582	80	9	321963	322539	52537063	52536489	6.32e-152	555
gi|537088201|gb|KE689850.1|	gi|372099095|ref|NC_000081.6|	KE689850.1	NC_000081.6	80.079	507	65	16	315603	316092	52559511	52559024	1.49e-88	344
gi|537088201|gb|KE689850.1|	gi|372099095|ref|NC_000081.6|	KE689850.1	NC_000081.6	81.289	1272	193	39	314358	315606	52560797	52559548	0	989
gi|537088201|gb|KE689850.1|	gi|372099095|ref|NC_000081.6|	KE689850.1	NC_000081.6	84.853	647	79	14	306651	307283	52566204	52565563	7.89e-176	634
gi|537088201|gb|KE689850.1|	gi|372099095|ref|NC_000081.6|	KE689850.1	NC_000081.6	76.839	3575	584	158	289756	293196	52591749	52588285	0	1790
gi|537088201|gb|KE689850.1|	gi|372099095|ref|NC_000081.6|	KE689850.1	NC_000081.6	77.497	1462	228	59	286076	287465	52596011	52594579	0	784
gi|537088201|gb|KE689850.1|	gi|372099095|ref|NC_000081.6|	KE689850.1	NC_000081.6	80.994	1026	165	24	271361	272372	52612292	52611283	0	787
gi|537088201|gb|KE689850.1|	gi|372099095|ref|NC_000081.6|	KE689850.1	NC_000081.6	82.881	2027	286	42	264495	266493	52620217	52618224	0	1764
gi|537088201|gb|KE689850.1|	gi|372099095|ref|NC_000081.6|	KE689850.1	NC_000081.6	82.638	1342	170	35	260363	261681	52624333	52623032	0	1129
gi|537088201|gb|KE689850.1|	gi|372099095|ref|NC_000081.6|	KE689850.1	NC_000081.6	77.352	627	96	28	253055	253651	52636317	52635707	4.17e-84	329
gi|537088201|gb|KE689850.1|	gi|372099095|ref|NC_000081.6|	KE689850.1	NC_000081.6	73.016	2672	489	143	242279	244821	52641940	52639372	0	728
gi|537088201|gb|KE689850.1|	gi|372099095|ref|NC_000081.6|	KE689850.1	NC_000081.6	74.042	809	131	50	226308	227054	52659257	52658466	2e-62	257
gi|537088201|gb|KE689850.1|	gi|372099095|ref|NC_000081.6|	KE689850.1	NC_000081.6	80.803	1021	144	29	217355	218349	52671288	52670294	0	752
gi|537088201|gb|KE689850.1|	gi|372099095|ref|NC_000081.6|	KE689850.1	NC_000081.6	84.858	1519	176	34	213462	214959	52674675	52673190	0	1482
gi|537088201|gb|KE689850.1|	gi|372099095|ref|NC_000081.6|	KE689850.1	NC_000081.6	83.99	837	120	8	207479	208303	52676434	52675600	0	791
gi|537088201|gb|KE689850.1|	gi|372099095|ref|NC_000081.6|	KE689850.1	NC_000081.6	81.851	2485	335	65	192926	195346	52691506	52689074	0	1984
gi|537088201|gb|KE689850.1|	gi|372099095|ref|NC_000081.6|	KE689850.1	NC_000081.6	81.199	1484	222	41	189809	191261	52694442	52692985	0	1142
gi|537088201|gb|KE689850.1|	gi|372099095|ref|NC_000081.6|	KE689850.1	NC_000081.6	81.931	1284	174	40	177757	178994	52705938	52704667	0	1033
gi|537088201|gb|KE689850.1|	gi|372099095|ref|NC_000081.6|	KE689850.1	NC_000081.6	81.712	853	121	26	162750	163583	52718115	52717279	0	678
gi|537088201|gb|KE689850.1|	gi|372099095|ref|NC_000081.6|	KE689850.1	NC_000081.6	79.975	804	136	17	152977	153770	52726475	52725687	2.26e-156	569
gi|537088201|gb|KE689850.1|	gi|372099095|ref|NC_000081.6|	KE689850.1	NC_000081.6	79.375	1343	167	61	145897	147202	52741989	52740720	0	845
gi|537088201|gb|KE689850.1|	gi|372099095|ref|NC_000081.6|	KE689850.1	NC_000081.6	81.219	1198	168	34	144365	145521	52743442	52742261	0	913
gi|537088201|gb|KE689850.1|	gi|372099095|ref|NC_000081.6|	KE689850.1	NC_000081.6	74.978	2274	414	90	128223	130402	52759169	52756957	0	904
gi|537088201|gb|KE689850.1|	gi|372099095|ref|NC_000081.6|	KE689850.1	NC_000081.6	72.656	2048	378	107	123705	125635	52761980	52759998	3.86e-139	512
gi|537088201|gb|KE689850.1|	gi|372099095|ref|NC_000081.6|	KE689850.1	NC_000081.6	78.141	796	129	33	119010	119782	52769887	52769114	1.1e-124	464
gi|537088201|gb|KE689850.1|	gi|372099095|ref|NC_000081.6|	KE689850.1	NC_000081.6	82.249	1476	197	50	110430	111875	52776676	52775236	0	1214
gi|537088201|gb|KE689850.1|	gi|372099095|ref|NC_000081.6|	KE689850.1	NC_000081.6	78.717	639	82	21	107850	108452	52786379	52785759	1.47e-98	377
gi|537088201|gb|KE689850.1|	gi|372099095|ref|NC_000081.6|	KE689850.1	NC_000081.6	75.567	749	117	38	105991	106712	52788517	52787808	5.43e-78	309
gi|537088201|gb|KE689850.1|	gi|372099095|ref|NC_000081.6|	KE689850.1	NC_000081.6	82.414	671	103	8	100146	100814	52794553	52793896	6.28e-157	571
gi|537088201|gb|KE689850.1|	gi|372099095|ref|NC_000081.6|	KE689850.1	NC_000081.6	79.393	2043	311	66	87801	89785	52806800	52804810	0	1339
gi|537088201|gb|KE689850.1|	gi|372099095|ref|NC_000081.6|	KE689850.1	NC_000081.6	78.405	1116	180	35	86482	87569	52808115	52807033	0	669
gi|537088201|gb|KE689850.1|	gi|372099095|ref|NC_000081.6|	KE689850.1	NC_000081.6	81.967	1098	161	26	84990	86060	52809263	52808176	0	896
gi|537088201|gb|KE689850.1|	gi|372099095|ref|NC_000081.6|	KE689850.1	NC_000081.6	75.838	1014	168	39	84007	84975	52810447	52809466	1.43e-118	444
gi|537088201|gb|KE689850.1|	gi|372099095|ref|NC_000081.6|	KE689850.1	NC_000081.6	89.963	807	71	7	80398	81203	52813698	52812901	0	1033
gi|537088201|gb|KE689850.1|	gi|372099095|ref|NC_000081.6|	KE689850.1	NC_000081.6	77.726	1082	188	37	76396	77459	52821822	52820776	1.03e-169	614
gi|537088201|gb|KE689850.1|	gi|372099095|ref|NC_000081.6|	KE689850.1	NC_000081.6	76.895	818	150	28	73718	74511	52825391	52824589	1.44e-113	427
gi|537088201|gb|KE689850.1|	gi|372099095|ref|NC_000081.6|	KE689850.1	NC_000081.6	76.822	837	147	32	69706	70510	52836073	52835252	1.44e-113	427
gi|537088201|gb|KE689850.1|	gi|372099095|ref|NC_000081.6|	KE689850.1	NC_000081.6	80.624	609	91	17	69140	69742	52836675	52836088	3.97e-119	446
gi|537088201|gb|KE689850.1|	gi|372099095|ref|NC_000081.6|	KE689850.1	NC_000081.6	78.327	992	171	28	65593	66547	52847285	52846301	8.01e-166	601
gi|537088201|gb|KE689850.1|	gi|372099095|ref|NC_000081.6|	KE689850.1	NC_000081.6	74.229	1750	346	75	46453	48161	52859034	52857349	2.19e-176	636
gi|537088201|gb|KE689850.1|	gi|372099095|ref|NC_000081.6|	KE689850.1	NC_000081.6	79.903	617	96	21	42373	42974	52862852	52862249	1.44e-113	427
gi|537088201|gb|KE689850.1|	gi|372099095|ref|NC_000081.6|	KE689850.1	NC_000081.6	75.513	878	143	42	41048	41907	52864107	52863284	1.14e-94	364
gi|537088201|gb|KE689850.1|	gi|372099095|ref|NC_000081.6|	KE689850.1	NC_000081.6	81.023	1681	229	51	39454	41089	52866338	52864703	0	1254
gi|537088201|gb|KE689850.1|	gi|372099095|ref|NC_000081.6|	KE689850.1	NC_000081.6	78.23	1943	311	72	35325	37216	52869038	52867157	0	1142
gi|537088201|gb|KE689850.1|	gi|372099095|ref|NC_000081.6|	KE689850.1	NC_000081.6	79.973	1473	223	36	32780	34228	52871241	52869817	0	1020
gi|537088201|gb|KE689850.1|	gi|372099095|ref|NC_000081.6|	KE689850.1	NC_000081.6	89.401	802	72	10	18764	19558	52888183	52887388	0	998
gi|537088201|gb|KE689850.1|	gi|372099095|ref|NC_000081.6|	KE689850.1	NC_000081.6	75.752	532	93	19	18130	18637	52889576	52889057	9.35e-56	235
gi|537088201|gb|KE689850.1|	gi|372099095|ref|NC_000081.6|	KE689850.1	NC_000081.6	78.617	1562	235	58	15663	17183	52893279	52891776	0	942
gi|537088201|gb|KE689850.1|	gi|372099095|ref|NC_000081.6|	KE689850.1	NC_000081.6	76.656	3307	566	113	10395	13574	52899202	52895975	0	1640
gi|537088201|gb|KE689850.1|	gi|372099095|ref|NC_000081.6|	KE689850.1	NC_000081.6	80.417	2446	312	96	5274	7619	52903495	52901117	0	1709
gi|537088201|gb|KE689850.1|	gi|372099095|ref|NC_000081.6|	KE689850.1	NC_000081.6	80.741	675	109	15	3196	3856	52905863	52905196	1.8e-137	507
gi|537080201|gb|KE691141.1|	gi|372099095|ref|NC_000081.6|	KE691141.1	NC_000081.6	80.749	1522	211	52	1383269	1384723	52929007	52927501	0	1112
gi|537080201|gb|KE691141.1|	gi|372099095|ref|NC_000081.6|	KE691141.1	NC_000081.6	76.854	998	172	42	1382250	1383214	52931467	52930496	2.72e-138	508
gi|537080201|gb|KE691141.1|	gi|372099095|ref|NC_000081.6|	KE691141.1	NC_000081.6	78.539	2409	352	96	1379890	1382196	52933922	52931577	0	1432
gi|537080201|gb|KE691141.1|	gi|372099095|ref|NC_000081.6|	KE691141.1	NC_000081.6	79.527	1607	250	49	1372665	1374222	52937722	52936146	0	1072
gi|537080201|gb|KE691141.1|	gi|372099095|ref|NC_000081.6|	KE691141.1	NC_000081.6	80.021	946	156	17	1371628	1372554	52938723	52937792	0	669
gi|537080201|gb|KE691141.1|	gi|372099095|ref|NC_000081.6|	KE691141.1	NC_000081.6	74.88	1250	226	47	1365522	1366707	52943136	52941911	3.54e-132	488
gi|537080201|gb|KE691141.1|	gi|372099095|ref|NC_000081.6|	KE691141.1	NC_000081.6	78.98	804	120	30	1359275	1360057	52948433	52947658	1.26e-136	503
gi|537080201|gb|KE691141.1|	gi|372099095|ref|NC_000081.6|	KE691141.1	NC_000081.6	82.72	1059	142	23	1355515	1356556	52951640	52950606	0	904
gi|537080201|gb|KE691141.1|	gi|372099095|ref|NC_000081.6|	KE691141.1	NC_000081.6	80.618	841	119	22	1351908	1352738	52955728	52954922	7.24e-169	610
gi|537080201|gb|KE691141.1|	gi|372099095|ref|NC_000081.6|	KE691141.1	NC_000081.6	77.586	754	139	16	1348307	1349042	52959604	52958863	2.18e-114	429
gi|537080201|gb|KE691141.1|	gi|372099095|ref|NC_000081.6|	KE691141.1	NC_000081.6	77.566	1627	259	65	1341393	1342982	52965809	52964252	0	885
gi|537080201|gb|KE691141.1|	gi|372099095|ref|NC_000081.6|	KE691141.1	NC_000081.6	79.977	1763	268	60	1339212	1340933	52968529	52966811	0	1221
gi|537080201|gb|KE691141.1|	gi|372099095|ref|NC_000081.6|	KE691141.1	NC_000081.6	78.336	697	110	21	1336109	1336799	52970829	52970168	2.19e-109	412
gi|537080201|gb|KE691141.1|	gi|372099095|ref|NC_000081.6|	KE691141.1	NC_000081.6	75.502	1045	177	47	1334291	1335302	52975986	52974988	3.62e-117	438
gi|537080201|gb|KE691141.1|	gi|372099095|ref|NC_000081.6|	KE691141.1	NC_000081.6	79.383	1135	194	29	1319508	1320621	52992987	52991872	0	763
gi|537080201|gb|KE691141.1|	gi|372099095|ref|NC_000081.6|	KE691141.1	NC_000081.6	75.762	1378	240	58	1316809	1318149	52995492	52994172	2.6e-168	608
gi|537080201|gb|KE691141.1|	gi|372099095|ref|NC_000081.6|	KE691141.1	NC_000081.6	76.943	1557	250	65	1315278	1316803	52997904	52996426	0	785
gi|537080201|gb|KE691141.1|	gi|372099095|ref|NC_000081.6|	KE691141.1	NC_000081.6	76.873	921	146	45	1312681	1313557	53000097	52999200	2.78e-123	459
gi|537080201|gb|KE691141.1|	gi|372099095|ref|NC_000081.6|	KE691141.1	NC_000081.6	80.156	1406	213	36	1310482	1311854	53002381	53001009	0	990
gi|537080201|gb|KE691141.1|	gi|372099095|ref|NC_000081.6|	KE691141.1	NC_000081.6	82.981	852	123	10	1304019	1304855	53011044	53010200	0	750
gi|537080201|gb|KE691141.1|	gi|372099095|ref|NC_000081.6|	KE691141.1	NC_000081.6	77.112	935	172	35	1302956	1303878	53012395	53011491	1.26e-136	503
gi|537080201|gb|KE691141.1|	gi|372099095|ref|NC_000081.6|	KE691141.1	NC_000081.6	77.936	843	160	21	1302105	1302935	53013280	53012452	1.26e-136	503
gi|537080201|gb|KE691141.1|	gi|372099095|ref|NC_000081.6|	KE691141.1	NC_000081.6	75.06	3737	641	167	1297055	1300651	53018450	53014865	0	1469
gi|537080201|gb|KE691141.1|	gi|372099095|ref|NC_000081.6|	KE691141.1	NC_000081.6	75.732	2460	433	99	1293118	1295504	53022557	53020189	0	1085
gi|537080201|gb|KE691141.1|	gi|372099095|ref|NC_000081.6|	KE691141.1	NC_000081.6	76.681	2483	407	106	1274130	1276537	53034310	53031925	0	1219
gi|537080201|gb|KE691141.1|	gi|372099095|ref|NC_000081.6|	KE691141.1	NC_000081.6	77.015	2345	397	88	1262913	1265198	53050834	53048573	0	1214
gi|537080201|gb|KE691141.1|	gi|372099095|ref|NC_000081.6|	KE691141.1	NC_000081.6	81.567	868	101	33	1255401	1256224	53062363	53061511	0	662
gi|537080201|gb|KE691141.1|	gi|372099095|ref|NC_000081.6|	KE691141.1	NC_000081.6	84.957	1396	155	39	1253360	1254731	53064667	53063303	0	1363
gi|537080201|gb|KE691141.1|	gi|372099095|ref|NC_000081.6|	KE691141.1	NC_000081.6	75.319	2585	422	103	1250815	1253274	53067182	53064689	0	1040
gi|537080201|gb|KE691141.1|	gi|372099095|ref|NC_000081.6|	KE691141.1	NC_000081.6	77.719	2464	362	109	1248077	1250469	53069817	53067470	0	1336
gi|537080201|gb|KE691141.1|	gi|372099095|ref|NC_000081.6|	KE691141.1	NC_000081.6	79.973	1488	220	43	1243386	1244821	53073829	53072368	0	1026
gi|537080201|gb|KE691141.1|	gi|372099095|ref|NC_000081.6|	KE691141.1	NC_000081.6	81.796	1236	158	49	1240487	1241689	53076951	53075750	0	974
gi|537080201|gb|KE691141.1|	gi|372099095|ref|NC_000081.6|	KE691141.1	NC_000081.6	76.464	837	156	31	1235611	1236432	53081237	53080427	1.69e-110	416
gi|537080201|gb|KE691141.1|	gi|372099095|ref|NC_000081.6|	KE691141.1	NC_000081.6	78.706	850	143	29	1232664	1233490	53083587	53082753	1.61e-145	532
gi|537080201|gb|KE691141.1|	gi|372099095|ref|NC_000081.6|	KE691141.1	NC_000081.6	72.93	1570	310	76	1228167	1229698	53088348	53086856	3.62e-117	438
gi|537080201|gb|KE691141.1|	gi|372099095|ref|NC_000081.6|	KE691141.1	NC_000081.6	78.414	908	152	32	1226943	1227830	53089592	53088709	4.45e-151	551
gi|537080201|gb|KE691141.1|	gi|372099095|ref|NC_000081.6|	KE691141.1	NC_000081.6	76.62	1343	234	43	1224412	1225721	53092099	53090804	0	667
gi|537080201|gb|KE691141.1|	gi|372099095|ref|NC_000081.6|	KE691141.1	NC_000081.6	75.088	1987	356	84	1218920	1220821	53097170	53095238	0	798
gi|537080201|gb|KE691141.1|	gi|372099095|ref|NC_000081.6|	KE691141.1	NC_000081.6	81.037	675	95	18	1215603	1216248	53099863	53099193	9.77e-138	507
gi|537080201|gb|KE691141.1|	gi|372099095|ref|NC_000081.6|	KE691141.1	NC_000081.6	76.049	906	159	31	1214502	1215374	53100986	53100106	4.71e-111	418
gi|537080201|gb|KE691141.1|	gi|372099095|ref|NC_000081.6|	KE691141.1	NC_000081.6	79.873	944	125	39	1213516	1214426	53101938	53101027	5.56e-175	630
gi|537080201|gb|KE691141.1|	gi|372099095|ref|NC_000081.6|	KE691141.1	NC_000081.6	77.453	1437	239	52	1211761	1213171	53103711	53102334	0	780
gi|537080201|gb|KE691141.1|	gi|372099095|ref|NC_000081.6|	KE691141.1	NC_000081.6	81.266	790	118	19	1209306	1210075	53106318	53105539	2.01e-169	612
gi|537080201|gb|KE691141.1|	gi|372099095|ref|NC_000081.6|	KE691141.1	NC_000081.6	76.13	708	120	26	1207212	1207880	53107808	53107111	2.94e-83	326
gi|537080201|gb|KE691141.1|	gi|372099095|ref|NC_000081.6|	KE691141.1	NC_000081.6	84.334	1283	138	38	1205280	1206527	53110018	53108764	0	1197
gi|537080201|gb|KE691141.1|	gi|372099095|ref|NC_000081.6|	KE691141.1	NC_000081.6	75.214	1287	230	55	1199310	1200548	53116631	53115386	7.5e-144	527
gi|537080201|gb|KE691141.1|	gi|372099095|ref|NC_000081.6|	KE691141.1	NC_000081.6	80.134	745	120	24	1197604	1198335	53118428	53117699	5.8e-145	531
gi|537080201|gb|KE691141.1|	gi|372099095|ref|NC_000081.6|	KE691141.1	NC_000081.6	78.989	633	109	19	1195224	1195842	53120949	53120327	7.88e-109	411
gi|537080201|gb|KE691141.1|	gi|372099095|ref|NC_000081.6|	KE691141.1	NC_000081.6	92.415	646	46	2	1194187	1194832	53122113	53121471	0	918
gi|537080201|gb|KE691141.1|	gi|372099095|ref|NC_000081.6|	KE691141.1	NC_000081.6	78.389	782	118	29	1193202	1193963	53123367	53122617	7.72e-124	460
gi|537080201|gb|KE691141.1|	gi|372099095|ref|NC_000081.6|	KE691141.1	NC_000081.6	80.35	1313	193	34	1190630	1191894	53126168	53124873	0	935
gi|537080201|gb|KE691141.1|	gi|372099095|ref|NC_000081.6|	KE691141.1	NC_000081.6	79.368	1488	224	53	1184155	1185615	53132621	53131190	0	970
gi|537080201|gb|KE691141.1|	gi|372099095|ref|NC_000081.6|	KE691141.1	NC_000081.6	77.508	1316	211	51	1180238	1181498	53136633	53135348	0	712
gi|537080201|gb|KE691141.1|	gi|372099095|ref|NC_000081.6|	KE691141.1	NC_000081.6	76.826	1027	183	31	1178845	1179853	53137818	53136829	7.5e-144	527
gi|537080201|gb|KE691141.1|	gi|372099095|ref|NC_000081.6|	KE691141.1	NC_000081.6	77.939	825	142	27	1175727	1176521	53140861	53140047	2.13e-129	479
gi|537080201|gb|KE691141.1|	gi|372099095|ref|NC_000081.6|	KE691141.1	NC_000081.6	80.471	1188	201	25	1172964	1174130	53143421	53142244	0	880
gi|537080201|gb|KE691141.1|	gi|372099095|ref|NC_000081.6|	KE691141.1	NC_000081.6	78.2	500	85	15	1171257	1171751	53145302	53144822	6.4e-75	298
gi|537080201|gb|KE691141.1|	gi|372099095|ref|NC_000081.6|	KE691141.1	NC_000081.6	79.869	1684	234	68	1169093	1170704	53146994	53145344	0	1134
gi|537080201|gb|KE691141.1|	gi|372099095|ref|NC_000081.6|	KE691141.1	NC_000081.6	82.263	981	120	34	1162007	1162965	53156070	53155122	0	798
gi|537080201|gb|KE691141.1|	gi|372099095|ref|NC_000081.6|	KE691141.1	NC_000081.6	81.478	1042	144	30	1157434	1158455	53161294	53160282	0	809
gi|537080201|gb|KE691141.1|	gi|372099095|ref|NC_000081.6|	KE691141.1	NC_000081.6	74.518	1142	186	64	1154446	1155518	53164405	53163300	1.71e-105	399
gi|537080201|gb|KE691141.1|	gi|372099095|ref|NC_000081.6|	KE691141.1	NC_000081.6	75.458	1748	305	76	1152541	1154213	53166155	53164457	0	737
gi|537080201|gb|KE691141.1|	gi|372099095|ref|NC_000081.6|	KE691141.1	NC_000081.6	75.851	646	107	28	1148887	1149511	53169194	53168577	1.79e-70	283
gi|537080201|gb|KE691141.1|	gi|372099095|ref|NC_000081.6|	KE691141.1	NC_000081.6	79.829	1517	235	54	1141322	1142796	53177823	53176336	0	1040
gi|537080201|gb|KE691141.1|	gi|372099095|ref|NC_000081.6|	KE691141.1	NC_000081.6	80.915	634	79	25	1138687	1139284	53181153	53180526	2.15e-124	462
gi|537080201|gb|KE691141.1|	gi|372099095|ref|NC_000081.6|	KE691141.1	NC_000081.6	79.642	894	135	37	1136284	1137157	53183941	53183075	1.57e-165	599
gi|537080201|gb|KE691141.1|	gi|372099095|ref|NC_000081.6|	KE691141.1	NC_000081.6	81.653	605	84	15	1133635	1134230	53185966	53185380	7.66e-129	477
gi|537080201|gb|KE691141.1|	gi|372099095|ref|NC_000081.6|	KE691141.1	NC_000081.6	82.668	802	113	17	1127441	1128237	53189105	53188325	0	688
gi|537080201|gb|KE691141.1|	gi|372099095|ref|NC_000081.6|	KE691141.1	NC_000081.6	76.161	969	172	34	1124773	1125689	53192323	53191362	3.59e-122	455
gi|537080201|gb|KE691141.1|	gi|372099095|ref|NC_000081.6|	KE691141.1	NC_000081.6	79.223	592	81	18	1121320	1121901	53195451	53194892	1.03e-97	374
gi|537080201|gb|KE691141.1|	gi|372099095|ref|NC_000081.6|	KE691141.1	NC_000081.6	85.411	802	86	23	1115931	1116715	53200392	53199605	0	804
gi|537080201|gb|KE691141.1|	gi|372099095|ref|NC_000081.6|	KE691141.1	NC_000081.6	79.609	971	141	28	1111241	1112178	53203838	53202892	7.14e-179	643
gi|537080201|gb|KE691141.1|	gi|372099095|ref|NC_000081.6|	KE691141.1	NC_000081.6	75.35	714	126	38	1104020	1104699	53211813	53211116	6.4e-75	298
gi|537080201|gb|KE691141.1|	gi|372099095|ref|NC_000081.6|	KE691141.1	NC_000081.6	86.05	681	82	9	1102522	1103191	53213372	53212694	0	719
gi|537080201|gb|KE691141.1|	gi|372099095|ref|NC_000081.6|	KE691141.1	NC_000081.6	78.664	614	103	15	1091756	1092346	53224031	53223423	1.72e-100	383
gi|537080201|gb|KE691141.1|	gi|372099095|ref|NC_000081.6|	KE691141.1	NC_000081.6	75.884	1414	259	49	1083862	1085243	53231182	53229819	5.52e-180	647
gi|537080201|gb|KE691141.1|	gi|372099095|ref|NC_000081.6|	KE691141.1	NC_000081.6	74.049	736	128	41	1082328	1083027	53232392	53231684	3.04e-58	243
gi|537080201|gb|KE691141.1|	gi|372099095|ref|NC_000081.6|	KE691141.1	NC_000081.6	75.658	608	97	37	1081731	1082319	53233015	53232440	3.91e-62	255
gi|537080201|gb|KE691141.1|	gi|372099095|ref|NC_000081.6|	KE691141.1	NC_000081.6	88.155	515	48	8	1080146	1080655	53234774	53234268	4.36e-166	601
gi|537080201|gb|KE691141.1|	gi|372099095|ref|NC_000081.6|	KE691141.1	NC_000081.6	83.121	942	113	32	1077798	1078720	53237746	53236832	0	817
gi|537080201|gb|KE691141.1|	gi|372099095|ref|NC_000081.6|	KE691141.1	NC_000081.6	82.55	745	99	19	1074335	1075071	53240591	53239870	7.19e-174	627
gi|537080201|gb|KE691141.1|	gi|372099095|ref|NC_000081.6|	KE691141.1	NC_000081.6	73.047	909	188	40	1064482	1065358	53250709	53249826	5.02e-66	268
gi|537080201|gb|KE691141.1|	gi|372099095|ref|NC_000081.6|	KE691141.1	NC_000081.6	77.538	1064	156	47	1061260	1062289	53253923	53252909	5.72e-155	564
gi|537080201|gb|KE691141.1|	gi|372099095|ref|NC_000081.6|	KE691141.1	NC_000081.6	74.067	1018	177	53	1059414	1060413	53255636	53254688	1.36e-86	337
gi|537080201|gb|KE691141.1|	gi|372099095|ref|NC_000081.6|	KE691141.1	NC_000081.6	82.655	1228	160	24	1056397	1057605	53258683	53257490	0	1038
gi|537080201|gb|KE691141.1|	gi|372099095|ref|NC_000081.6|	KE691141.1	NC_000081.6	76.528	1031	175	41	1054770	1055746	53260353	53259336	4.55e-136	501
gi|537080201|gb|KE691141.1|	gi|372099095|ref|NC_000081.6|	KE691141.1	NC_000081.6	86.631	561	61	7	1041673	1042220	53273930	53273371	2.6e-168	608
gi|537080201|gb|KE691141.1|	gi|372099095|ref|NC_000081.6|	KE691141.1	NC_000081.6	75.645	698	140	20	1040469	1041144	53275408	53274719	1.37e-81	320
gi|537080201|gb|KE691141.1|	gi|372099095|ref|NC_000081.6|	KE691141.1	NC_000081.6	80.84	1190	161	40	1033390	1034537	53284654	53283490	0	872
gi|537080201|gb|KE691141.1|	gi|372099095|ref|NC_000081.6|	KE691141.1	NC_000081.6	80.735	680	121	9	1026957	1027631	53291721	53291047	3.49e-142	521
gi|537080201|gb|KE691141.1|	gi|372099095|ref|NC_000081.6|	KE691141.1	NC_000081.6	79.569	881	114	41	1025889	1026729	53293226	53292372	1.23e-156	569
gi|537080201|gb|KE691141.1|	gi|372099095|ref|NC_000081.6|	KE691141.1	NC_000081.6	79.853	814	137	17	1021777	1022573	53297021	53296218	1.23e-156	569
gi|537080201|gb|KE691141.1|	gi|372099095|ref|NC_000081.6|	KE691141.1	NC_000081.6	81.146	541	80	18	1015401	1015927	53303398	53302866	6.09e-110	414
gi|537080201|gb|KE691141.1|	gi|372099095|ref|NC_000081.6|	KE691141.1	NC_000081.6	77.568	1110	184	42	1010925	1012003	53307568	53306493	7.24e-169	610
gi|537080201|gb|KE691141.1|	gi|372099095|ref|NC_000081.6|	KE691141.1	NC_000081.6	82.242	1436	181	46	1005656	1007038	53311943	53310529	0	1171
gi|537080201|gb|KE691141.1|	gi|372099095|ref|NC_000081.6|	KE691141.1	NC_000081.6	81.642	877	111	30	1000992	1001839	53316760	53315905	0	682
gi|537080201|gb|KE691141.1|	gi|372099095|ref|NC_000081.6|	KE691141.1	NC_000081.6	75.95	1447	248	61	997526	998916	53320506	53319104	0	652
gi|537080201|gb|KE691141.1|	gi|372099095|ref|NC_000081.6|	KE691141.1	NC_000081.6	77.356	1422	235	42	993072	994423	53325271	53323867	0	761
gi|537080201|gb|KE691141.1|	gi|372099095|ref|NC_000081.6|	KE691141.1	NC_000081.6	82.277	1168	160	33	991836	992973	53326542	53325392	0	966
gi|537080201|gb|KE691141.1|	gi|372099095|ref|NC_000081.6|	KE691141.1	NC_000081.6	80.423	710	106	22	988161	988858	53330209	53329521	7.56e-139	510
gi|537080201|gb|KE691141.1|	gi|372099095|ref|NC_000081.6|	KE691141.1	NC_000081.6	81.216	559	67	28	977547	978084	53337805	53337264	1.69e-110	416
gi|537080201|gb|KE691141.1|	gi|372099095|ref|NC_000081.6|	KE691141.1	NC_000081.6	75.347	937	138	58	973602	974493	53342067	53341179	6.23e-95	364
gi|537080201|gb|KE691141.1|	gi|372099095|ref|NC_000081.6|	KE691141.1	NC_000081.6	83.581	1145	113	38	971696	972802	53343837	53342730	0	1003
gi|537080201|gb|KE691141.1|	gi|372099095|ref|NC_000081.6|	KE691141.1	NC_000081.6	96.376	1297	46	1	969833	971129	53345633	53344338	0	2134
gi|537080201|gb|KE691141.1|	gi|372099095|ref|NC_000081.6|	KE691141.1	NC_000081.6	77.261	1504	211	61	967425	968866	53347862	53346428	0	761
gi|537080201|gb|KE691141.1|	gi|372099095|ref|NC_000081.6|	KE691141.1	NC_000081.6	78.834	978	148	33	960887	961830	53354399	53353447	3.37e-167	604
gi|537080201|gb|KE691141.1|	gi|372099095|ref|NC_000081.6|	KE691141.1	NC_000081.6	83.652	679	98	13	952045	952717	53363220	53362549	7.19e-174	627
gi|537080201|gb|KE691141.1|	gi|372099095|ref|NC_000081.6|	KE691141.1	NC_000081.6	86.164	954	107	19	947554	948490	53365412	53364467	0	1007
gi|537080201|gb|KE691141.1|	gi|372099095|ref|NC_000081.6|	KE691141.1	NC_000081.6	73.328	1301	214	91	935944	937157	53389816	53388562	1.04e-92	357
gi|537080201|gb|KE691141.1|	gi|372099095|ref|NC_000081.6|	KE691141.1	NC_000081.6	77.192	1973	338	63	933128	935040	53392875	53390955	0	1048
gi|537080201|gb|KE691141.1|	gi|372099095|ref|NC_000081.6|	KE691141.1	NC_000081.6	79.816	976	159	30	925276	926230	53400748	53399790	0	676
gi|537080201|gb|KE691141.1|	gi|372099095|ref|NC_000081.6|	KE691141.1	NC_000081.6	77.912	747	131	20	920524	921262	53410837	53410117	4.68e-116	435
gi|537080201|gb|KE691141.1|	gi|372099095|ref|NC_000081.6|	KE691141.1	NC_000081.6	78.171	678	111	17	916736	917383	53416583	53415913	6.14e-105	398
gi|537080201|gb|KE691141.1|	gi|372099095|ref|NC_000081.6|	KE691141.1	NC_000081.6	78.66	1776	303	51	914292	916030	53418597	53416861	0	1110
gi|537080201|gb|KE691141.1|	gi|372099095|ref|NC_000081.6|	KE691141.1	NC_000081.6	84.571	687	84	19	888990	889669	53440149	53439478	0	662
gi|537080201|gb|KE691141.1|	gi|372099095|ref|NC_000081.6|	KE691141.1	NC_000081.6	80.073	1365	211	43	885033	886371	53446544	53445215	0	957
gi|537080201|gb|KE691141.1|	gi|372099095|ref|NC_000081.6|	KE691141.1	NC_000081.6	76.056	852	155	24	880383	881217	53451324	53450505	6.14e-105	398
gi|537080201|gb|KE691141.1|	gi|372099095|ref|NC_000081.6|	KE691141.1	NC_000081.6	82.492	1268	158	41	877599	878829	53454290	53453050	0	1053
gi|537080201|gb|KE691141.1|	gi|372099095|ref|NC_000081.6|	KE691141.1	NC_000081.6	77.187	1898	308	82	872703	874563	53459067	53457258	0	990
gi|537080201|gb|KE691141.1|	gi|372099095|ref|NC_000081.6|	KE691141.1	NC_000081.6	78.153	3822	559	125	868913	872554	53462946	53459221	0	2178
gi|537080201|gb|KE691141.1|	gi|372099095|ref|NC_000081.6|	KE691141.1	NC_000081.6	83.133	664	90	16	868011	868666	53463590	53462941	1.22e-161	586
gi|537080201|gb|KE691141.1|	gi|372099095|ref|NC_000081.6|	KE691141.1	NC_000081.6	81.481	837	110	28	861959	862786	53469024	53468224	1.99e-179	645
gi|537080201|gb|KE691141.1|	gi|372099095|ref|NC_000081.6|	KE691141.1	NC_000081.6	77.618	2301	380	81	858050	860263	53473481	53471229	0	1271
gi|537080201|gb|KE691141.1|	gi|372099095|ref|NC_000081.6|	KE691141.1	NC_000081.6	75.241	1143	199	51	848479	849580	53484976	53483877	1.66e-125	466
gi|537080201|gb|KE691141.1|	gi|372099095|ref|NC_000081.6|	KE691141.1	NC_000081.6	76.68	1205	189	53	844061	845248	53489816	53488687	4.39e-161	584
gi|537080201|gb|KE691141.1|	gi|372099095|ref|NC_000081.6|	KE691141.1	NC_000081.6	76.889	2977	476	119	840711	843586	53492667	53489802	0	1491
gi|537080201|gb|KE691141.1|	gi|372099095|ref|NC_000081.6|	KE691141.1	NC_000081.6	76.252	2316	406	99	838337	840559	53495102	53492838	0	1098
gi|537080201|gb|KE691141.1|	gi|372099095|ref|NC_000081.6|	KE691141.1	NC_000081.6	80.628	1115	158	31	833662	834735	53500992	53499895	0	809
gi|537080201|gb|KE691141.1|	gi|372099095|ref|NC_000081.6|	KE691141.1	NC_000081.6	77.557	1056	151	41	831874	832865	53502650	53501617	2.66e-153	558
gi|537080201|gb|KE691141.1|	gi|372099095|ref|NC_000081.6|	KE691141.1	NC_000081.6	77.867	1369	241	39	830524	831869	53504017	53502688	0	793
gi|537080201|gb|KE691141.1|	gi|372099095|ref|NC_000081.6|	KE691141.1	NC_000081.6	78.702	1263	203	40	826967	828204	53508292	53507071	0	782
gi|537080201|gb|KE691141.1|	gi|372099095|ref|NC_000081.6|	KE691141.1	NC_000081.6	80.288	1735	266	37	820867	822547	53513801	53512089	0	1240
gi|537080201|gb|KE691141.1|	gi|372099095|ref|NC_000081.6|	KE691141.1	NC_000081.6	87.906	678	73	6	815378	816051	53519234	53518562	0	789
gi|537080201|gb|KE691141.1|	gi|372099095|ref|NC_000081.6|	KE691141.1	NC_000081.6	77.38	4916	799	193	808500	813254	53526411	53521648	0	2628
gi|537080201|gb|KE691141.1|	gi|372099095|ref|NC_000081.6|	KE691141.1	NC_000081.6	80.105	1332	195	30	804566	805857	53530746	53529445	0	928
gi|537080201|gb|KE691141.1|	gi|372099095|ref|NC_000081.6|	KE691141.1	NC_000081.6	73.504	2272	411	127	802177	804326	53533300	53531098	0	684
gi|537080201|gb|KE691141.1|	gi|372099095|ref|NC_000081.6|	KE691141.1	NC_000081.6	87.328	726	84	5	796545	797270	53538809	53538092	0	824
gi|537080201|gb|KE691141.1|	gi|372099095|ref|NC_000081.6|	KE691141.1	NC_000081.6	76.052	3708	618	134	783909	787442	53549684	53546073	0	1679
gi|537080201|gb|KE691141.1|	gi|372099095|ref|NC_000081.6|	KE691141.1	NC_000081.6	82.43	609	85	16	780876	781470	53552778	53552178	2.1e-139	512
gi|537080201|gb|KE691141.1|	gi|372099095|ref|NC_000081.6|	KE691141.1	NC_000081.6	80.053	2657	416	76	772189	774767	53560612	53557992	0	1866
gi|537080201|gb|KE691141.1|	gi|372099095|ref|NC_000081.6|	KE691141.1	NC_000081.6	78.691	2032	342	55	766899	768883	53566998	53565011	0	1269
gi|537080201|gb|KE691141.1|	gi|372099095|ref|NC_000081.6|	KE691141.1	NC_000081.6	78.868	795	135	27	765293	766073	53570663	53569888	9.77e-138	507
gi|537080201|gb|KE691141.1|	gi|372099095|ref|NC_000081.6|	KE691141.1	NC_000081.6	76.049	1716	298	73	761965	763629	53574066	53572413	0	787
gi|537080201|gb|KE691141.1|	gi|372099095|ref|NC_000081.6|	KE691141.1	NC_000081.6	81.053	2412	366	69	759387	761748	53583065	53580695	0	1838
gi|537080201|gb|KE691141.1|	gi|372099095|ref|NC_000081.6|	KE691141.1	NC_000081.6	77.369	1847	292	59	756573	758378	53585867	53584106	0	979
gi|537080201|gb|KE691141.1|	gi|372099095|ref|NC_000081.6|	KE691141.1	NC_000081.6	78.149	1675	263	68	750665	752278	53593198	53591566	0	970
gi|537080201|gb|KE691141.1|	gi|372099095|ref|NC_000081.6|	KE691141.1	NC_000081.6	79.17	1397	192	53	746326	747671	53599287	53597939	0	876
gi|537080201|gb|KE691141.1|	gi|372099095|ref|NC_000081.6|	KE691141.1	NC_000081.6	78.61	734	115	18	743170	743889	53602516	53601811	6.01e-120	448
gi|537080201|gb|KE691141.1|	gi|372099095|ref|NC_000081.6|	KE691141.1	NC_000081.6	73.79	1095	203	50	739831	740875	53606869	53605809	3.75e-92	355
[truncated: 2,348 more rows]

## Sheet: chr7
scaffold_4:1:87768897	11	76.709	936	196	16	16891642	16892568	3116201	3117123	3.95e-135	501
scaffold_4:1:87768897	11	76.571	1814	396	28	37302978	37304777	3116255	3118053	0	968
scaffold_12:1:54921234	11	74.978	1127	251	23	14252972	14254076	3117763	3116646	5.35e-132	490
scaffold_12:1:54921234	11	77.907	774	145	20	22033252	22034011	3627390	3628151	1.51e-122	459
scaffold_4:1:87768897	11	75.84	1250	256	33	38454803	38456031	3951584	3950360	6.34e-163	593
scaffold_4:1:87768897	11	75.909	963	201	30	68106876	68107823	4614579	4615525	5.19e-124	464
scaffold_12:1:54921234	11	75.523	813	166	29	12146333	12147125	4614726	4615525	2.62e-95	368
scaffold_4:1:87768897	11	77.86	813	158	21	36256546	36257349	4614726	4615525	3.98e-130	484
scaffold_4:1:87768897	11	77.366	782	142	30	63286120	63286886	4614764	4615525	5.26e-114	431
scaffold_4:1:87768897	11	77.935	775	150	21	36064897	36065661	4614774	4615537	5.19e-124	464
scaffold_4:1:87768897	11	80.284	634	97	26	11929272	11929892	4614907	4615525	1.12e-120	453
scaffold_4:1:87768897	11	80.245	572	92	20	63309845	63310405	4615410	4614849	6.85e-108	411
scaffold_4:1:87768897	11	76.866	951	189	30	58775271	58776206	4615525	4614591	2.36e-137	508
scaffold_12:1:54921234	11	79.219	1434	263	24	49968292	49969717	5656367	5657773	0	965
scaffold_4:1:87768897	11	76.002	1746	368	32	36255643	36257353	5657370	5659099	0	856
scaffold_4:1:87768897	11	75.762	1279	281	27	68106560	68107823	5657831	5659095	3.76e-170	617
scaffold_12:1:54921234	11	74.585	1145	259	24	12146003	12147125	5657961	5659095	5.39e-127	473
scaffold_4:1:87768897	11	77.778	774	154	16	63286120	63286886	5658333	5659095	6.71e-123	460
scaffold_4:1:87768897	11	78.721	766	151	12	36064902	36065661	5658348	5659107	3.95e-135	501
scaffold_4:1:87768897	11	80.583	618	103	16	11929283	11929892	5658487	5659095	6.71e-123	460
scaffold_4:1:87768897	11	80.207	581	99	14	63309835	63310405	5658992	5658418	3.17e-111	422
scaffold_4:1:87768897	11	77.043	1982	398	46	58775267	58777208	5659099	5657135	0	1086
scaffold_12:1:54921234	11	83.56	1028	118	28	16606562	16607553	6383781	6384793	0	915
scaffold_12:1:54921234	11	91.976	673	39	11	48795509	48796172	6454040	6453374	0	929
scaffold_80:1:1190405	11	74	500	87	30	111635	112126	6608533	6608997	2.87e-35	163
scaffold_12:1:54921234	11	75.178	1124	255	16	14252972	14254076	6792843	6793961	1.48e-137	508
scaffold_4:1:87768897	11	76.38	1812	403	25	37302978	37304777	6794351	6792553	0	952
scaffold_4:1:87768897	11	75.206	2791	600	66	16889829	16892568	6796232	6793483	0	1236
scaffold_4:1:87768897	11	75.463	1728	386	35	36255648	36257356	6974131	6975839	0	808
scaffold_4:1:87768897	11	74.39	1230	286	28	68106609	68107823	6974617	6975832	1.42e-134	499
scaffold_12:1:54921234	11	74.485	1117	252	31	12146003	12147097	6974699	6975804	7.02e-121	453
scaffold_4:1:87768897	11	76.903	749	149	21	63286120	63286858	6975070	6975804	1.15e-105	403
scaffold_4:1:87768897	11	77.852	745	151	14	36064918	36065655	6975101	6975838	1.45e-119	449
scaffold_4:1:87768897	11	79.272	632	108	20	11929272	11929892	6975213	6975832	1.14e-110	420
scaffold_4:1:87768897	11	79.262	569	104	13	63309845	63310405	6975717	6975155	4.15e-100	385
scaffold_4:1:87768897	11	76.222	1964	431	35	58775264	58777208	6975839	6973893	0	1007
scaffold_12:1:54921234	11	74.558	1132	240	37	14252972	14254076	7013589	7014699	2.53e-120	451
scaffold_4:1:87768897	11	75.804	1773	376	39	37303066	37304818	7014999	7013260	0	848
scaffold_4:1:87768897	11	77.564	780	156	17	16891782	16892552	7014999	7014230	1.12e-120	453
scaffold_12:1:54921234	11	75.725	552	114	17	6181685	6182229	7022527	7021989	1.64e-62	259
scaffold_4:1:87768897	11	77.273	616	125	15	6299091	6299698	7255481	7254873	5.45e-89	348
scaffold_4:1:87768897	11	76.171	1452	306	37	58775265	58776695	7322703	7324135	0	728
scaffold_4:1:87768897	11	80.496	564	94	15	63309845	63310399	7322824	7323380	4.1e-110	418
scaffold_4:1:87768897	11	79.782	643	107	21	11929272	11929903	7323328	7322698	1.88e-118	446
scaffold_4:1:87768897	11	78.279	732	147	12	36064936	36065661	7323422	7322697	6.71e-123	460
scaffold_4:1:87768897	11	77.02	792	150	26	63286120	63286897	7323471	7322698	2.45e-112	425
scaffold_12:1:54921234	11	74.567	1156	263	29	12146003	12147137	7323842	7322697	4.17e-128	477
scaffold_4:1:87768897	11	75.04	1254	280	30	68106598	68107834	7323935	7322698	3.87e-150	551
scaffold_4:1:87768897	11	75.655	1450	316	34	36255924	36257355	7324133	7322703	0	688
scaffold_4:1:87768897	11	76.75	1600	329	31	16890995	16892568	7489138	7490720	0	854
scaffold_4:1:87768897	11	76.393	1813	401	26	37302978	37304777	7489852	7491650	0	952
scaffold_12:1:54921234	11	74.8	1127	253	24	14252972	14254076	7491360	7490243	1.16e-128	479
scaffold_12:1:54921234	11	75.787	3271	687	77	46076228	46079455	7654646	7657854	0	1555
scaffold_4:1:87768897	11	75.905	3536	687	100	67630089	67633520	7654717	7658191	0	1657
scaffold_4:1:87768897	11	75.652	3832	777	106	63411936	63415666	7655481	7659257	0	1764
scaffold_4:1:87768897	11	75.545	2797	587	73	16889829	16892575	7655589	7658338	0	1286
scaffold_12:1:54921234	11	75.429	2096	440	58	10597902	10599954	7657196	7659259	0	948
scaffold_4:1:87768897	11	79.859	710	125	16	35233800	35234498	7657351	7658053	1.1e-135	503
scaffold_12:1:54921234	11	81.418	705	116	10	25448444	25449143	7657359	7658053	1.12e-153	562
scaffold_4:1:87768897	11	76.872	1816	385	32	37302978	37304777	7657463	7659259	0	994
scaffold_4:1:87768897	11	76.023	2736	593	53	23928567	23931269	7658401	7655696	0	1360
scaffold_4:1:87768897	11	75.901	1332	247	46	42994080	42995374	7658730	7657436	4.87e-169	614
scaffold_12:1:54921234	11	75.443	1128	245	23	14252972	14254076	7658972	7657854	6.83e-141	520
scaffold_4:1:87768897	11	75.305	4677	1009	112	77912816	77917414	7659259	7654651	0	2104
scaffold_4:1:87768897	11	76.319	2369	499	56	31356917	31359248	7659259	7656916	0	1210
scaffold_4:1:87768897	11	75.52	2692	532	87	6136497	6139096	7659300	7656644	0	1203
scaffold_4:1:87768897	11	76.087	828	163	19	31051708	31052512	7703038	7703853	1.48e-104	399
scaffold_4:1:87768897	11	74.92	2815	617	65	16889803	16892568	7871627	7874401	0	1205
scaffold_4:1:87768897	11	75.743	1818	390	41	37302978	37304777	7873533	7875317	0	867
scaffold_12:1:54921234	11	74.553	1454	309	43	14252665	14254076	7875358	7873924	1.11e-158	579
scaffold_4:1:87768897	11	75.348	2799	591	75	16889829	16892575	8056692	8059443	0	1254
scaffold_4:1:87768897	11	76.364	1815	397	30	37302978	37304777	8058568	8060365	0	946
scaffold_12:1:54921234	11	75.685	1131	235	31	14252972	14254076	8060075	8058959	1.13e-143	529
scaffold_12:1:54921234	11	88.262	673	79	0	45657833	45658505	8383845	8383173	0	806
scaffold_4:1:87768897	11	77.172	587	110	19	20368477	20369045	8416312	8416892	1.19e-80	320
scaffold_4:1:87768897	11	75.983	1628	359	29	37303165	37304777	8741492	8743102	0	811
scaffold_4:1:87768897	11	78.457	622	123	8	16891957	16892575	8741568	8742181	1.92e-103	396
scaffold_12:1:54921234	11	75.733	1125	245	20	14252972	14254076	8742813	8741697	5.24e-147	540
scaffold_12:1:54921234	11	76.406	640	127	19	12146467	12147097	8752542	8753166	5.75e-82	324
scaffold_4:1:87768897	11	75.079	634	125	21	68059883	68060492	8752542	8753166	5.65e-64	265
scaffold_4:1:87768897	11	77.126	682	127	23	68107164	68107834	8752542	8753205	4.18e-95	368
scaffold_4:1:87768897	11	77.419	682	126	21	63286226	63286897	8752542	8753205	5.37e-99	381
scaffold_4:1:87768897	11	77.663	676	127	21	36256687	36257355	8752542	8753200	8.93e-102	390
scaffold_4:1:87768897	11	78.088	680	126	20	36064990	36065661	8752542	8753206	2.46e-107	409
scaffold_4:1:87768897	11	78.315	641	113	18	11929272	11929903	8752582	8753205	8.93e-102	390
scaffold_4:1:87768897	11	79.004	562	97	16	63309835	63310387	8753091	8752542	5.41e-94	364
scaffold_4:1:87768897	11	77.367	676	126	24	58775265	58775930	8753200	8752542	2.5e-97	375
scaffold_4:1:87768897	11	89.203	1519	130	23	52357269	52358767	8885689	8884185	0	1866
scaffold_12:1:54921234	11	77.19	662	136	13	12146444	12147097	8907043	8907697	2.02e-96	372
scaffold_4:1:87768897	11	78.229	689	129	19	68107142	68107819	8907043	8907721	3.17e-111	422
scaffold_4:1:87768897	11	78.602	701	137	13	36064968	36065661	8907043	8907737	4.04e-120	451
scaffold_4:1:87768897	11	78.634	688	131	15	36256665	36257345	8907043	8907721	2.43e-117	442
scaffold_4:1:87768897	11	78.171	678	120	21	63286219	63286882	8907058	8907721	8.86e-107	407
scaffold_4:1:87768897	11	79.653	634	107	19	11929265	11929888	8907100	8907721	1.13e-115	436
scaffold_4:1:87768897	11	79.474	570	102	12	63309845	63310405	8907610	8907047	8.93e-102	390
scaffold_4:1:87768897	11	79.185	687	126	16	58775275	58775952	8907721	8907043	6.71e-123	460
scaffold_4:1:87768897	11	76.519	609	99	23	58775271	58775871	9169740	9170312	2.59e-72	292
scaffold_4:1:87768897	11	76.4	500	80	17	63309835	63310327	9169843	9170311	4.43e-55	235
scaffold_12:1:54921234	11	74.913	574	104	22	12146570	12147137	9170267	9169728	1.67e-52	226
scaffold_4:1:87768897	11	76.87	575	89	23	68107268	68107834	9170267	9169729	4.33e-70	285
scaffold_4:1:87768897	11	77.718	561	89	16	36256792	36257349	9170267	9169740	7.15e-78	311
scaffold_4:1:87768897	11	78.049	574	85	20	11929336	11929903	9170267	9169729	9.18e-82	324
scaffold_4:1:87768897	11	75.753	598	121	20	68059943	68060531	9170311	9169729	2.02e-68	279
scaffold_4:1:87768897	11	76.461	616	109	16	36065050	36065661	9170311	9169728	4.3e-75	302
scaffold_4:1:87768897	11	78.471	641	121	17	68107163	68107795	9186906	9187537	1.15e-105	403
scaffold_4:1:87768897	11	78.571	644	116	19	63286225	63286858	9186906	9187537	3.19e-106	405
scaffold_4:1:87768897	11	78.783	674	131	12	36256686	36257355	9186906	9187571	2.43e-117	442
scaffold_4:1:87768897	11	79.351	678	129	11	36064989	36065661	9186906	9187577	1.44e-124	466
scaffold_12:1:54921234	11	77.273	638	131	14	12146467	12147097	9186907	9187537	1.22e-93	363
scaffold_4:1:87768897	11	79.563	641	112	18	11929272	11929903	9186946	9187576	8.74e-117	440
scaffold_4:1:87768897	11	80.218	551	96	12	63309845	63310388	9187450	9186906	4.12e-105	401
scaffold_4:1:87768897	11	79.08	674	126	15	58775265	58775931	9187571	9186906	1.45e-119	449
scaffold_4:1:87768897	11	75.519	915	157	42	27087144	27088017	9228591	9227703	1.15e-100	387
scaffold_4:1:87768897	11	77.721	781	148	18	54496333	54497104	9231607	9232370	3.12e-121	455
scaffold_4:1:87768897	11	76.258	1967	424	38	58775265	58777208	9322584	9324530	0	1005
scaffold_4:1:87768897	11	78.648	562	107	12	63309845	63310399	9322705	9323260	7e-93	361
scaffold_4:1:87768897	11	78.349	642	117	20	11929272	11929903	9323208	9322579	1.92e-103	396
scaffold_4:1:87768897	11	77.353	733	151	15	36064936	36065661	9323302	9322578	1.14e-110	420
scaffold_4:1:87768897	11	75.888	788	161	25	63286123	63286897	9323350	9322579	2.5e-97	375
scaffold_12:1:54921234	11	73.244	1196	292	24	12145922	12147097	9323805	9322618	4.29e-108	411
scaffold_4:1:87768897	11	74.083	1308	306	32	68106544	68107834	9323870	9322579	8.5e-137	507
scaffold_4:1:87768897	11	75.217	1731	392	32	36255643	36257355	9324295	9322584	0	785
scaffold_12:1:54921234	11	75	1124	250	23	14252972	14254073	9359838	9360952	5.35e-132	490
scaffold_4:1:87768897	11	76.335	1817	395	31	37302978	37304777	9361346	9359548	0	941
scaffold_4:1:87768897	11	75.018	2814	609	66	16889806	16892568	9363248	9360478	0	1216
scaffold_4:1:87768897	11	74.227	1746	386	51	36255643	36257355	9456559	9458273	0	673
scaffold_12:1:54921234	11	72.743	1152	266	40	12146015	12147137	9457147	9458279	4.41e-88	344
scaffold_4:1:87768897	11	72.474	1148	256	37	68059428	68060531	9457147	9458278	5.53e-79	315
scaffold_4:1:87768897	11	74.303	1148	264	28	68106702	68107834	9457147	9458278	8.68e-122	457
scaffold_4:1:87768897	11	75.914	793	157	28	63286120	63286897	9457505	9458278	2.5e-97	375
scaffold_4:1:87768897	11	76.873	774	161	16	36064897	36065661	9457515	9458279	3.17e-111	422
scaffold_4:1:87768897	11	78.227	643	117	21	11929272	11929903	9457648	9458278	8.93e-102	390
scaffold_4:1:87768897	11	78.739	555	102	13	63309845	63310390	9458152	9457605	9.05e-92	357
scaffold_4:1:87768897	11	75.698	1971	415	53	58775265	58777200	9458273	9456332	0	928
scaffold_12:1:54921234	11	75.112	1121	251	20	14252974	14254073	9745094	9746207	8.9e-135	499
scaffold_4:1:87768897	11	76.568	1818	389	33	37302978	37304777	9746601	9744803	0	963
scaffold_4:1:87768897	11	75.197	2790	600	65	16889829	16892568	9748480	9745733	0	1234
scaffold_12:1:54921234	11	74.613	1099	243	23	14252999	14254076	9768892	9769975	2.53e-120	451
scaffold_4:1:87768897	11	75.938	1812	395	34	37302982	37304777	9770362	9768576	0	893
scaffold_4:1:87768897	11	75.272	2390	513	50	16890220	16892568	9771850	9769498	0	1068
scaffold_12:1:54921234	11	73.647	2846	605	100	37254342	37257107	9833933	9836713	0	966
scaffold_12:1:54921234	11	74.197	872	188	18	25506890	25507730	9836786	9835921	1.24e-83	329
scaffold_12:1:54921234	11	74.24	1118	215	35	13558289	13559352	9836824	9835726	2.58e-105	401
scaffold_12:1:54921234	11	74.95	503	114	11	12146602	12147097	9916761	9916264	7.76e-51	220
scaffold_4:1:87768897	11	76.697	545	105	18	63286362	63286897	9916761	9916230	1.56e-69	283
scaffold_4:1:87768897	11	77.941	544	100	17	11929368	11929903	9916761	9916230	3.3e-81	322
scaffold_4:1:87768897	11	78.287	502	101	8	36256824	36257321	9916761	9916264	1.54e-79	316
scaffold_4:1:87768897	11	78.685	502	98	9	36065126	36065622	9916761	9916264	2.55e-82	326
scaffold_4:1:87768897	11	75.601	1705	325	46	45839325	45840994	10171779	10170131	0	760
scaffold_4:1:87768897	11	76.132	1546	324	31	29167426	29168942	10172418	10170889	0	769
scaffold_4:1:87768897	11	75.714	2170	430	58	6136502	6138594	10224175	10226324	0	998
scaffold_4:1:87768897	11	76.217	2136	462	44	31356917	31359024	10224211	10226328	0	1088
scaffold_4:1:87768897	11	76.692	2128	452	38	77912816	77914913	10224211	10226324	0	1142
scaffold_4:1:87768897	11	75.527	1328	259	41	42994080	42995374	10224742	10226036	2.28e-162	592
scaffold_4:1:87768897	11	76.041	1273	287	14	23928567	23929832	10225071	10226332	1.73e-178	645
scaffold_12:1:54921234	11	76.542	989	180	33	16538988	16539933	10225977	10224998	4.14e-133	494
scaffold_12:1:54921234	11	81.027	701	118	10	25448447	25449142	10226110	10225420	4.05e-148	544
scaffold_4:1:87768897	11	79.661	708	128	13	35233800	35234497	10226121	10225420	1.84e-133	496
scaffold_12:1:54921234	11	75.108	2093	454	49	10597902	10599954	10226276	10224211	0	917
scaffold_12:1:54921234	11	80.712	674	121	7	46078784	46079455	10226284	10225618	8.83e-140	516
scaffold_4:1:87768897	11	79.748	1032	182	17	67632509	67633523	10226299	10225278	0	723
scaffold_4:1:87768897	11	76.377	2142	421	57	63413580	63415666	10226324	10224213	0	1074
scaffold_4:1:87768897	11	74.902	2813	620	62	16889803	16892568	10252485	10255258	0	1205
scaffold_4:1:87768897	11	76.049	1812	408	25	37302978	37304777	10254391	10256188	0	918
scaffold_4:1:87768897	11	75.752	1728	386	29	36255643	36257355	10254514	10256223	0	839
scaffold_4:1:87768897	11	74.902	1279	293	27	68106555	68107819	10254949	10256213	2.31e-152	558
scaffold_12:1:54921234	11	73.768	1197	287	22	12145919	12147096	10255000	10256188	1.18e-118	446
scaffold_4:1:87768897	11	73.386	1146	248	36	68059389	68060491	10255057	10256188	8.99e-97	374
scaffold_4:1:87768897	11	76.8	750	146	23	63286120	63286857	10255455	10256188	1.92e-103	396
scaffold_4:1:87768897	11	77.461	772	160	14	36064897	36065661	10255465	10256229	1.45e-119	449
scaffold_4:1:87768897	11	79.154	638	110	21	11929262	11929888	10255588	10256213	1.14e-110	420
scaffold_12:1:54921234	11	74.845	1129	249	26	14252972	14254076	10255898	10254781	1.16e-128	479
scaffold_4:1:87768897	11	79.613	569	102	13	63309845	63310405	10256102	10255540	1.92e-103	396
scaffold_4:1:87768897	11	76.955	1957	426	22	58775265	58777208	10256223	10254279	0	1092
scaffold_4:1:87768897	11	75.39	2690	539	82	6136497	6139096	10264349	10267005	0	1186
scaffold_4:1:87768897	11	75.624	3684	794	83	77912792	77916414	10264366	10268006	0	1733
scaffold_4:1:87768897	11	75.823	2370	510	57	31356917	31359248	10264390	10266734	0	1144
scaffold_4:1:87768897	11	74.648	1349	268	44	42994064	42995374	10264902	10266214	1.81e-143	529
scaffold_4:1:87768897	11	75.603	2738	598	54	23928567	23931269	10265248	10267950	0	1291
scaffold_12:1:54921234	11	80.342	702	124	9	25448447	25449143	10266288	10265596	6.83e-141	520
scaffold_4:1:87768897	11	79.184	711	129	16	35233800	35234498	10266299	10265596	2.4e-127	475
scaffold_12:1:54921234	11	75.131	2099	442	62	10597902	10599954	10266454	10264390	0	911
scaffold_12:1:54921234	11	77.376	2241	450	41	46077239	46079455	10268003	10265796	0	1277
scaffold_4:1:87768897	11	75.163	3833	791	109	63411936	63415666	10268165	10264392	0	1655
scaffold_4:1:87768897	11	75.474	3531	702	102	67630095	67633523	10268923	10265455	0	1572
scaffold_4:1:87768897	11	74.814	1743	370	47	21323993	21325683	10358031	10359756	0	723
scaffold_4:1:87768897	11	76.039	722	150	19	54496378	54497092	10376682	10375977	1.17e-90	353
scaffold_4:1:87768897	11	74.964	2816	613	66	16889803	16892568	10450717	10453490	0	1210
scaffold_4:1:87768897	11	76.129	1860	404	35	37302978	37304818	10452623	10454461	0	939
scaffold_12:1:54921234	11	75.022	1133	254	21	14252972	14254082	10454130	10453005	3.2e-134	497
scaffold_4:1:87768897	11	75.028	2679	560	72	6136502	6139096	10471304	10473957	0	1140
scaffold_4:1:87768897	11	75.601	3824	834	79	77912816	77916575	10471340	10475128	0	1801
scaffold_4:1:87768897	11	75.962	2313	499	51	31356957	31359234	10471381	10473671	0	1138
scaffold_12:1:54921234	11	74.889	1127	252	23	14252972	14254076	10471630	10472747	2.49e-130	484
scaffold_4:1:87768897	11	75.527	1328	259	38	42994080	42995374	10471871	10473165	2.28e-162	592
scaffold_4:1:87768897	11	75.547	2740	605	56	23928567	23931269	10472200	10474911	0	1288
scaffold_12:1:54921234	11	75.581	1032	198	35	16538988	16539975	10473106	10472085	4.2e-123	460
scaffold_4:1:87768897	11	76.309	1815	399	27	37302978	37304777	10473138	10471340	0	941
scaffold_12:1:54921234	11	80.884	701	121	8	25448447	25449143	10473239	10472548	5.24e-147	540
scaffold_4:1:87768897	11	79.437	710	128	16	35233800	35234498	10473250	10472548	1.11e-130	486
scaffold_12:1:54921234	11	75.085	2051	446	47	10597902	10599913	10473405	10471381	0	896
scaffold_12:1:54921234	11	76.951	2243	466	39	46077239	46079455	10474964	10472747	0	1230
scaffold_4:1:87768897	11	75.098	2795	609	64	16889829	16892575	10475018	10472263	0	1225
scaffold_4:1:87768897	11	75.287	3832	799	98	63411936	63415666	10475126	10471342	0	1694
scaffold_4:1:87768897	11	75.811	3514	696	95	67630110	67633523	10475866	10472407	0	1639
scaffold_4:1:87768897	11	75.098	2815	612	63	16889803	16892568	10531429	10534203	0	1232
scaffold_4:1:87768897	11	76.49	1812	401	24	37302978	37304777	10533335	10535133	0	963
scaffold_12:1:54921234	11	75.2	1125	249	22	14252974	14254076	10534842	10533726	1.91e-136	505
scaffold_4:1:87768897	11	77.402	1717	341	38	21349685	21351378	10700989	10702681	0	977
scaffold_4:1:87768897	11	75.089	2802	593	79	16889829	16892575	10807589	10810340	0	1210
scaffold_4:1:87768897	11	75.701	1819	404	35	37302978	37304777	10809465	10811264	0	876
scaffold_4:1:87768897	11	75.548	1734	377	42	36255643	36257353	10809588	10811297	0	809
scaffold_4:1:87768897	11	74.961	1278	278	40	68106539	68107794	10810007	10811264	1.39e-149	549
scaffold_12:1:54921234	11	74.554	1120	245	34	12146003	12147096	10810159	10811264	7.02e-121	453
scaffold_4:1:87768897	11	77.261	752	140	28	63286120	63286857	10810530	10811264	1.91e-108	412
scaffold_4:1:87768897	11	78.386	731	134	22	36064944	36065661	10810586	10811305	1.12e-120	453
scaffold_4:1:87768897	11	80.532	601	97	19	11929272	11929862	10810674	10811264	6.76e-118	444
scaffold_12:1:54921234	11	74.25	1134	248	35	14252972	14254076	10810974	10809856	7.07e-116	436
scaffold_4:1:87768897	11	80.141	569	94	18	63309845	63310402	10811178	10810618	8.86e-107	407
scaffold_4:1:87768897	11	76.829	1968	407	45	58775267	58777208	10811297	10809353	0	1062
scaffold_4:1:87768897	11	75.915	1366	300	26	37303426	37304777	10827197	10828547	0	673
scaffold_12:1:54921234	11	74.953	1066	236	23	14252972	14254015	10828258	10827202	4.2e-123	460
scaffold_12:1:54921234	11	75.045	1122	253	20	14252972	14254073	10852465	10853579	1.15e-133	496
scaffold_4:1:87768897	11	76.398	1860	400	33	37302978	37304818	10853973	10852134	0	966
scaffold_4:1:87768897	11	75.249	2812	607	63	16889806	16892568	10855876	10853105	0	1254
scaffold_4:1:87768897	11	74.266	4737	996	154	63411096	63415697	10934529	10939177	0	1788
scaffold_4:1:87768897	11	74.767	3547	712	112	67630089	67633520	10934600	10938078	0	1423
scaffold_4:1:87768897	11	74.243	3863	831	120	21050442	21054203	10935390	10939189	0	1471
scaffold_4:1:87768897	11	74.599	3866	852	100	58481524	58485319	10935390	10939195	0	1580
scaffold_12:1:54921234	11	74.928	3845	834	106	11284355	11288127	10935391	10939177	0	1640
scaffold_4:1:87768897	11	75.104	3844	846	88	38676417	38680194	10935391	10939189	0	1694
scaffold_12:1:54921234	11	75.042	2380	532	47	46077107	46079455	10935393	10937741	0	1048
scaffold_4:1:87768897	11	74.358	3857	827	116	18572824	18576590	10935393	10939177	0	1495
scaffold_4:1:87768897	11	76.643	3485	713	84	20729646	20733078	10935742	10939177	0	1832
scaffold_4:1:87768897	11	74.924	3306	728	79	21587064	21590306	10935902	10939169	0	1419
scaffold_4:1:87768897	11	77.685	2160	422	49	79994373	79996498	10936045	10938178	0	1264
scaffold_12:1:54921234	11	75.706	2902	615	63	38772033	38774877	10936321	10939189	0	1371
scaffold_4:1:87768897	11	78.17	1530	312	15	69772663	69774181	10936377	10937895	0	955
scaffold_4:1:87768897	11	77.675	2804	573	45	16164599	16167377	10936402	10939177	0	1661
scaffold_12:1:54921234	11	75.617	2514	551	50	7618948	7621427	10936545	10939030	0	1190
scaffold_4:1:87768897	11	76.426	2490	510	58	21346461	21348902	10936711	10939171	0	1275
scaffold_4:1:87768897	11	76.466	2439	515	48	48368993	48371399	10936761	10939172	0	1269
scaffold_12:1:54921234	11	79.726	1095	203	17	576542	577630	10936848	10937929	0	774
scaffold_12:1:54921234	11	79.964	1113	210	13	7523406	7524511	10936995	10938101	0	808
scaffold_12:1:54921234	11	76.839	2189	456	44	25684837	25687000	10937015	10939177	0	1186
scaffold_12:1:54921234	11	74.786	2098	453	57	10597902	10599955	10937084	10939149	0	874
scaffold_12:1:54921234	11	81.654	774	126	14	10065893	10066657	10937103	10937869	1.09e-173	628
scaffold_4:1:87768897	11	78.382	754	148	11	35233800	35234544	10937239	10937986	2.4e-127	475
scaffold_4:1:87768897	11	82.759	638	109	1	27719707	27720344	10937240	10937876	3.84e-155	568
scaffold_12:1:54921234	11	80.993	705	118	11	25448444	25449143	10937247	10937940	1.13e-148	545
scaffold_4:1:87768897	11	76.938	1058	215	27	16516709	16517751	10937276	10938319	2.3e-157	575
scaffold_4:1:87768897	11	77.377	915	178	23	24876860	24877757	10937279	10938181	1.41e-139	516
scaffold_4:1:87768897	11	78.07	570	109	12	9599468	9600026	10937442	10938006	1.96e-88	346
scaffold_4:1:87768897	11	75.84	1755	370	48	10354290	10356023	10937456	10939177	0	843
scaffold_4:1:87768897	11	76.158	1598	335	44	24319308	24320879	10937612	10939189	0	798
scaffold_4:1:87768897	11	76.098	1435	300	32	38245332	38246738	10937644	10939063	0	710
scaffold_4:1:87768897	11	74.281	1182	273	27	21530626	21531792	10937695	10938860	1.11e-125	470
scaffold_4:1:87768897	11	76.839	734	153	14	44164367	44165088	10937715	10938443	5.34e-104	398
scaffold_4:1:87768897	11	77.246	1525	300	37	69604513	69606008	10937921	10936415	0	850
scaffold_12:1:54921234	11	77.414	1191	237	30	8921216	8922391	10937940	10936767	0	680
scaffold_12:1:54921234	11	80.614	521	89	11	9629773	9630287	10937940	10937426	1.55e-102	392
scaffold_4:1:87768897	11	78.52	973	179	22	12522123	12523081	10938101	10937145	1.75e-168	612
scaffold_4:1:87768897	11	76.46	1678	352	32	64964737	64966387	10938218	10936557	0	870
scaffold_12:1:54921234	11	75.727	791	169	17	44335789	44336563	10938287	10937504	1.56e-97	375
scaffold_4:1:87768897	11	74.646	2899	649	72	23928568	23931419	10938287	10935428	0	1203
scaffold_12:1:54921234	11	79.371	1304	252	16	9664204	9665496	10938304	10937007	0	902
scaffold_4:1:87768897	11	73.587	814	182	21	4170197	4170991	10938608	10937809	5.61e-69	281
scaffold_4:1:87768897	11	76.649	1349	234	51	42994067	42995374	10938631	10937323	0	671
scaffold_12:1:54921234	11	75.247	1115	256	17	26545773	26546875	10938638	10937532	1.14e-138	512
scaffold_4:1:87768897	11	74.33	1157	256	30	66132473	66133601	10938688	10937545	1.12e-120	453
scaffold_4:1:87768897	11	75.563	3372	695	100	38454723	38458028	10938698	10935390	0	1543
scaffold_4:1:87768897	11	74.875	4585	969	147	14871220	14875732	10938899	10934426	0	1916
scaffold_4:1:87768897	11	74.11	3569	805	92	84425618	84429116	10938913	10935394	0	1362
scaffold_4:1:87768897	11	77.236	2091	426	40	47674814	47676883	10939036	10936975	0	1179
scaffold_4:1:87768897	11	76.75	1686	342	36	33101912	33103569	10939041	10937378	0	896
scaffold_4:1:87768897	11	77.249	2334	461	60	32400602	32402899	10939061	10936762	0	1304
scaffold_12:1:54921234	11	76.831	1338	278	29	10067120	10068440	10939062	10937740	0	725
scaffold_4:1:87768897	11	73.432	4671	1045	142	21575000	21579589	10939149	10934594	0	1570
scaffold_4:1:87768897	11	75.098	3819	845	80	77912792	77916543	10939172	10935393	0	1687
scaffold_12:1:54921234	11	76.254	1874	396	42	10487631	10489480	10939173	10937325	0	950
scaffold_4:1:87768897	11	75.187	2809	619	63	57184617	57187379	10939173	10936397	0	1254
scaffold_12:1:54921234	11	74.876	3845	852	88	25352838	25356628	10939177	10935393	0	1644
scaffold_12:1:54921234	11	75.025	1970	431	47	13277716	13279655	10939177	10937239	0	856
scaffold_12:1:54921234	11	75.829	1448	322	24	42699132	42700565	10939177	10937744	0	710
scaffold_4:1:87768897	11	75	3808	816	107	24256187	24259917	10939177	10935429	0	1633
scaffold_4:1:87768897	11	75.046	2689	527	103	6136509	6139096	10939177	10936532	0	1116
scaffold_4:1:87768897	11	75.137	3837	782	119	21502002	21505718	10939177	10935393	0	1642
scaffold_4:1:87768897	11	75.927	2401	507	64	31356888	31359248	10939177	10936808	0	1166
scaffold_4:1:87768897	11	76.192	2600	536	59	28901984	28904539	10939177	10936617	0	1295
scaffold_4:1:87768897	11	76.23	1788	361	40	57437589	57439349	10939177	10937427	0	889
scaffold_4:1:87768897	11	77.54	1959	399	36	58775271	58777208	10939177	10937239	0	1142
scaffold_4:1:87768897	11	78.527	2431	471	44	66798701	66801106	10939177	10936773	0	1550
scaffold_4:1:87768897	11	77.727	1971	389	46	84396215	84398161	10939183	10937239	0	1162
scaffold_4:1:87768897	11	75.339	3840	808	99	69808710	69812455	10939184	10935390	0	1716
scaffold_4:1:87768897	11	75.428	3858	830	89	10503434	10507232	10939188	10935390	0	1764
scaffold_12:1:54921234	11	74.352	3856	858	107	5029042	5032822	10939189	10935390	0	1520
scaffold_12:1:54921234	11	74.725	1543	333	47	9627869	9629377	10939189	10937670	6.5e-176	636
scaffold_12:1:54921234	11	75.079	1589	352	39	6168115	6169685	10939189	10937627	0	701
scaffold_12:1:54921234	11	75.102	2205	464	56	26458934	26461082	10939189	10937014	0	952
scaffold_12:1:54921234	11	75.288	4779	992	158	814233	818925	10939189	10934514	0	2108
scaffold_12:1:54921234	11	75.661	1853	409	37	11926052	11927885	10939189	10937360	0	885
scaffold_4:1:87768897	11	75.162	3857	827	100	76693694	76697476	10939189	10935390	0	1694
scaffold_4:1:87768897	11	76.907	2910	596	66	15713159	15716030	10939189	10936318	0	1581
scaffold_4:1:87768897	11	74.527	3859	846	106	58219573	58223347	10939195	10935390	0	1554
scaffold_12:1:54921234	11	75.556	1125	248	19	14252972	14254076	11043842	11044959	1.13e-143	529
scaffold_4:1:87768897	11	76.656	1812	398	25	37302978	37304777	11045350	11043552	0	979
scaffold_4:1:87768897	11	75.332	2789	599	61	16889829	16892568	11047230	11044482	0	1256
scaffold_4:1:87768897	11	76.574	1191	249	27	23928978	23930148	11068745	11069925	6.25e-173	627
scaffold_4:1:87768897	11	76.59	1085	223	26	31358176	31359237	11068745	11069821	3.84e-155	568
scaffold_4:1:87768897	11	77.273	594	95	15	42994795	42995374	11068745	11069312	1.99e-78	313
scaffold_4:1:87768897	11	77.778	1170	210	32	6137779	6138902	11068745	11069910	0	675
scaffold_4:1:87768897	11	78.352	1141	209	25	77914098	77915207	11068762	11069895	0	704
scaffold_12:1:54921234	11	78.582	649	122	8	25448447	25449085	11069386	11068745	1.19e-108	412
scaffold_4:1:87768897	11	76.97	660	125	20	35233800	35234439	11069397	11068745	4.21e-90	351
scaffold_12:1:54921234	11	77.296	784	143	22	10597914	10598672	11069540	11068767	1.18e-113	429
scaffold_4:1:87768897	11	77.911	1168	221	19	67632185	67633319	11069908	11068745	0	693
scaffold_12:1:54921234	11	78.172	1072	210	15	46078396	46079454	11069955	11068895	0	662
scaffold_4:1:87768897	11	76.816	1225	231	37	63413240	63414430	11069955	11068750	8.03e-177	640
scaffold_4:1:87768897	11	76.019	1643	352	38	6298078	6299698	11135176	11136798	0	813
scaffold_12:1:54921234	11	74.756	1125	257	19	14252972	14254076	11142632	11143749	1.16e-128	479
scaffold_4:1:87768897	11	76.159	1812	407	25	37302978	37304777	11144140	11142342	0	929
scaffold_4:1:87768897	11	75.251	2788	604	59	16889829	16892568	11146021	11143272	0	1247
scaffold_4:1:87768897	11	74.449	2814	631	64	16889803	16892568	11344716	11347489	0	1133
scaffold_4:1:87768897	11	76.075	1814	404	29	37302978	37304777	11346621	11348418	0	918
scaffold_12:1:54921234	11	74.623	1127	254	24	14252972	14254076	11348128	11347012	2.51e-125	468
scaffold_12:1:54921234	11	75.265	1132	239	31	14252972	14254076	11371957	11373074	2.47e-135	501
scaffold_4:1:87768897	11	76.441	1579	321	39	38454723	38456279	11372118	11373667	0	808
scaffold_4:1:87768897	11	75.651	1651	366	30	37302978	37304612	11373461	11371831	0	789
scaffold_4:1:87768897	11	77.605	1094	210	23	16891501	16892575	11373667	11372590	4.83e-174	630
scaffold_4:1:87768897	11	74.911	2814	619	61	16889803	16892568	11379667	11382441	0	1205
scaffold_4:1:87768897	11	76.364	1815	398	28	37302978	37304777	11381573	11383371	0	946
scaffold_12:1:54921234	11	74.822	1124	255	20	14252974	14254076	11383080	11381964	8.96e-130	483
scaffold_4:1:87768897	11	74.806	3215	673	98	38454723	38457866	11420977	11424125	0	1323
scaffold_4:1:87768897	11	75.245	1935	359	85	63413808	63415672	11533614	11535498	0	809
scaffold_4:1:87768897	11	78.589	822	148	19	67632718	67633520	11533617	11534429	3.93e-140	518
scaffold_4:1:87768897	11	77.292	960	201	13	16891624	16892575	11533627	11534577	1.39e-149	549
scaffold_4:1:87768897	11	78.806	670	126	13	35233840	35234498	11533627	11534291	1.13e-115	436
scaffold_12:1:54921234	11	81.059	623	111	7	25448526	25449143	11533671	11534291	5.35e-132	490
scaffold_4:1:87768897	11	76.329	1825	381	44	37302978	37304778	11533699	11535496	0	929
scaffold_4:1:87768897	11	74.926	1352	254	54	42994064	42995374	11534979	11533672	8.38e-147	540
scaffold_12:1:54921234	11	75.022	1133	236	34	14252972	14254076	11535205	11534092	3.22e-129	481
scaffold_4:1:87768897	11	75.421	1900	400	56	77912824	77914682	11535487	11533614	0	859
scaffold_4:1:87768897	11	75.593	1897	397	59	31356916	31358776	11535496	11533630	0	878
scaffold_4:1:87768897	11	75.381	1901	379	71	6136497	6138335	11535536	11533663	0	835
scaffold_4:1:87768897	11	76.039	1035	217	29	58775265	58776284	11593037	11594055	2.36e-137	508
scaffold_4:1:87768897	11	80.107	563	97	14	63309845	63310399	11593158	11593713	3.19e-106	405
scaffold_4:1:87768897	11	80.167	600	100	18	11929272	11929862	11593661	11593072	5.26e-114	431
scaffold_4:1:87768897	11	78.109	772	148	19	36064900	36065661	11593791	11593031	1.11e-125	470
scaffold_4:1:87768897	11	77.912	747	142	20	63286120	63286857	11593804	11593072	6.76e-118	444
scaffold_4:1:87768897	11	77.861	804	156	19	36256561	36257355	11593827	11593037	1.85e-128	479
scaffold_12:1:54921234	11	75.05	1002	215	29	12146118	12147096	11594061	11593072	9.15e-115	433
scaffold_4:1:87768897	11	76.271	1003	213	24	68106804	68107794	11594061	11593072	6.57e-138	510
scaffold_4:1:87768897	11	81.533	574	96	6	84397474	84398043	11594068	11594635	5.19e-124	464
scaffold_12:1:54921234	11	80.803	573	98	9	11564505	11565071	11594069	11594635	1.97e-116	438
scaffold_4:1:87768897	11	73.751	1021	204	43	68059518	68060491	11594075	11593072	2.54e-87	342
scaffold_4:1:87768897	11	81.25	544	88	11	24257471	24258006	11594098	11594635	6.8e-113	427
scaffold_12:1:54921234	11	83.969	524	74	7	815548	816066	11594117	11594635	4.14e-133	494
scaffold_4:1:87768897	11	80.078	512	90	11	18161464	18161969	11594130	11594635	1.16e-95	370
scaffold_12:1:54921234	11	80.35	514	81	14	8385989	8386487	11594625	11594117	2.02e-96	372
scaffold_4:1:87768897	11	80.739	514	89	9	62789264	62789772	11594625	11594117	2.48e-102	392
scaffold_4:1:87768897	11	79.443	574	105	10	16891702	16892269	11594635	11594069	6.9e-103	394
scaffold_4:1:87768897	11	80.175	570	110	2	37302984	37303553	11594635	11594069	8.8e-112	424
scaffold_4:1:87768897	11	82.32	543	86	7	30516475	30517012	11594635	11594098	1.87e-123	462
scaffold_4:1:87768897	11	75.955	1701	343	34	45839325	45840994	11603272	11601607	0	815
scaffold_12:1:54921234	11	73.414	1072	259	20	12146072	12147125	11603841	11604904	4.35e-98	377
scaffold_4:1:87768897	11	75.072	1047	242	17	68106786	68107823	11603868	11604904	1.11e-125	470
scaffold_4:1:87768897	11	77.256	809	170	14	36256546	36257349	11604105	11604904	1.87e-123	462
scaffold_4:1:87768897	11	76.607	778	155	22	63286120	63286886	11604143	11604904	1.15e-105	403
scaffold_4:1:87768897	11	77.778	729	151	11	36064938	36065661	11604194	11604916	3.14e-116	438
scaffold_4:1:87768897	11	79.332	629	112	17	11929272	11929892	11604286	11604904	2.45e-112	425
scaffold_4:1:87768897	11	79.577	568	104	11	63309845	63310405	11604790	11604228	1.92e-103	396
scaffold_4:1:87768897	11	74.8	1127	261	22	58775271	58776386	11604904	11603790	1.11e-130	486
scaffold_4:1:87768897	11	75.32	2816	604	64	16889803	16892568	11613673	11616447	0	1266
scaffold_4:1:87768897	11	76.432	1816	399	25	37302978	37304777	11615579	11617381	0	955
scaffold_12:1:54921234	11	75.2	1125	249	22	14252974	14254076	11617086	11615970	1.91e-136	505
scaffold_4:1:87768897	11	75.237	3590	718	106	67630049	67633520	11627753	11631289	0	1546
scaffold_4:1:87768897	11	74.486	2967	612	85	63411936	63414796	11628557	11631484	0	1151
scaffold_12:1:54921234	11	76.024	2344	503	48	46077107	46079420	11628587	11630901	0	1160
scaffold_4:1:87768897	11	76.873	774	137	28	35233800	35234544	11630437	11631197	1.48e-104	399
scaffold_12:1:54921234	11	78.779	721	118	17	25448444	25449143	11630445	11631151	2.53e-120	451
scaffold_4:1:87768897	11	75.978	2377	497	59	77914243	77916575	11630901	11628555	0	1158
scaffold_4:1:87768897	11	76.053	1424	290	34	31357861	31359248	11631411	11630003	0	693
scaffold_4:1:87768897	11	75.051	990	192	42	42994418	42995374	11631489	11630522	2.46e-107	409
scaffold_4:1:87768897	11	76.029	1773	349	39	6137386	6139096	11631489	11629731	0	850
scaffold_4:1:87768897	11	74.234	881	171	35	68059653	68060491	11632014	11632880	4.27e-80	318
scaffold_4:1:87768897	11	76.564	879	183	22	68106927	68107794	11632014	11632880	6.71e-123	460
scaffold_4:1:87768897	11	78.012	805	158	17	36256559	36257355	11632122	11632915	3.08e-131	488
scaffold_12:1:54921234	11	76.115	762	164	15	12146348	12147096	11632124	11632880	9.35e-100	383
scaffold_4:1:87768897	11	77.674	748	143	20	63286120	63286857	11632147	11632880	4.07e-115	435
scaffold_4:1:87768897	11	78.109	772	155	13	36064897	36065661	11632157	11632921	6.66e-128	477
scaffold_4:1:87768897	11	81.063	602	92	21	11929272	11929862	11632290	11632880	6.71e-123	460
scaffold_4:1:87768897	11	80.212	566	98	13	63309845	63310402	11632794	11632235	1.91e-108	412
scaffold_4:1:87768897	11	77.352	914	184	20	58775265	58776167	11632915	11632014	1.09e-140	520
scaffold_4:1:87768897	11	77.329	1610	304	44	6137534	6139094	12096415	12098012	0	894
scaffold_4:1:87768897	11	77.154	1335	277	22	31357933	31359248	12096417	12097742	0	750
scaffold_4:1:87768897	11	76.083	2747	593	48	77913862	77916563	12096445	12099172	0	1375
scaffold_4:1:87768897	11	79.13	690	105	24	42994695	42995374	12096562	12097222	8.74e-117	440
scaffold_4:1:87768897	11	77.474	768	170	3	37302978	37303744	12097195	12096430	8.68e-122	457
scaffold_12:1:54921234	11	80.627	702	121	10	25448447	25449143	12097296	12096605	1.13e-143	529
scaffold_4:1:87768897	11	79.437	710	128	15	35233800	35234498	12097307	12096605	1.11e-130	486
scaffold_12:1:54921234	11	77.265	2252	472	29	46077224	46079455	12099035	12096804	0	1286
scaffold_4:1:87768897	11	75.547	2695	574	65	16889830	16892475	12099073	12096415	0	1247
scaffold_4:1:87768897	11	76.38	2608	532	54	63411936	63414489	12099182	12096605	0	1327
scaffold_4:1:87768897	11	75.391	3515	714	95	67630104	67633523	12099922	12096464	0	1559
scaffold_4:1:87768897	11	76.663	827	184	7	37302978	37303801	12118050	12117230	1.45e-119	449
scaffold_4:1:87768897	11	77.294	872	181	13	16891658	16892525	12118088	12117230	5.11e-134	497
scaffold_4:1:87768897	11	76.253	998	224	12	37302978	37303965	12120827	12119833	3.93e-140	518
scaffold_4:1:87768897	11	75.713	1684	366	33	16890921	16892575	12121616	12119947	0	804
scaffold_12:1:54921234	11	75.111	1125	250	22	14252974	14254076	12140520	12141636	8.9e-135	499
scaffold_4:1:87768897	11	76.435	1812	402	24	37302978	37304777	12142027	12140229	0	957
scaffold_4:1:87768897	11	75.107	2812	611	62	16889806	16892568	12143930	12141159	0	1232
scaffold_4:1:87768897	11	78.304	507	98	12	58775265	58775766	12155061	12155560	1.54e-79	316
scaffold_12:1:54921234	11	78.058	515	97	15	12146630	12147137	12155560	12155055	4.47e-78	311
scaffold_4:1:87768897	11	78.21	514	96	15	68107328	68107834	12155560	12155056	5.53e-79	315
scaffold_4:1:87768897	11	78.711	512	98	11	63286390	63286897	12155560	12155056	5.49e-84	331
scaffold_4:1:87768897	11	78.947	513	96	12	36065154	36065661	12155560	12155055	3.28e-86	339
scaffold_4:1:87768897	11	79.331	508	93	12	36256852	36257355	12155560	12155061	1.96e-88	346
scaffold_4:1:87768897	11	80.507	513	87	11	11929396	11929903	12155560	12155056	5.37e-99	381
scaffold_12:1:54921234	11	78.331	683	129	18	9532605	9533279	12603375	12604046	5.51e-112	424
scaffold_12:1:54921234	11	74.738	1144	239	29	14252972	14254076	12603704	12604836	9.02e-125	466
scaffold_4:1:87768897	11	77.201	636	122	12	16891957	16892575	12604965	12604336	1.52e-89	350
scaffold_4:1:87768897	11	75.776	1610	345	30	37303238	37304818	12604968	12603375	0	771
scaffold_4:1:87768897	11	74.849	2815	619	63	16889803	16892568	12639741	12642515	0	1194
scaffold_12:1:54921234	11	73.5	2234	485	67	12038576	12040743	12641242	12643434	0	747
scaffold_4:1:87768897	11	76.227	1813	404	27	37302978	37304777	12641647	12643445	0	935
scaffold_12:1:54921234	11	75.155	1127	246	25	14252974	14254076	12643154	12642038	8.9e-135	499
scaffold_4:1:87768897	11	76.474	1645	344	36	6298078	6299698	12643474	12641849	0	854
scaffold_4:1:87768897	11	73.738	1466	315	51	38228763	38230186	12643487	12642050	6.57e-138	510
scaffold_4:1:87768897	11	77.375	800	165	16	58775265	58776056	12728578	12729369	6.71e-123	460
scaffold_4:1:87768897	11	78.559	555	103	12	63309845	63310390	12728699	12729246	4.21e-90	351
scaffold_4:1:87768897	11	79.251	641	114	16	11929272	11929903	12729203	12728573	1.89e-113	429
scaffold_4:1:87768897	11	77.428	731	155	10	36064936	36065661	12729297	12728572	6.8e-113	427
scaffold_4:1:87768897	11	76.04	793	156	24	63286120	63286897	12729346	12728573	5.37e-99	381
scaffold_12:1:54921234	11	74.658	805	182	17	12146348	12147137	12729369	12728572	7.38e-86	337
scaffold_4:1:87768897	11	73.573	806	166	26	68059764	68060531	12729369	12728573	5.65e-64	265
scaffold_4:1:87768897	11	76.179	806	174	16	68107038	68107834	12729369	12728573	2.46e-107	409
scaffold_4:1:87768897	11	77.25	800	169	13	36256561	36257355	12729369	12728578	8.68e-122	457
scaffold_4:1:87768897	11	75.96	2371	506	57	31356917	31359248	12773196	12775541	0	1162
scaffold_12:1:54921234	11	75.465	1129	241	28	14252972	14254076	12773486	12774602	2.46e-140	518
scaffold_4:1:87768897	11	76.361	1819	391	36	37302978	37304777	12774994	12773196	0	941
scaffold_4:1:87768897	11	75.16	2810	596	76	16889822	16892575	12776881	12774118	0	1229
scaffold_12:1:54921234	11	74.867	1130	247	29	14252972	14254076	12790145	12791262	1.16e-128	479
scaffold_4:1:87768897	11	76.116	1859	407	37	37302978	37304818	12791653	12789814	0	939
scaffold_4:1:87768897	11	77.803	1302	243	31	16891302	16892575	12792061	12790778	0	761
scaffold_4:1:87768897	11	75.219	2167	478	43	20773781	20775913	12881884	12884025	0	972
scaffold_4:1:87768897	11	74.957	1729	394	33	36255643	36257355	12882442	12884147	0	758
scaffold_4:1:87768897	11	73.354	1610	354	38	72284765	72286338	12882455	12884025	6.52e-143	527
scaffold_4:1:87768897	11	74.166	1289	295	30	68106564	68107834	12882884	12884152	3.95e-135	501
scaffold_4:1:87768897	11	72.483	1192	258	42	68059389	68060531	12882982	12884152	1.19e-80	320
scaffold_12:1:54921234	11	73.133	1165	263	40	12146003	12147137	12883009	12884153	2.02e-96	372
scaffold_4:1:87768897	11	75.662	793	158	27	63286120	63286897	12883380	12884152	1.95e-93	363
scaffold_4:1:87768897	11	76.76	753	156	18	36064918	36065661	12883411	12884153	1.15e-105	403
scaffold_4:1:87768897	11	77.476	515	100	13	8421594	8422099	12883518	12884025	7.2e-73	294
scaffold_4:1:87768897	11	77.812	640	124	15	11929272	11929903	12883523	12884152	1.93e-98	379
scaffold_4:1:87768897	11	78.061	588	108	17	63309836	63310411	12884037	12883459	4.21e-90	351
scaffold_4:1:87768897	11	75.573	786	156	28	33743358	33744120	12884113	12883341	3.26e-91	355
scaffold_4:1:87768897	11	76.263	1959	422	38	58775265	58777203	12884147	12882212	0	1002
scaffold_12:1:54921234	11	86.79	863	72	19	53441296	53442136	12936137	12936979	0	924
scaffold_4:1:87768897	11	76.312	1963	413	43	58775271	58777208	12964517	12966452	0	1002
scaffold_4:1:87768897	11	74.943	2650	539	86	6136538	6139096	12964546	12967161	0	1099
scaffold_4:1:87768897	11	75.206	3642	800	81	77912816	77916393	12964546	12968148	0	1628
scaffold_4:1:87768897	11	75.379	2372	517	57	31356917	31359248	12964546	12966890	0	1083
scaffold_4:1:87768897	11	78.292	562	106	14	63309845	63310398	12964632	12965185	5.45e-89	348
scaffold_4:1:87768897	11	75.094	1329	261	41	42994080	42995374	12965075	12966367	8.32e-152	556
scaffold_4:1:87768897	11	78.369	601	108	20	11929272	11929862	12965134	12964546	1.16e-95	370
scaffold_4:1:87768897	11	76.849	730	150	17	36064900	36065621	12965264	12964546	6.9e-103	394
scaffold_4:1:87768897	11	76.101	749	151	26	63286120	63286857	12965277	12964546	1.5e-94	366
scaffold_4:1:87768897	11	74.882	2755	625	50	23928550	23931269	12965390	12968112	0	1192
scaffold_12:1:54921234	11	73.214	1120	259	32	12146001	12147096	12965648	12964546	2.62e-95	368
scaffold_4:1:87768897	11	73.037	1146	248	38	68059389	68060491	12965673	12964546	5.45e-89	348
scaffold_4:1:87768897	11	73.349	1257	285	44	68106561	68107794	12965775	12964546	1.14e-110	420
scaffold_4:1:87768897	11	75.043	1727	385	38	36255643	36257349	12966217	12964517	0	760
scaffold_12:1:54921234	11	80.599	701	123	8	25448447	25449143	12966441	12965750	1.13e-143	529
scaffold_4:1:87768897	11	79.267	709	131	13	35233800	35234498	12966452	12965750	5.15e-129	481
scaffold_12:1:54921234	11	74.203	2101	455	64	10597902	10599954	12966607	12964546	0	797
scaffold_12:1:54921234	11	76.989	2225	461	39	46077257	46079455	12968148	12965949	0	1225
scaffold_4:1:87768897	11	74.675	3842	800	124	63411936	63415666	12968327	12964548	0	1544
scaffold_4:1:87768897	11	75.007	3545	706	109	67630095	67633523	12969089	12965609	0	1472
scaffold_12:1:54921234	11	75.511	2544	535	61	12168935	12171415	13184634	13187152	0	1166
scaffold_4:1:87768897	11	75.241	2799	599	70	16889829	16892575	13184745	13187501	0	1243
scaffold_12:1:54921234	11	75.855	3011	651	60	14524869	14527830	13185440	13188423	0	1463
scaffold_4:1:87768897	11	76.104	1812	407	25	37302978	37304777	13186626	13188423	0	924
scaffold_4:1:87768897	11	75.866	1732	377	36	36255643	36257355	13186749	13188458	0	845
scaffold_4:1:87768897	11	74.941	1261	285	28	68106549	68107794	13187179	13188423	1.39e-149	549
scaffold_12:1:54921234	11	74.753	1113	253	22	12146003	12147096	13187320	13188423	5.39e-127	473
scaffold_12:1:54921234	11	76.763	3757	765	90	38507536	38511244	13187498	13183802	0	2002
scaffold_4:1:87768897	11	78.655	773	148	16	36064897	36065661	13187701	13188464	5.11e-134	497
scaffold_4:1:87768897	11	78.825	647	117	19	63286220	63286857	13187788	13188423	4.1e-110	418
scaffold_4:1:87768897	11	80.865	601	92	21	11929273	11929862	13187835	13188423	4.04e-120	451
scaffold_12:1:54921234	11	75.266	1128	246	23	14252972	14254076	13188134	13187017	5.32e-137	507
scaffold_4:1:87768897	11	80.517	580	98	14	63309835	63310405	13188349	13187776	5.26e-114	431
scaffold_4:1:87768897	11	77.21	1957	405	37	58775265	58777200	13188458	13186522	0	1105
scaffold_12:1:54921234	11	74.091	1127	262	21	14252972	14254076	13208289	13209407	7.07e-116	436
scaffold_4:1:87768897	11	74.91	1658	381	31	37302978	37304615	13209802	13208160	0	725
scaffold_4:1:87768897	11	75.804	1616	352	28	16890986	16892575	13210525	13208923	0	782
scaffold_4:1:87768897	11	75.269	2790	599	65	16889829	16892568	13289350	13292098	0	1245
scaffold_4:1:87768897	11	76.269	1812	404	26	37302978	37304777	13291230	13293027	0	941
scaffold_12:1:54921234	11	75.289	1125	250	20	14252972	14254076	13292737	13291621	1.14e-138	512
scaffold_4:1:87768897	11	77.325	1473	283	37	16891090	16892534	13329685	13331134	0	822
scaffold_4:1:87768897	11	74.707	1451	318	32	37302982	37304423	13330309	13331719	3.79e-165	601
scaffold_12:1:54921234	11	73.175	1055	218	40	14253045	14254075	13331710	13330697	7.43e-81	320
scaffold_4:1:87768897	11	75.051	3884	843	98	77913602	77917414	13352117	13355945	0	1688
scaffold_4:1:87768897	11	76.268	1045	193	31	42994357	42995374	13352139	13353155	3.06e-136	505
scaffold_4:1:87768897	11	76.669	1543	331	25	31357725	31359248	13352142	13353674	0	828
scaffold_4:1:87768897	11	76.477	1794	355	42	6137355	6139096	13352169	13353947	0	913
scaffold_4:1:87768897	11	75.657	2740	601	56	23928567	23931269	13352190	13354900	0	1304
scaffold_12:1:54921234	11	80.544	699	125	6	25448447	25449142	13353229	13352539	4.08e-143	527
scaffold_4:1:87768897	11	79.349	707	132	11	35233800	35234497	13353240	13352539	3.98e-130	484
scaffold_12:1:54921234	11	76.22	1270	259	27	10597915	10599155	13353382	13352127	8.41e-175	632
scaffold_12:1:54921234	11	76.946	2377	488	47	46077109	46079455	13355083	13352737	0	1299
scaffold_4:1:87768897	11	75.481	3536	701	104	67630095	67633523	13355873	13352397	0	1574
scaffold_4:1:87768897	11	74.764	3820	782	124	63411090	63414796	13355955	13352205	0	1546
scaffold_4:1:87768897	11	76.11	1239	268	26	58775265	58776490	13373951	13375174	8.09e-172	623
scaffold_4:1:87768897	11	79.893	562	101	11	63309845	63310399	13374072	13374628	4.12e-105	401
scaffold_4:1:87768897	11	79.595	642	110	20	11929272	11929903	13374576	13373946	8.74e-117	440
scaffold_4:1:87768897	11	78.523	731	147	10	36064936	36065661	13374670	13373945	3.1e-126	472
scaffold_4:1:87768897	11	76.835	790	154	24	63286120	63286897	13374718	13373946	4.1e-110	418
scaffold_4:1:87768897	11	73.693	1167	252	36	68059389	68060514	13375115	13373963	1.15e-105	403
scaffold_12:1:54921234	11	74.029	1236	290	27	12145922	12147137	13375169	13373945	1.5e-127	475
scaffold_4:1:87768897	11	75.484	1240	276	27	36256128	36257355	13375174	13373951	4.94e-159	580
scaffold_4:1:87768897	11	75.523	1242	280	23	68106604	68107834	13375174	13373946	2.95e-161	588
scaffold_4:1:87768897	11	74.264	1290	285	40	36256087	36257355	13528288	13529551	1.42e-134	499
scaffold_4:1:87768897	11	75.151	1159	259	26	68106563	68107706	13528288	13529432	3.93e-140	518
scaffold_12:1:54921234	11	73.511	1125	252	38	12146000	12147097	13528412	13529517	2.6e-100	385
scaffold_4:1:87768897	11	77.809	721	135	22	36064912	36065622	13528812	13529517	3.17e-111	422
scaffold_4:1:87768897	11	77.633	693	121	28	63286220	63286897	13528883	13529556	8.93e-102	390
scaffold_4:1:87768897	11	78.849	643	108	23	11929273	11929903	13528930	13529556	2.46e-107	409
scaffold_4:1:87768897	11	79.693	586	95	21	63309835	63310407	13529444	13528870	4.12e-105	401
scaffold_4:1:87768897	11	74.57	1278	280	40	58775265	58776521	13529551	13528298	3.93e-140	518
scaffold_4:1:87768897	11	74.725	2817	621	66	16889803	16892569	13532699	13535474	0	1173
scaffold_4:1:87768897	11	75.676	1110	260	10	37302978	37304082	13534605	13535709	1.8e-148	545
scaffold_12:1:54921234	11	74.373	718	160	16	14253378	14254076	13535708	13534996	2.71e-70	285
scaffold_4:1:87768897	11	75.32	2816	605	66	16889803	16892568	13548628	13551403	0	1267
scaffold_4:1:87768897	11	76.484	1820	387	35	37302978	37304777	13550535	13552333	0	952
scaffold_12:1:54921234	11	75.289	1125	248	22	14252974	14254076	13552042	13550926	4.11e-138	510
scaffold_4:1:87768897	11	77.596	674	131	18	58775265	58775927	13576127	13576791	8.93e-102	390
scaffold_4:1:87768897	11	79.673	551	94	15	63309845	63310384	13576248	13576791	5.37e-99	381
scaffold_4:1:87768897	11	78.491	623	123	11	36256738	36257355	13576743	13576127	5.34e-104	398
scaffold_4:1:87768897	11	79.219	640	112	17	11929275	11929903	13576751	13576122	2.45e-112	425
scaffold_4:1:87768897	11	76.73	679	127	23	63286235	63286897	13576785	13576122	1.52e-89	350
scaffold_4:1:87768897	11	77.761	670	137	12	36064999	36065661	13576785	13576121	4.12e-105	401
scaffold_4:1:87768897	11	76.436	679	140	18	68107167	68107834	13576791	13576122	1.52e-89	350
scaffold_12:1:54921234	11	75.894	643	134	18	12146467	12147097	13576794	13576161	1.61e-77	309
scaffold_4:1:87768897	11	77.539	512	101	13	58775265	58775769	13641527	13642031	2e-73	296
scaffold_4:1:87768897	11	77.93	512	88	17	63286387	63286886	13642031	13641533	2e-73	296
scaffold_4:1:87768897	11	74.905	526	98	19	72285968	72286470	13642035	13641521	2.68e-47	209
scaffold_4:1:87768897	11	78.016	514	91	19	68107321	68107823	13642035	13641533	1.2e-75	303
scaffold_4:1:87768897	11	78.474	511	95	13	11929389	11929892	13642035	13641533	1.19e-80	320
scaffold_4:1:87768897	11	78.503	521	100	12	36065147	36065661	13642035	13641521	5.49e-84	331
scaffold_4:1:87768897	11	78.53	517	97	13	36256845	36257355	13642035	13641527	7.1e-83	327
scaffold_12:1:54921234	11	73.503	785	175	26	14253309	14254076	13696806	13697574	9.82e-65	267
scaffold_4:1:87768897	11	73.929	840	196	19	37303271	37304105	13697673	13696852	1.54e-79	316
scaffold_12:1:54921234	11	74.386	570	120	13	15351	15918	13788694	13789239	7.76e-51	220
scaffold_4:1:87768897	11	75.009	2817	612	66	16889803	16892568	13818475	13821250	0	1218
scaffold_4:1:87768897	11	76.322	1816	398	30	37302978	37304777	13820381	13822180	0	942
scaffold_12:1:54921234	11	75.177	1128	245	26	14252974	14254076	13821889	13820772	8.9e-135	499
scaffold_4:1:87768897	11	74.711	1728	400	32	36255643	36257355	13862557	13864262	0	736
scaffold_4:1:87768897	11	74.801	1254	282	31	68106598	68107834	13863031	13864267	3.9e-145	534
scaffold_12:1:54921234	11	73.598	1159	269	28	12146003	12147137	13863123	13864268	4.29e-108	411
scaffold_4:1:87768897	11	73.534	1160	248	37	68059416	68060531	13863123	13864267	1.15e-100	387
scaffold_4:1:87768897	11	75.631	792	161	25	63286120	63286897	13863494	13864267	5.41e-94	364
scaffold_4:1:87768897	11	76.714	773	164	15	36064897	36065661	13863504	13864268	1.47e-109	416
scaffold_4:1:87768897	11	77.966	649	119	21	11929266	11929903	13863632	13864267	4.15e-100	385
scaffold_4:1:87768897	11	78.322	572	104	15	63309845	63310405	13864141	13863579	4.21e-90	351
scaffold_4:1:87768897	11	75.892	1962	434	32	58775265	58777208	13864262	13862322	0	966
scaffold_4:1:87768897	11	75.492	1677	377	31	36255695	36257355	13888905	13890563	0	789
scaffold_4:1:87768897	11	75.64	1679	381	27	37303154	37304818	13888905	13890569	0	809
scaffold_4:1:87768897	11	75.706	708	158	10	16891871	16892573	13888905	13889603	2.54e-87	342
scaffold_4:1:87768897	11	74.727	1282	301	22	68106564	68107834	13889299	13890568	3.87e-150	551
scaffold_12:1:54921234	11	74.045	1152	276	18	12146003	12147137	13889424	13890569	9.09e-120	449
scaffold_4:1:87768897	11	76.806	789	157	21	63286120	63286897	13889795	13890568	1.14e-110	420
scaffold_4:1:87768897	11	77.792	770	161	10	36064897	36065661	13889805	13890569	1.44e-124	466
scaffold_4:1:87768897	11	78.939	641	116	17	11929272	11929903	13889938	13890568	4.1e-110	418
scaffold_12:1:54921234	11	74.091	1127	261	22	14252972	14254076	13890238	13889121	2.54e-115	435
scaffold_4:1:87768897	11	79.541	567	106	10	63309845	63310405	13890442	13889880	1.92e-103	396
scaffold_4:1:87768897	11	75.478	1672	382	26	58775265	58776921	13890563	13888905	0	791
scaffold_4:1:87768897	11	75.437	1030	222	25	68106818	68107834	13894965	13895976	3.1e-126	472
scaffold_12:1:54921234	11	76.992	778	154	19	12146333	12147096	13895170	13895936	1.98e-111	422
scaffold_4:1:87768897	11	78.309	816	157	16	36256546	36257355	13895170	13895971	2.36e-137	508
scaffold_4:1:87768897	11	77.614	746	142	20	63286120	63286857	13895208	13895936	1.89e-113	429
scaffold_4:1:87768897	11	78.182	770	153	12	36064897	36065661	13895218	13895977	6.66e-128	477
scaffold_4:1:87768897	11	80.093	643	101	21	11929272	11929903	13895350	13895976	1.12e-120	453
scaffold_4:1:87768897	11	80.427	562	95	12	63309845	63310399	13895851	13895298	5.3e-109	414
scaffold_4:1:87768897	11	77.158	950	196	18	58775265	58776206	13895971	13895035	1.4e-144	532
scaffold_4:1:87768897	11	74.76	2817	617	64	16889803	16892568	13949102	13951875	0	1177
scaffold_4:1:87768897	11	76.269	1812	405	25	37302978	37304777	13951007	13952805	0	941
scaffold_12:1:54921234	11	75.423	1123	250	18	14252974	14254076	13952514	13951398	1.9e-141	521
scaffold_4:1:87768897	11	74.368	1463	311	46	38228763	38230186	14083233	14084670	1.38e-154	566
scaffold_4:1:87768897	11	76.852	1512	308	35	6298066	6299554	14083234	14084726	0	815
scaffold_12:1:54921234	11	75.245	1123	252	18	14252974	14254076	14083566	14084682	4.11e-138	510
scaffold_4:1:87768897	11	76.442	1439	315	24	37303351	37304777	14084701	14083275	0	758
scaffold_4:1:87768897	11	79.093	507	93	7	16892066	16892568	14084702	14084205	1.18e-85	337
scaffold_12:1:54921234	11	72.456	1474	322	52	12039321	12040743	14084726	14083286	1.2e-103	396
scaffold_12:1:54921234	11	75.601	1123	245	21	14252972	14254073	14122846	14123960	1.13e-143	529
scaffold_4:1:87768897	11	76.529	1815	395	28	37302978	37304777	14124354	14122556	0	963
scaffold_4:1:87768897	11	75.26	2789	601	64	16889829	16892568	14126234	14123486	0	1245
scaffold_4:1:87768897	11	75.434	2133	443	63	86799575	86801650	14215474	14213366	0	961
scaffold_4:1:87768897	11	76.462	667	154	3	37303272	37303935	14280876	14280210	2.52e-92	359
scaffold_4:1:87768897	11	77.627	590	125	3	16891980	16892568	14280884	14280301	4.21e-90	351
scaffold_4:1:87768897	11	76.339	1792	371	42	62789194	62790957	14310663	14312429	0	911
scaffold_4:1:87768897	11	76.766	1911	380	39	30516415	30518284	14310663	14312550	0	1011
scaffold_4:1:87768897	11	77.802	928	182	17	16891658	16892575	14310679	14311592	3.87e-150	551
scaffold_12:1:54921234	11	75.457	1858	388	59	8385942	8387756	14310682	14312514	0	843
scaffold_4:1:87768897	11	76.044	1820	394	40	37302978	37304777	14310717	14312514	0	907
scaffold_4:1:87768897	11	75.982	1732	375	35	36255643	36257355	14310840	14312549	0	856
scaffold_4:1:87768897	11	74.96	1258	284	27	68106552	68107794	14311273	14312514	1.39e-149	549
scaffold_12:1:54921234	11	74.371	1112	259	21	12146003	12147096	14311411	14312514	2.53e-120	451
scaffold_4:1:87768897	11	76.831	751	143	27	63286120	63286857	14311782	14312514	6.9e-103	394
scaffold_4:1:87768897	11	78.036	774	151	18	36064897	36065661	14311792	14312555	1.11e-125	470
scaffold_4:1:87768897	11	80.2	601	98	20	11929272	11929862	14311925	14312514	5.26e-114	431
scaffold_12:1:54921234	11	76.646	1276	280	17	11563851	11565115	14311947	14310679	0	689
scaffold_4:1:87768897	11	75	1468	307	47	18160594	18162029	14312102	14310663	8.09e-172	623
scaffold_12:1:54921234	11	74.778	1126	255	21	14252972	14254076	14312225	14311108	1.16e-128	479
scaffold_4:1:87768897	11	80	565	99	13	63309845	63310401	14312429	14311871	3.19e-106	405
scaffold_4:1:87768897	11	77.35	1872	385	36	84396251	84398103	14312514	14310663	0	1072
scaffold_4:1:87768897	11	76.625	1908	395	49	24256181	24258062	14312549	14310667	0	1005
scaffold_4:1:87768897	11	77.201	1908	392	38	58775265	58777150	14312549	14310663	0	1074
scaffold_12:1:54921234	11	76.731	1921	392	47	814233	816126	14312555	14310663	0	1020
scaffold_4:1:87768897	11	74.564	2697	552	95	6136497	6139096	14454589	14457248	0	1057
scaffold_4:1:87768897	11	76.931	1968	412	35	58775265	58777208	14454595	14456544	0	1081
scaffold_4:1:87768897	11	74.958	2404	523	70	31356892	31359248	14454605	14456976	0	1031
scaffold_4:1:87768897	11	75.034	3693	812	88	77912792	77916414	14454606	14458258	0	1611
scaffold_4:1:87768897	11	79.242	554	92	18	63309845	63310384	14454716	14455260	5.41e-94	364
scaffold_12:1:54921234	11	74.117	1132	256	24	14252972	14254076	14454920	14456041	9.15e-115	433
scaffold_4:1:87768897	11	75.7	1321	248	44	42994091	42995374	14455175	14456459	6.34e-163	593
scaffold_4:1:87768897	11	79.055	635	107	21	11929283	11929903	14455212	14454590	1.91e-108	412
scaffold_4:1:87768897	11	78.73	677	119	21	36064999	36065661	14455254	14454589	1.89e-113	429
scaffold_4:1:87768897	11	76.065	798	150	30	63286120	63286897	14455366	14454590	6.95e-98	377
scaffold_4:1:87768897	11	74.364	2828	651	64	23928550	23931337	14455479	14458272	0	1138
scaffold_12:1:54921234	11	73.431	1163	268	33	12146003	12147137	14455738	14454589	3.34e-104	398
scaffold_4:1:87768897	11	74.468	1316	295	36	68106542	68107834	14455887	14454590	5.04e-144	531
scaffold_4:1:87768897	11	75.704	1741	369	44	36255643	36257355	14456309	14454595	0	822
scaffold_4:1:87768897	11	75.564	1862	416	34	37302978	37304818	14456432	14454589	0	881
scaffold_4:1:87768897	11	79.971	699	124	13	35233810	35234498	14456534	14455842	3.95e-135	501
scaffold_12:1:54921234	11	80.966	704	122	7	25448444	25449143	14456537	14455842	3.13e-149	547
scaffold_12:1:54921234	11	74.253	2109	455	65	10597915	10599971	14456686	14454614	0	806
scaffold_12:1:54921234	11	76.45	2242	476	43	46077239	46079455	14458255	14456041	0	1168
scaffold_4:1:87768897	11	74.527	2803	607	85	16889830	16892575	14458308	14455556	0	1122
scaffold_4:1:87768897	11	74.466	3838	814	118	63411967	63415693	14458387	14454605	0	1506
scaffold_4:1:87768897	11	74.852	3539	718	110	67630095	67633523	14459177	14455701	0	1447
scaffold_12:1:54921234	11	75.266	1128	245	28	14252972	14254076	14514727	14515843	5.32e-137	507
scaffold_4:1:87768897	11	76.351	1814	397	30	37302978	37304777	14516234	14514439	0	944
scaffold_4:1:87768897	11	74.708	2823	612	70	16889806	16892575	14518132	14515359	0	1164
scaffold_4:1:87768897	11	75.092	3533	725	101	67630089	67633520	14642640	14646118	0	1506
scaffold_12:1:54921234	11	75.965	2409	523	45	46077075	46079455	14643403	14645783	0	1190
scaffold_4:1:87768897	11	74.967	3835	800	118	63411936	63415666	14643405	14647183	0	1616
scaffold_12:1:54921234	11	74.284	2096	462	60	10597902	10599954	14645124	14647185	0	813
scaffold_4:1:87768897	11	78.652	712	132	17	35233800	35234498	14645278	14645982	3.12e-121	455
scaffold_12:1:54921234	11	79.603	706	129	10	25448444	25449143	14645286	14645982	1.49e-132	492
scaffold_4:1:87768897	11	74.767	2893	656	64	23928567	23931419	14646328	14643470	0	1230
scaffold_4:1:87768897	11	74.5	1349	268	52	42994064	42995374	14646673	14645363	1.41e-139	516
scaffold_4:1:87768897	11	75.179	2369	524	54	31356917	31359248	14647185	14644844	0	1059
scaffold_4:1:87768897	11	75.196	3830	833	91	77912816	77916575	14647185	14643403	0	1701
scaffold_4:1:87768897	11	75.13	2690	543	92	6136497	6139096	14647226	14644573	0	1146
scaffold_12:1:54921234	11	75.538	511	100	14	14253582	14254076	14791751	14792252	4.64e-53	228
scaffold_4:1:87768897	11	76.33	921	199	13	37302992	37303899	14792629	14791715	2.4e-127	475
scaffold_4:1:87768897	11	74.695	1723	364	46	16890888	16892575	14793448	14791763	0	701
scaffold_4:1:87768897	11	74.962	651	126	29	54496518	54497144	14973963	14973326	5.65e-64	265
scaffold_4:1:87768897	11	73.889	1957	420	59	6137211	6139096	14974031	14975967	0	699
scaffold_12:1:54921234	11	74.913	1443	321	28	4326939	4328360	14976336	14974914	1.82e-171	621
scaffold_4:1:87768897	11	77.932	1228	237	25	16891370	16892575	15056808	15058023	0	736
scaffold_4:1:87768897	11	76.542	1816	391	33	37302978	37304777	15057147	15058943	0	961
scaffold_12:1:54921234	11	75.133	1130	244	28	14252972	14254076	15058655	15057538	1.15e-133	496
scaffold_4:1:87768897	11	76.435	2160	454	53	31356917	31359045	15058943	15056808	0	1118
scaffold_4:1:87768897	11	74.16	2829	624	80	16889803	16892575	15174507	15177284	0	1075
scaffold_4:1:87768897	11	75.071	1769	405	35	37302984	37304736	15176415	15178163	0	791
scaffold_12:1:54921234	11	75.11	1133	237	38	14252972	14254076	15177915	15176800	1.93e-131	488
scaffold_4:1:87768897	11	75.919	544	108	21	86853318	86853849	15178162	15177630	9.45e-62	257
scaffold_4:1:87768897	11	73.971	2697	563	97	6136499	6139094	15267607	15270265	0	963
scaffold_4:1:87768897	11	74.276	2418	539	73	31356881	31359248	15267611	15269995	0	942
scaffold_4:1:87768897	11	73.984	3690	832	98	77912815	77916414	15267646	15271297	0	1378
scaffold_4:1:87768897	11	73.972	1337	277	42	42994072	42995374	15268176	15269475	2.4e-127	475
scaffold_12:1:54921234	11	79.24	684	127	11	25448447	25449126	15269549	15268877	1.17e-123	462
scaffold_4:1:87768897	11	79.299	628	110	17	35233800	35234415	15269560	15268941	3.17e-111	422
scaffold_4:1:87768897	11	77.485	1781	346	34	67631778	67633523	15270479	15268719	0	1016
scaffold_12:1:54921234	11	74.823	2260	503	47	46077239	46079455	15271294	15269058	0	961
scaffold_4:1:87768897	11	74.145	2514	533	72	63412056	63414488	15271337	15268860	0	933
scaffold_4:1:87768897	11	76.069	865	186	15	16891712	16892568	15670129	15670980	5.26e-114	431
scaffold_4:1:87768897	11	75.419	1790	401	33	37303003	37304777	15670137	15671902	0	832
scaffold_12:1:54921234	11	74.04	1406	299	46	14252719	14254076	15671890	15670503	3.18e-139	514
scaffold_4:1:87768897	11	74.978	1135	260	20	6369279	6370401	15857280	15856158	3.95e-135	501
scaffold_4:1:87768897	11	74.841	1256	302	14	6298450	6299698	15879447	15880695	8.32e-152	556
scaffold_12:1:54921234	11	75	1124	250	23	14252972	14254073	15940276	15941390	5.35e-132	490
scaffold_4:1:87768897	11	76.295	1814	401	25	37302978	37304777	15941784	15939986	0	941
scaffold_4:1:87768897	11	74.849	2811	613	63	16889806	16892568	15943680	15940916	0	1188
scaffold_12:1:54921234	11	75.141	531	103	14	4328178	4328687	15961146	15961668	2.16e-51	222
scaffold_12:1:54921234	11	74.168	1142	249	43	26842071	26843189	15961793	15962911	9.15e-115	433
scaffold_4:1:87768897	11	77.377	610	110	26	9576567	9577160	15962945	15962348	1.18e-85	337
scaffold_4:1:87768897	11	76.031	776	156	29	49693422	49694182	15962951	15962191	2.5e-97	375
scaffold_4:1:87768897	11	77.522	783	134	37	24289371	24290133	15962951	15962191	1.46e-114	433
scaffold_12:1:54921234	11	72.509	1455	328	53	14252667	14254076	16004127	16005554	2e-106	405
scaffold_4:1:87768897	11	74.89	1816	403	42	37302978	37304777	16005945	16004167	0	778
scaffold_4:1:87768897	11	75.869	1927	424	33	16890672	16892575	16006979	16005071	0	944
scaffold_4:1:87768897	11	76.705	777	160	18	68107069	68107834	16027793	16028559	1.91e-108	412
scaffold_4:1:87768897	11	77.445	767	158	13	36256595	36257355	16027797	16028554	6.76e-118	444
scaffold_4:1:87768897	11	77.957	744	153	10	36064923	36065661	16027823	16028560	3.12e-121	455
scaffold_12:1:54921234	11	75.749	701	158	12	12146402	12147096	16027825	16028519	1.59e-87	342
scaffold_4:1:87768897	11	78.638	646	121	15	63286220	63286857	16027883	16028519	1.91e-108	412
scaffold_4:1:87768897	11	79.095	641	115	17	11929272	11929903	16027929	16028559	8.8e-112	424
scaffold_4:1:87768897	11	79.62	579	106	12	63309835	63310405	16028445	16027871	3.19e-106	405
scaffold_4:1:87768897	11	78.357	767	148	16	58775265	58776022	16028554	16027797	5.15e-129	481
scaffold_4:1:87768897	11	74.716	2816	621	67	16889803	16892568	16073050	16075824	0	1171
scaffold_4:1:87768897	11	76.018	1818	404	31	37302975	37304777	16074953	16076753	0	913
scaffold_12:1:54921234	11	75.333	1127	247	24	14252972	14254076	16076464	16075347	1.14e-138	512
scaffold_4:1:87768897	11	75.036	2816	612	65	16889803	16892568	16097669	16100443	0	1221
scaffold_4:1:87768897	11	76.295	1814	401	28	37302978	37304777	16099575	16101373	0	941
scaffold_12:1:54921234	11	75.532	1128	243	25	14252972	14254076	16101083	16099966	5.28e-142	523
scaffold_12:1:54921234	11	77.407	540	112	10	12146603	12147137	16178765	16179299	1.24e-78	313
scaffold_4:1:87768897	11	79.121	546	91	19	63286363	63286897	16178765	16179298	3.26e-91	355
scaffold_4:1:87768897	11	79.482	541	97	14	68107301	68107834	16178765	16179298	3.23e-96	372
scaffold_4:1:87768897	11	80.705	539	96	8	36065127	36065661	16178765	16179299	1.91e-108	412
scaffold_4:1:87768897	11	80.899	534	94	8	36256825	36257355	16178765	16179293	5.3e-109	414
scaffold_4:1:87768897	11	80.926	540	92	11	11929369	11929903	16178765	16179298	1.47e-109	416
scaffold_4:1:87768897	11	80.748	535	91	12	58775265	58775793	16179293	16178765	8.86e-107	407
scaffold_4:1:87768897	11	76.392	2084	442	37	16890512	16892568	16188696	16190756	0	1077
scaffold_4:1:87768897	11	76.643	1811	398	24	37302978	37304777	16189890	16191686	0	977
scaffold_12:1:54921234	11	75.644	1125	246	20	14252972	14254076	16191396	16190280	2.44e-145	534
scaffold_4:1:87768897	11	75.676	1554	333	23	29167426	29168942	16331292	16329747	0	734
scaffold_12:1:54921234	11	75.231	2164	483	43	10758965	10761105	16442793	16444926	0	977
scaffold_12:1:54921234	11	76.319	815	169	14	10749576	10750368	16444568	16443756	3.31e-109	414
scaffold_4:1:87768897	11	74.929	2816	615	66	16889803	16892568	16454694	16457468	0	1205
scaffold_4:1:87768897	11	76.243	1810	409	21	37302978	37304777	16456600	16458398	0	941
scaffold_12:1:54921234	11	75.2	1125	252	19	14252972	14254076	16458108	16456991	5.32e-137	507
scaffold_4:1:87768897	11	74.23	2825	624	80	16889803	16892575	16480788	16483560	0	1088
scaffold_4:1:87768897	11	75.222	1352	311	24	37302978	37304317	16482685	16484024	1.05e-170	619
scaffold_12:1:54921234	11	73.41	959	221	25	14253142	14254076	16484024	16483076	4.44e-83	327
scaffold_4:1:87768897	11	73.403	1910	444	51	31357373	31359248	16484024	16482145	0	654
scaffold_4:1:87768897	11	75.104	2892	646	62	23928567	23931416	16517331	16520190	0	1284
scaffold_4:1:87768897	11	76.63	997	173	32	42994408	42995374	16517331	16518297	1.84e-133	496
scaffold_4:1:87768897	11	76.689	1776	342	47	6137376	6139096	16517331	16519089	0	920
scaffold_4:1:87768897	11	77.157	1414	292	22	31357856	31359248	16517414	16518817	0	793
scaffold_4:1:87768897	11	75.391	3706	791	86	77913778	77917414	16517434	16521087	0	1679
scaffold_4:1:87768897	11	77.648	944	200	10	37302978	37303914	16518270	16517331	4.97e-154	564
scaffold_4:1:87768897	11	78.571	742	142	14	35233814	35234544	16518368	16517633	8.62e-127	473
scaffold_12:1:54921234	11	80.599	701	120	11	25448449	25449143	16518369	16517679	4.08e-143	527
scaffold_12:1:54921234	11	75.634	1223	252	30	10597902	10599093	16518537	16517330	8.65e-155	566
scaffold_4:1:87768897	11	75.195	2818	613	64	16889806	16892575	16520173	16517394	0	1253
scaffold_4:1:87768897	11	75.976	3534	688	117	67630095	67633523	16521015	16517538	0	1674
scaffold_12:1:54921234	11	75.352	3270	708	73	46076228	46079455	16521092	16517879	0	1483
scaffold_4:1:87768897	11	74.764	3812	786	122	63411096	63414796	16521092	16517346	0	1548
scaffold_12:1:54921234	11	74.179	1127	247	28	14252976	14254076	16565845	16566953	1.18e-113	429
scaffold_4:1:87768897	11	73.783	1335	300	35	37303310	37304626	16567013	16565711	5.15e-129	481
scaffold_4:1:87768897	11	78.375	837	155	21	31358381	31359201	16573001	16573827	1.09e-140	520
scaffold_4:1:87768897	11	78.537	834	165	14	23929182	23930008	16573001	16573827	1.08e-145	536
scaffold_4:1:87768897	11	78.726	832	141	27	6137979	6138778	16573001	16573828	8.44e-142	523
scaffold_4:1:87768897	11	80.769	832	148	12	77914273	77915097	16573001	16573827	8.03e-177	640
scaffold_12:1:54921234	11	80.169	590	101	10	10597902	10598482	16573594	16573012	4.26e-113	427
scaffold_4:1:87768897	11	81.983	716	119	9	67632377	67633087	16573749	16573039	1.36e-164	599
scaffold_12:1:54921234	11	80.599	835	143	12	46078567	46079390	16573827	16573001	3.91e-173	627
scaffold_4:1:87768897	11	73.96	3149	641	122	63411161	63414229	16576050	16573001	0	1107
scaffold_4:1:87768897	11	77.597	799	160	17	58775265	58776053	16621346	16622135	1.44e-124	466
scaffold_4:1:87768897	11	76.531	784	152	24	33743330	33744091	16621352	16622125	1.48e-104	399
scaffold_4:1:87768897	11	79.896	577	97	16	63309835	63310399	16621455	16622024	3.19e-106	405
scaffold_4:1:87768897	11	80.317	630	104	18	11929273	11929892	16621971	16621352	2.41e-122	459
scaffold_4:1:87768897	11	77.656	640	110	22	8421485	8422099	16622099	16621468	2.52e-92	359
scaffold_4:1:87768897	11	78.153	769	155	13	36064900	36065661	16622102	16621340	6.66e-128	477
scaffold_4:1:87768897	11	77.949	780	143	21	63286120	63286886	16622115	16621352	6.71e-123	460
scaffold_4:1:87768897	11	76.855	795	155	21	20775254	20776036	16622129	16621352	3.17e-111	422
scaffold_12:1:54921234	11	75.841	803	171	17	12146351	12147137	16622135	16621340	7.23e-101	387
scaffold_4:1:87768897	11	76.427	806	154	21	72285691	72286470	16622135	16621340	1.15e-105	403
scaffold_4:1:87768897	11	77.862	795	153	21	68107041	68107823	16622135	16621352	3.1e-126	472
scaffold_4:1:87768897	11	78.5	800	154	17	36256564	36257355	16622135	16621346	2.36e-137	508
scaffold_4:1:87768897	11	75.101	743	172	12	37303253	37303987	16622163	16622900	4.24e-85	335
scaffold_4:1:87768897	11	76.617	603	132	6	16891969	16892569	16622163	16622758	9.18e-82	324
scaffold_12:1:54921234	11	74.639	623	136	14	14253472	14254076	16622898	16622280	2.13e-61	255
scaffold_12:1:54921234	11	75.378	1125	247	22	14252974	14254076	16689925	16691041	8.83e-140	516
scaffold_4:1:87768897	11	76.38	1812	403	24	37302978	37304777	16691432	16689634	0	952
scaffold_4:1:87768897	11	75.213	2812	608	62	16889806	16892568	16693335	16690564	0	1249
scaffold_4:1:87768897	11	76.458	943	198	24	58775265	58776197	17089071	17089999	8.56e-132	490
scaffold_4:1:87768897	11	79.856	556	91	18	63309845	63310390	17089191	17089735	1.15e-100	387
scaffold_4:1:87768897	11	79.621	633	116	13	36065035	36065661	17089690	17089065	2.43e-117	442
scaffold_4:1:87768897	11	79.812	639	105	21	11929276	11929903	17089691	17089066	6.76e-118	444
scaffold_4:1:87768897	11	77.37	791	145	31	63286120	63286897	17089835	17089066	3.14e-116	438
scaffold_4:1:87768897	11	77.46	803	158	21	36256561	36257355	17089858	17089071	2.41e-122	459
scaffold_4:1:87768897	11	75.891	954	194	34	68106897	68107834	17089999	17089066	3.12e-121	455
scaffold_12:1:54921234	11	73.599	1053	236	35	12146067	12147097	17090136	17089104	9.41e-95	366
scaffold_4:1:87768897	11	76.864	1301	271	23	31357968	31359248	17091176	17092466	0	708
scaffold_4:1:87768897	11	75.287	4702	946	145	63411096	63415666	17099864	17104480	0	2047
scaffold_4:1:87768897	11	75.969	3533	691	100	67630089	67633520	17099935	17103410	0	1676
scaffold_12:1:54921234	11	76.758	2375	495	44	46077107	46079455	17100729	17103072	0	1275
scaffold_4:1:87768897	11	75.285	2804	597	69	16889822	16892575	17100800	17103557	0	1251
scaffold_12:1:54921234	11	75.452	2102	434	65	10597902	10599954	17102414	17104482	0	948
scaffold_4:1:87768897	11	79.606	711	126	16	35233800	35234498	17102569	17103272	2.38e-132	492
scaffold_12:1:54921234	11	80.709	705	122	9	25448444	25449143	17102577	17103272	6.78e-146	536
scaffold_4:1:87768897	11	76.28	1817	399	30	37302978	37304777	17102681	17104482	0	939
scaffold_4:1:87768897	11	75.641	2886	641	52	23928567	23931419	17103620	17100764	0	1378
scaffold_4:1:87768897	11	75.639	1330	255	43	42994080	42995374	17103949	17102654	4.9e-164	597
scaffold_12:1:54921234	11	75.066	1131	244	31	14252972	14254076	17104190	17103072	1.49e-132	492
scaffold_4:1:87768897	11	75.123	4679	1019	116	77912816	77917414	17104482	17099869	0	2058
scaffold_4:1:87768897	11	75.948	2374	504	59	31356917	31359248	17104482	17102134	0	1158
scaffold_4:1:87768897	11	75.334	2692	542	88	6136497	6139096	17104523	17101862	0	1181
scaffold_4:1:87768897	11	73.589	833	163	37	66594032	66594847	17107719	17108511	1.57e-64	267
scaffold_4:1:87768897	11	74.184	674	135	27	49674925	49675590	17108361	17107719	7.36e-58	244
scaffold_4:1:87768897	11	73.85	826	165	34	63394680	63395487	17108511	17107719	5.61e-69	281
scaffold_4:1:87768897	11	78.624	814	157	15	58775267	58776071	17275267	17276072	8.44e-142	523
scaffold_4:1:87768897	11	79.931	583	102	13	63309835	63310407	17275374	17275951	5.3e-109	414
scaffold_4:1:87768897	11	80.515	621	95	22	11929284	11929892	17275877	17275271	1.12e-120	453
scaffold_4:1:87768897	11	78.962	732	142	12	36064936	36065661	17275985	17275260	3.08e-131	488
scaffold_4:1:87768897	11	77.593	781	144	25	63286120	63286886	17276034	17275271	6.76e-118	444
scaffold_4:1:87768897	11	74.783	805	151	33	68059757	68060520	17276064	17275271	5.53e-79	315
scaffold_12:1:54921234	11	76.326	811	165	21	12146333	12147125	17276072	17275271	1.54e-107	409
scaffold_4:1:87768897	11	77.956	812	158	19	68107023	68107823	17276072	17275271	3.08e-131	488
scaffold_4:1:87768897	11	78.598	813	162	11	36256546	36257353	17276072	17275267	6.52e-143	527
scaffold_12:1:54921234	11	74.423	1126	259	21	14252972	14254076	17431772	17432889	5.43e-122	457
scaffold_4:1:87768897	11	75.054	1868	421	41	37302978	37304818	17433279	17431430	0	826
scaffold_4:1:87768897	11	75.87	2097	441	39	16890518	16892575	17434475	17432405	0	1009
scaffold_12:1:54921234	11	75.27	2131	473	42	14655206	14657309	17508154	17510257	0	966
scaffold_4:1:87768897	11	75.027	2815	614	63	16889803	16892568	17580460	17583234	0	1221
scaffold_4:1:87768897	11	76.39	1817	394	31	37302978	37304777	17582366	17584164	0	946
scaffold_12:1:54921234	11	74.978	1127	251	23	14252972	14254076	17583874	17582757	5.35e-132	490
scaffold_12:1:54921234	11	73.243	1764	405	50	7619848	7621566	17584890	17586631	3.09e-159	580
scaffold_12:1:54921234	11	73.807	1760	406	46	25685267	25687000	17584890	17586620	1.08e-178	645
scaffold_12:1:54921234	11	75.753	664	149	10	7523854	7524511	17584890	17585547	5.75e-82	324
scaffold_4:1:87768897	11	72.774	1763	404	61	21052465	21054187	17584890	17586616	6.52e-143	527
scaffold_4:1:87768897	11	72.814	1773	412	57	38678460	38680193	17584890	17586631	8.38e-147	540
scaffold_4:1:87768897	11	73.003	889	202	32	16516877	16517744	17584890	17585761	7.25e-68	278
scaffold_4:1:87768897	11	73.119	1741	414	42	21588602	21590306	17584890	17586612	8.26e-157	573
scaffold_4:1:87768897	11	73.386	1766	417	45	48369679	48371415	17584890	17586631	2.26e-167	608
scaffold_4:1:87768897	11	74.118	1785	408	38	58483553	58485319	17584890	17586638	0	688
scaffold_4:1:87768897	11	74.261	1760	395	47	20731348	20733078	17584890	17586620	0	688
scaffold_4:1:87768897	11	75.085	1758	386	43	16165645	16167377	17584890	17586620	0	773
scaffold_4:1:87768897	11	76.892	502	94	18	9599471	9599959	17584891	17585383	5.65e-64	265
scaffold_12:1:54921234	11	73.467	1745	404	53	11286414	11288127	17584904	17586620	6.59e-166	603
scaffold_4:1:87768897	11	73.948	1735	389	49	21347207	21348902	17584904	17586614	2.23e-177	641
scaffold_4:1:87768897	11	74.032	1756	393	54	10354292	10356023	17584904	17586620	0	658
scaffold_4:1:87768897	11	76.334	731	147	22	79995784	79996497	17584904	17585625	4.18e-95	368
scaffold_4:1:87768897	11	74.592	736	161	19	24877037	24877757	17584905	17585629	1.55e-74	300
scaffold_12:1:54921234	11	73.703	1696	392	47	38773207	38774876	17584964	17586631	1.1e-168	612
scaffold_4:1:87768897	11	74.095	1602	357	52	24319308	24320878	17585057	17586631	8.14e-167	606
scaffold_4:1:87768897	11	73.501	1434	321	42	38245338	38246736	17585095	17586504	3.08e-131	488
scaffold_4:1:87768897	11	73.232	1188	280	33	21530652	21531819	17585165	17586334	5.34e-104	398
scaffold_4:1:87768897	11	75.135	740	150	27	44164373	44165088	17585165	17585894	1.54e-79	316
scaffold_4:1:87768897	11	73.952	1455	326	46	18575173	18576601	17585204	17586631	3.01e-146	538
scaffold_12:1:54921234	11	76.238	505	101	19	8921216	8921711	17585384	17584890	9.89e-60	250
scaffold_12:1:54921234	11	77.381	504	98	16	9629773	9630269	17585384	17584890	2.71e-70	285
scaffold_4:1:87768897	11	75.68	662	131	22	12522123	12522773	17585547	17584905	1.2e-75	303
scaffold_12:1:54921234	11	74.784	694	140	26	44335893	44336563	17585631	17584950	1.26e-68	279
scaffold_4:1:87768897	11	74.774	773	154	27	64964753	64965496	17585650	17584890	2.57e-77	309
scaffold_4:1:87768897	11	76.684	772	156	19	69809672	69810430	17585650	17584890	8.86e-107	407
scaffold_12:1:54921234	11	75.604	869	193	17	9664204	9665059	17585752	17584890	1.19e-108	412
scaffold_4:1:87768897	11	71.814	816	187	31	4170197	4170987	17586054	17585257	2.7e-42	193
scaffold_12:1:54921234	11	74.178	1034	236	27	26545780	26546795	17586077	17585057	2.58e-105	401
scaffold_4:1:87768897	11	72.634	1173	254	52	66132473	66133604	17586134	17584988	2.55e-82	326
scaffold_4:1:87768897	11	73.619	1285	282	42	38454723	38455980	17586144	17584890	2.43e-117	442
scaffold_4:1:87768897	11	72.915	1451	328	50	84425654	84427063	17586320	17584894	2.43e-117	442
scaffold_4:1:87768897	11	74.914	1451	324	36	14871242	14872672	17586320	17584890	6.25e-173	627
scaffold_4:1:87768897	11	73.883	1612	374	37	47674819	47676408	17586477	17584891	3.79e-165	601
scaffold_4:1:87768897	11	74.396	1613	357	45	33101922	33103503	17586477	17584890	8.03e-177	640
scaffold_4:1:87768897	11	72.657	1419	326	49	57014271	57015649	17586494	17585098	5.3e-109	414
scaffold_12:1:54921234	11	74.046	1337	312	32	10067121	10068439	17586504	17585185	3.18e-139	514
scaffold_4:1:87768897	11	74.666	1646	350	58	32400601	32402209	17586505	17584890	0	667
scaffold_4:1:87768897	11	72.993	1744	404	54	21574986	21576689	17586606	17584890	1.39e-149	549
scaffold_4:1:87768897	11	74.772	1752	392	40	84396227	84397955	17586614	17584890	0	741
scaffold_12:1:54921234	11	73.153	1475	336	44	9627885	9629324	17586616	17585167	1.5e-127	475
scaffold_12:1:54921234	11	73.265	1758	412	53	10487631	10489361	17586616	17584890	5.13e-162	590
scaffold_4:1:87768897	11	73.219	1755	402	58	57184617	57186331	17586616	17584890	2.3e-157	575
scaffold_12:1:54921234	11	72.967	1746	419	46	11926064	11927785	17586620	17584904	4.02e-153	560
scaffold_12:1:54921234	11	73.76	1452	344	32	42699132	42700565	17586620	17585188	6.78e-146	536
scaffold_12:1:54921234	11	74.009	1766	396	53	25352838	25354575	17586620	17584890	0	660
scaffold_4:1:87768897	11	73.042	1762	375	63	21502002	21503694	17586620	17584890	5.04e-144	531
scaffold_4:1:87768897	11	73.708	1761	395	51	28901984	28903706	17586620	17584890	2.25e-172	625
scaffold_4:1:87768897	11	73.94	1746	398	51	24256187	24257904	17586620	17584904	3.71e-180	651
scaffold_4:1:87768897	11	74.744	1758	391	45	58775271	58777002	17586620	17584890	0	737
scaffold_4:1:87768897	11	75.071	1753	391	41	66798701	66800429	17586620	17584890	0	774
scaffold_12:1:54921234	11	72.875	1600	364	60	6168116	6169685	17586631	17585072	6.93e-131	486
scaffold_12:1:54921234	11	73.02	1768	420	44	5029043	5030779	17586631	17584890	6.69e-156	569
scaffold_12:1:54921234	11	73.125	1760	412	47	26458935	26460665	17586631	17584904	5.17e-157	573
scaffold_12:1:54921234	11	73.945	1777	396	61	814234	815978	17586631	17584890	0	654
scaffold_4:1:87768897	11	72.799	1772	388	74	6136498	6138205	17586631	17584890	1.41e-139	516
scaffold_4:1:87768897	11	73.838	1785	384	56	57437578	57439327	17586631	17584895	1.34e-174	632
scaffold_4:1:87768897	11	73.977	1760	397	45	76693695	76695425	17586631	17584904	0	656
scaffold_4:1:87768897	11	74.902	1777	375	57	15713160	15714900	17586631	17584890	0	745
scaffold_4:1:87768897	11	73.999	1773	405	40	10503433	10505179	17586632	17584890	0	669
scaffold_12:1:54921234	11	72.901	1775	398	69	13277702	13279438	17586633	17584904	6.78e-146	536
scaffold_4:1:87768897	11	73.198	1776	416	48	58219573	58221316	17586638	17584891	2.95e-161	588
scaffold_12:1:54921234	11	74.738	1049	229	32	12146072	12147097	17622241	17623276	7.07e-116	436
scaffold_4:1:87768897	11	75.379	1056	225	33	36256310	36257349	17622268	17623304	6.66e-128	477
scaffold_4:1:87768897	11	76.074	1024	216	28	68106786	68107795	17622268	17623276	8.5e-137	507
scaffold_4:1:87768897	11	77.23	751	142	25	63286120	63286858	17622543	17623276	1.91e-108	412
scaffold_4:1:87768897	11	78.457	752	145	17	36064918	36065661	17622574	17623316	2.4e-127	475
scaffold_4:1:87768897	11	79.534	601	105	17	11929272	11929863	17622685	17623276	1.91e-108	412
scaffold_4:1:87768897	11	80.18	555	94	15	63309845	63310390	17623189	17622642	4.12e-105	401
scaffold_4:1:87768897	11	76.231	1056	214	35	58775271	58776308	17623304	17622268	2.35e-142	525
scaffold_4:1:87768897	11	77.516	636	119	16	8421484	8422099	17647306	17646675	7e-93	361
scaffold_4:1:87768897	11	74.982	2818	610	67	16889803	16892568	17669951	17672725	0	1210
scaffold_4:1:87768897	11	76.338	1813	402	27	37302978	37304777	17671857	17673655	0	946
scaffold_12:1:54921234	11	75.601	1123	248	18	14252974	14254076	17673364	17672248	8.77e-145	532
scaffold_12:1:54921234	11	73.41	1132	254	36	14252974	14254075	17715976	17717090	1.21e-98	379
scaffold_4:1:87768897	11	75.151	1823	406	42	37302978	37304778	17717482	17715685	0	813
scaffold_4:1:87768897	11	75.05	1996	437	43	16890512	16892475	17718668	17716702	0	870
scaffold_4:1:87768897	11	76.885	809	167	18	55551133	55551935	17880182	17880976	8.74e-117	440
scaffold_4:1:87768897	11	75.746	1575	338	33	31357700	31359248	17886449	17888005	0	752
scaffold_4:1:87768897	11	75.354	1059	201	36	42994345	42995374	17886459	17887486	3.12e-121	455
scaffold_4:1:87768897	11	75.132	3024	676	59	77913613	77916588	17886460	17889455	0	1349
scaffold_4:1:87768897	11	76.06	1792	363	41	6137355	6139096	17886501	17888276	0	872
scaffold_12:1:54921234	11	79.03	701	134	8	25448447	25449143	17887560	17886869	2.51e-125	468
scaffold_4:1:87768897	11	77.887	710	139	13	35233800	35234498	17887571	17886869	2.45e-112	425
scaffold_4:1:87768897	11	74.611	2954	617	87	63411967	63414831	17889411	17886502	0	1177
scaffold_12:1:54921234	11	75.898	2423	520	48	46077062	46079455	17889455	17887068	0	1181
scaffold_4:1:87768897	11	74.489	3524	748	100	67630095	67633523	17890195	17886728	0	1387
scaffold_4:1:87768897	11	75.517	3529	712	99	67630089	67633518	17964885	17968360	0	1591
scaffold_4:1:87768897	11	75.687	3858	760	123	63411926	63415671	17965641	17969432	0	1764
scaffold_12:1:54921234	11	77.039	2256	468	38	46077224	46079455	17965796	17968025	0	1251
scaffold_12:1:54921234	11	75.119	2094	452	50	10597902	10599954	17967366	17969431	0	917
scaffold_4:1:87768897	11	78.873	710	133	16	35233800	35234498	17967521	17968224	5.19e-124	464
scaffold_12:1:54921234	11	80.17	706	124	11	25448444	25449143	17967529	17968224	3.18e-139	514
scaffold_4:1:87768897	11	75.616	2719	605	49	23928567	23931253	17968572	17965880	0	1295
scaffold_4:1:87768897	11	75.074	1348	264	46	42994064	42995374	17968918	17967606	1.79e-153	562
scaffold_4:1:87768897	11	75.696	3810	835	72	77912824	77916575	17969423	17965647	0	1821
scaffold_4:1:87768897	11	76.014	2368	508	51	31356917	31359248	17969431	17967088	0	1171
scaffold_4:1:87768897	11	75.548	2691	532	85	6136497	6139096	17969472	17966817	0	1208
scaffold_12:1:54921234	11	75.289	1125	251	19	14252972	14254076	18047024	18048141	1.14e-138	512
scaffold_4:1:87768897	11	76.545	1812	400	25	37302978	37304777	18048532	18046734	0	968
scaffold_4:1:87768897	11	75.395	2788	599	60	16889829	16892568	18050412	18047664	0	1267
scaffold_4:1:87768897	11	75.954	2333	503	49	31356951	31359248	18079242	18081551	0	1147
scaffold_12:1:54921234	11	75.467	1125	248	20	14252972	14254076	18079497	18080613	5.28e-142	523
scaffold_4:1:87768897	11	76.876	1812	393	26	37302978	37304777	18081004	18079207	0	1002
scaffold_4:1:87768897	11	75.43	2788	598	60	16889829	16892568	18082884	18080136	0	1273
scaffold_4:1:87768897	11	74.863	1277	276	36	58775360	58776622	18090179	18091424	3.01e-146	538
scaffold_4:1:87768897	11	77.19	548	93	22	63309845	63310382	18090203	18090728	9.31e-72	291
scaffold_4:1:87768897	11	76.418	564	98	26	11929237	11929789	18090727	18090188	3.37e-66	272
scaffold_4:1:87768897	11	75.708	671	128	28	36064900	36065561	18090823	18090179	1.2e-75	303
scaffold_4:1:87768897	11	76.042	672	129	26	63286116	63286779	18090840	18090193	1.19e-80	320
scaffold_4:1:87768897	11	74.028	1055	227	38	68059389	68060410	18091233	18090193	1.15e-100	387
scaffold_12:1:54921234	11	73.516	1129	246	38	12145931	12147036	18091277	18090179	1.21e-98	379
scaffold_4:1:87768897	11	74.768	1185	258	34	68106545	68107715	18091350	18090193	6.61e-133	494
scaffold_4:1:87768897	11	74.387	1265	274	40	36255995	36257242	18091424	18090193	1.84e-133	496
scaffold_4:1:87768897	11	75.49	2807	584	75	16889829	16892575	18233846	18236608	0	1277
scaffold_4:1:87768897	11	75.751	1831	397	37	37302978	37304777	18235733	18237547	0	878
scaffold_12:1:54921234	11	76.888	662	140	13	12146443	12147097	18309403	18310058	1.22e-93	363
scaffold_4:1:87768897	11	78.398	699	134	17	68107141	68107830	18309403	18310093	3.14e-116	438
scaffold_4:1:87768897	11	79.113	699	130	16	36256664	36257355	18309403	18310092	4.01e-125	468
scaffold_4:1:87768897	11	79.484	697	130	13	36064967	36065656	18309403	18310093	1.43e-129	483
scaffold_4:1:87768897	11	79.353	649	113	18	63286220	63286858	18309421	18310058	1.13e-115	436
scaffold_4:1:87768897	11	80.377	637	106	17	11929272	11929899	18309467	18310093	1.44e-124	466
scaffold_4:1:87768897	11	80.961	562	95	11	63309845	63310399	18309971	18309415	4.07e-115	435
scaffold_4:1:87768897	11	79.656	698	125	17	58775265	58775953	18310092	18309403	1.11e-130	486
scaffold_4:1:87768897	11	74.876	2818	614	68	16889803	16892568	18339028	18341803	0	1195
scaffold_4:1:87768897	11	76.419	1815	397	29	37302978	37304777	18340935	18342733	0	952
scaffold_12:1:54921234	11	75.69	1123	247	18	14252974	14254076	18342442	18341326	1.89e-146	538
scaffold_4:1:87768897	11	78.256	883	151	34	73069429	73070282	18464442	18465312	1.81e-143	529
scaffold_4:1:87768897	11	75.275	2815	607	63	16889803	16892568	18625322	18628096	0	1260
scaffold_4:1:87768897	11	76.555	1817	390	32	37302978	37304777	18627228	18629025	0	963
scaffold_12:1:54921234	11	75.289	1125	247	23	14252974	14254076	18628734	18627619	1.48e-137	508
scaffold_4:1:87768897	11	75.359	2788	600	61	16889829	16892568	18638214	18640962	0	1262
scaffold_4:1:87768897	11	76.6	1812	399	25	37302978	37304777	18640094	18641892	0	974
scaffold_12:1:54921234	11	75.556	1125	248	19	14252972	14254076	18641602	18640485	1.13e-143	529
scaffold_4:1:87768897	11	77.984	1349	263	23	16891242	16892568	18686532	18687868	0	815
scaffold_4:1:87768897	11	76.37	1460	329	16	37302978	37304428	18686999	18688451	0	771
scaffold_12:1:54921234	11	75.806	1054	227	20	14253045	14254076	18688437	18687390	1.48e-137	508
scaffold_4:1:87768897	11	77.922	616	128	4	16891954	16892568	18705596	18706204	6.95e-98	377
scaffold_4:1:87768897	11	75.742	1550	351	25	37303240	37304777	18705598	18707134	0	756
scaffold_12:1:54921234	11	75.111	1125	252	20	14252972	14254076	18706844	18705728	2.47e-135	501
scaffold_12:1:54921234	11	75.467	1125	249	19	14252972	14254076	18774615	18775732	5.28e-142	523
scaffold_4:1:87768897	11	76.558	1813	398	27	37302978	37304777	18776123	18774325	0	968
scaffold_4:1:87768897	11	75.287	2788	602	60	16889829	16892568	18778003	18775255	0	1251
scaffold_4:1:87768897	11	75.694	2304	489	51	20773777	20776043	18783785	18786054	0	1086
scaffold_4:1:87768897	11	76.056	1729	377	34	36255643	36257355	18784346	18786053	0	865
scaffold_4:1:87768897	11	73.766	1742	378	44	72284765	72286469	18784359	18786058	1.75e-168	612
scaffold_4:1:87768897	11	75.899	1307	281	29	68106545	68107834	18784769	18786058	2.89e-176	638
scaffold_12:1:54921234	11	74.626	1202	265	32	12145922	12147097	18784832	18786019	4.14e-133	494
scaffold_4:1:87768897	11	77.848	790	147	21	63286120	63286897	18785285	18786058	5.19e-124	464
scaffold_4:1:87768897	11	78.34	771	153	14	36064897	36065660	18785295	18786058	1.11e-130	486
scaffold_4:1:87768897	11	77.031	640	113	22	8421485	8422099	18785301	18785931	1.18e-85	337
scaffold_4:1:87768897	11	79.375	640	115	15	11929272	11929903	18785428	18786058	4.07e-115	435
scaffold_4:1:87768897	11	80.656	579	94	13	63309835	63310402	18785944	18785373	1.46e-114	433
scaffold_4:1:87768897	11	77.354	1965	401	38	58775265	58777208	18786053	18784112	0	1123
scaffold_4:1:87768897	11	76.792	823	152	29	33743323	33744120	18786054	18785246	2.45e-112	425
scaffold_4:1:87768897	11	75.52	2790	592	62	16889829	16892568	19084645	19087393	0	1284
scaffold_4:1:87768897	11	76.876	1812	393	26	37302978	37304777	19086525	19088322	0	1002
scaffold_12:1:54921234	11	75.644	1125	246	20	14252972	14254076	19088032	19086916	2.44e-145	534
scaffold_12:1:54921234	11	75.185	1084	239	21	14253015	14254076	19089274	19090349	2.49e-130	484
scaffold_4:1:87768897	11	76.276	1391	305	22	37303051	37304428	19090668	19089290	0	717
scaffold_4:1:87768897	11	77.571	807	166	9	16891767	16892568	19090668	19089872	8.62e-127	473
scaffold_12:1:54921234	11	76.323	1398	294	26	49968978	49970346	19513716	19515105	0	713
scaffold_4:1:87768897	11	76.616	1377	297	23	71966850	71968212	19515081	19513716	0	736
scaffold_4:1:87768897	11	77.077	650	131	15	21324004	21324639	19515800	19515155	2.52e-92	359
scaffold_12:1:54921234	11	73.756	1105	244	31	14252976	14254055	19692024	19693107	1.55e-102	392
scaffold_4:1:87768897	11	74.983	1455	318	38	37303381	37304818	19693115	19691690	1.74e-173	628
scaffold_4:1:87768897	11	75.746	1641	334	33	45839364	45840974	19693295	19694901	0	767
scaffold_4:1:87768897	11	76.056	568	129	6	37303415	37303977	19744203	19743638	3.35e-71	289
scaffold_4:1:87768897	11	77.346	746	141	22	63286126	63286857	19744204	19744935	1.47e-109	416
scaffold_4:1:87768897	11	77.864	777	151	17	36256590	36257355	19744204	19744970	1.87e-123	462
scaffold_4:1:87768897	11	77.446	736	146	17	68107071	68107794	19744208	19744935	3.17e-111	422
scaffold_4:1:87768897	11	78.222	776	151	15	36064897	36065661	19744208	19744976	5.15e-129	481
scaffold_12:1:54921234	11	76.629	706	147	15	12146402	12147096	19744237	19744935	5.63e-97	374
scaffold_4:1:87768897	11	74.964	695	134	22	68059830	68060491	19744248	19744935	1.56e-69	283
scaffold_4:1:87768897	11	80.132	604	98	18	11929272	11929862	19744341	19744935	5.26e-114	431
scaffold_4:1:87768897	11	79.894	567	104	10	63309845	63310405	19744845	19744283	8.86e-107	407
scaffold_4:1:87768897	11	78.342	748	146	14	58775265	58776002	19744970	19744229	1.11e-125	470
scaffold_12:1:54921234	11	93.604	641	29	6	31120672	31121306	20114568	20115202	0	946
scaffold_4:1:87768897	11	87.05	1305	108	24	70255600	70256869	20336089	20334811	0	1417
scaffold_4:1:87768897	11	74.192	3003	652	98	7968961	7971909	20766027	20763094	0	1138
scaffold_4:1:87768897	11	77.494	782	159	12	16891794	16892569	20766210	20766980	1.12e-120	453
scaffold_4:1:87768897	11	76.19	1743	390	25	37303088	37304818	20766220	20767949	0	896
scaffold_12:1:54921234	11	75.289	1125	250	20	14252972	14254076	20767618	20766502	1.14e-138	512
scaffold_4:1:87768897	11	77.025	1963	411	35	58775265	58777208	21067724	21069665	0	1090
scaffold_4:1:87768897	11	75.831	782	160	18	33743359	33744120	21067759	21068531	1.16e-95	370
scaffold_4:1:87768897	11	79.682	566	101	11	63309834	63310390	21067832	21068392	1.92e-103	396
scaffold_12:1:54921234	11	75.355	1128	243	27	14252973	14254076	21068050	21069166	4.11e-138	510
scaffold_4:1:87768897	11	79.16	643	111	19	11929272	11929903	21068349	21067719	8.8e-112	424
scaffold_4:1:87768897	11	76.452	637	122	16	8421485	8422099	21068476	21067846	1.19e-80	320
scaffold_4:1:87768897	11	77.922	770	154	15	36064900	36065661	21068479	21067718	1.44e-124	466
scaffold_4:1:87768897	11	77.23	751	141	23	63286120	63286857	21068492	21067759	1.91e-108	412
scaffold_12:1:54921234	11	75.314	1114	246	22	12146003	12147096	21068863	21067759	5.32e-137	507
scaffold_4:1:87768897	11	75.349	1290	286	27	68106561	68107834	21068992	21067719	2.28e-162	592
scaffold_4:1:87768897	11	73.993	1738	382	35	72284765	72286470	21069417	21067718	2.23e-177	641
scaffold_4:1:87768897	11	75.852	1731	376	34	36255643	36257355	21069430	21067724	0	843
scaffold_4:1:87768897	11	76.185	1814	399	30	37302978	37304777	21069553	21067759	0	926
scaffold_4:1:87768897	11	75.93	1882	413	31	20774128	20775996	21069625	21067771	0	929
scaffold_4:1:87768897	11	77.547	1060	205	19	16891534	16892575	21069726	21068682	2.26e-167	608
scaffold_4:1:87768897	11	75.423	1595	322	53	31357485	31359042	21207120	21208681	0	710
scaffold_12:1:54921234	11	75.664	1130	240	26	14252972	14254076	21444570	21445689	3.15e-144	531
scaffold_4:1:87768897	11	75.918	1470	324	28	37303323	37304777	21445736	21444282	0	726
scaffold_4:1:87768897	11	77.407	540	113	7	16892039	16892575	21445736	21445203	1.99e-78	313
scaffold_4:1:87768897	11	75.023	3275	732	61	77913356	77916563	21472251	21475506	0	1437
scaffold_4:1:87768897	11	75.202	1609	357	37	31357455	31359039	21472251	21473841	0	723
scaffold_4:1:87768897	11	75.246	1321	255	43	42994090	42995374	21472251	21473535	1.79e-153	562
scaffold_4:1:87768897	11	74.962	1965	400	60	6137207	6139096	21472400	21474347	0	819
scaffold_12:1:54921234	11	79.286	700	134	6	25448447	25449143	21473609	21472918	1.16e-128	479
scaffold_4:1:87768897	11	77.966	708	142	11	35233800	35234498	21473620	21472918	5.26e-114	431
scaffold_4:1:87768897	11	76.388	2558	500	60	67631046	67633523	21475309	21472776	0	1282
scaffold_12:1:54921234	11	76.737	2274	466	42	46077224	46079455	21475369	21473117	0	1210
scaffold_4:1:87768897	11	74.238	3315	700	95	63411936	63415135	21475516	21472241	0	1249
scaffold_12:1:54921234	11	75	1640	366	37	9638556	9640177	21534791	21533178	0	717
scaffold_12:1:54921234	11	75.512	1123	249	18	14252974	14254076	21655739	21656855	4.08e-143	527
scaffold_4:1:87768897	11	76.448	1813	400	27	37302978	37304777	21657246	21655448	0	957
scaffold_4:1:87768897	11	75.304	2628	565	55	16889987	16892568	21658967	21656378	0	1181
scaffold_4:1:87768897	11	79.297	512	84	18	58775265	58775769	21680609	21681105	3.28e-86	339
scaffold_4:1:87768897	11	79.961	509	82	15	36256852	36257355	21681102	21680609	9.05e-92	357
scaffold_12:1:54921234	11	77.734	512	100	9	12146629	12147137	21681103	21680603	2.69e-75	302
scaffold_4:1:87768897	11	79.29	507	81	18	68107325	68107823	21681105	21680615	1.53e-84	333
scaffold_4:1:87768897	11	79.73	518	83	16	36065151	36065661	21681105	21680603	3.26e-91	355
scaffold_4:1:87768897	11	80.04	506	80	16	63286387	63286886	21681105	21680615	3.26e-91	355
scaffold_4:1:87768897	11	81.065	507	73	17	11929393	11929892	21681105	21680615	1.49e-99	383
scaffold_4:1:87768897	11	77.456	621	116	15	58775265	58775879	21753529	21754131	1.52e-89	350
scaffold_4:1:87768897	11	79	500	84	15	63309845	63310339	21753650	21754133	3.3e-81	322
scaffold_4:1:87768897	11	77.534	592	103	20	63286274	63286857	21754133	21753564	1.97e-83	329
scaffold_4:1:87768897	11	78.814	590	98	19	11929280	11929862	21754133	21753564	3.23e-96	372
scaffold_4:1:87768897	11	74.49	588	122	21	68059923	68060491	21754142	21753564	2.06e-53	230
scaffold_4:1:87768897	11	77.09	598	111	21	68107204	68107794	21754142	21753564	3.3e-81	322
scaffold_4:1:87768897	11	77.287	634	119	17	36256727	36257355	21754142	21753529	1.52e-89	350
scaffold_4:1:87768897	11	77.934	639	115	18	36065030	36065661	21754142	21753523	2.5e-97	375
scaffold_12:1:54921234	11	75.879	597	122	15	12146505	12147096	21754143	21753564	2.71e-70	285
scaffold_12:1:54921234	11	75.04	1258	286	27	9638619	9639862	21842022	21843265	1.45e-152	558
scaffold_4:1:87768897	11	74.681	1726	387	42	36255643	36257350	22211975	22213668	0	721
scaffold_4:1:87768897	11	73.997	1296	292	36	68106545	68107824	22212402	22213668	3.98e-130	484
scaffold_12:1:54921234	11	72.735	1192	297	22	12145919	12147097	22212463	22213639	1.56e-97	375
scaffold_4:1:87768897	11	78.761	678	115	22	63286224	63286887	22213006	22213668	6.8e-113	427
scaffold_4:1:87768897	11	79.375	640	121	11	36064988	36065622	22213006	22213639	8.74e-117	440
scaffold_4:1:87768897	11	79.747	632	107	17	11929272	11929893	22213048	22213668	3.14e-116	438
scaffold_4:1:87768897	11	79.928	558	94	15	63309835	63310381	22213564	22213014	6.9e-103	394
scaffold_4:1:87768897	11	75.728	1957	428	38	58775270	58777208	22213668	22211741	0	939
scaffold_4:1:87768897	11	73.8	1729	379	50	36255643	36257353	22360124	22361796	1.35e-169	616
scaffold_12:1:54921234	11	72.709	993	234	27	12146151	12147125	22360819	22361792	3.48e-74	298
scaffold_4:1:87768897	11	74.224	966	216	25	68106868	68107823	22360850	22361792	8.99e-97	374
scaffold_4:1:87768897	11	74.9	749	151	28	63286120	63286858	22361043	22361764	9.25e-77	307
scaffold_4:1:87768897	11	75.131	764	163	20	36064897	36065653	22361053	22361796	1.53e-84	333
scaffold_4:1:87768897	11	77.107	629	112	23	11929272	11929892	22361188	22361792	4.24e-85	335
scaffold_4:1:87768897	11	77.069	580	106	20	63309835	63310405	22361689	22361128	2.57e-77	309
scaffold_4:1:87768897	11	74.298	961	216	23	58775267	58776218	22361796	22360858	6.95e-98	377
scaffold_4:1:87768897	11	75.798	595	113	16	20368477	20369046	22379341	22378753	3.37e-66	272
scaffold_4:1:87768897	11	76.451	1482	296	34	16891126	16892575	22414691	22416151	0	754
scaffold_4:1:87768897	11	76.495	953	196	14	37302978	37303914	22415274	22416214	6.61e-133	494
scaffold_12:1:54921234	11	74.491	1129	253	26	14252972	14254076	22428279	22429396	5.43e-122	457
scaffold_4:1:87768897	11	75.674	1854	419	30	37302978	37304818	22429782	22427948	0	896
scaffold_4:1:87768897	11	74.414	2818	618	74	16889806	16892575	22431674	22428912	0	1114
scaffold_12:1:54921234	11	76.115	2286	451	69	46077223	46079454	22678993	22681237	0	1109
scaffold_4:1:87768897	11	77.452	1366	255	32	63413150	63414489	22680099	22681437	0	767
scaffold_4:1:87768897	11	77.704	1498	287	31	67632049	67633520	22680099	22681575	0	872
scaffold_12:1:54921234	11	75.99	1237	258	26	10597902	10599116	22680591	22681810	6.59e-166	603
scaffold_4:1:87768897	11	77.66	752	147	15	35233800	35234544	22680746	22681483	3.14e-116	438
scaffold_12:1:54921234	11	79.232	703	124	13	25448444	25449143	22680754	22681437	6.98e-126	470
scaffold_4:1:87768897	11	76.408	1704	373	21	23928567	23930263	22681785	22680104	0	893
scaffold_4:1:87768897	11	74.764	1165	221	38	42994242	42995374	22681954	22680831	3.12e-121	455
scaffold_4:1:87768897	11	75.619	1899	409	37	77913491	77915360	22681972	22680099	0	893
scaffold_4:1:87768897	11	75.682	1686	360	38	31357589	31359248	22681972	22680311	0	797
scaffold_4:1:87768897	11	74.583	2577	515	90	6136497	6138992	22682660	22680143	0	1002
scaffold_4:1:87768897	11	75.472	2597	550	64	16889803	16892351	22769790	22772347	0	1186
scaffold_4:1:87768897	11	80.03	656	126	4	37302978	37303633	22771695	22772345	5.15e-129	481
scaffold_4:1:87768897	11	76.602	1701	329	35	45839325	45840994	22772156	22770494	0	872
scaffold_4:1:87768897	11	75.973	745	149	19	58775265	58776002	23395886	23396607	9.05e-92	357
scaffold_4:1:87768897	11	78.044	501	97	12	63309835	63310327	23395995	23396490	1.2e-75	303
scaffold_4:1:87768897	11	77.597	616	124	13	11929294	11929903	23396488	23395881	7e-93	361
scaffold_12:1:54921234	11	75.649	616	139	11	12146526	12147136	23396490	23395881	1.25e-73	296
scaffold_4:1:87768897	11	76.823	617	131	12	63286286	63286897	23396490	23395881	1.18e-85	337
scaffold_4:1:87768897	11	75.546	732	149	20	68107110	68107834	23396589	23395881	1.53e-84	333
scaffold_4:1:87768897	11	75.923	731	148	19	36064936	36065660	23396589	23395881	1.52e-89	350
scaffold_4:1:87768897	11	75.619	767	153	21	36256597	36257355	23396626	23395886	1.52e-89	350
scaffold_4:1:87768897	11	75.818	1253	266	29	21323993	21325217	23604975	23606218	3.79e-165	601
scaffold_4:1:87768897	11	76.11	833	171	17	31051699	31052512	23644278	23645101	6.85e-108	411
scaffold_4:1:87768897	11	75.152	2628	569	60	16889987	16892569	23922430	23925018	0	1158
scaffold_4:1:87768897	11	76.403	1818	394	33	37302978	37304777	23924149	23925949	0	948
scaffold_4:1:87768897	11	76.699	824	162	20	31051712	31052512	23925047	23925863	5.26e-114	431
scaffold_12:1:54921234	11	75.642	1129	240	26	14252972	14254076	23925657	23924540	1.13e-143	529
scaffold_4:1:87768897	11	73.299	1573	362	46	56040798	56042346	24459745	24458207	2.35e-142	525
scaffold_12:1:54921234	11	73.948	1117	253	28	14252974	14254064	24491772	24492876	9.22e-110	416
scaffold_4:1:87768897	11	74.973	1850	415	35	37302984	37304817	24493266	24491449	0	808
scaffold_4:1:87768897	11	74.665	2092	427	64	16890518	16892564	24494447	24492414	0	832
scaffold_4:1:87768897	11	77.371	928	187	18	16891658	16892575	24497304	24498218	1.81e-143	529
scaffold_4:1:87768897	11	75.919	1823	399	36	37302977	37304778	24497341	24499144	0	898
scaffold_4:1:87768897	11	75.908	1735	374	38	36255643	36257355	24497466	24499178	0	848
scaffold_4:1:87768897	11	75.255	1277	279	32	68106539	68107795	24497885	24499144	8.26e-157	573
scaffold_12:1:54921234	11	74.464	1120	255	27	12146000	12147097	24498034	24499144	1.95e-121	455
scaffold_4:1:87768897	11	77.556	753	139	25	63286120	63286858	24498408	24499144	6.8e-113	427
scaffold_4:1:87768897	11	79.315	672	128	11	36064996	36065661	24498518	24499184	6.71e-123	460
scaffold_4:1:87768897	11	79.781	638	107	20	11929262	11929888	24498542	24499168	6.76e-118	444
scaffold_12:1:54921234	11	74.624	1131	250	29	14252972	14254076	24498853	24497734	3.25e-124	464
scaffold_4:1:87768897	11	79.613	569	103	12	63309845	63310405	24499057	24498494	1.92e-103	396
scaffold_4:1:87768897	11	76.827	1916	391	46	58775265	58777151	24499178	24497287	0	1029
scaffold_12:1:54921234	11	75.621	1128	242	25	14252972	14254076	24591685	24592802	1.13e-143	529
scaffold_4:1:87768897	11	76.516	1814	397	28	37302978	37304777	24593193	24591395	0	963
scaffold_4:1:87768897	11	75.08	2813	610	64	16889806	16892568	24595096	24592325	0	1227
scaffold_4:1:87768897	11	76	825	161	27	33743320	33744120	24656595	24657406	2.48e-102	392
scaffold_4:1:87768897	11	75.781	1152	246	31	58775265	58776397	24656599	24657736	3.87e-150	551
scaffold_4:1:87768897	11	79.522	586	99	20	63309835	63310407	24656707	24657284	5.34e-104	398
scaffold_4:1:87768897	11	79.875	641	108	20	11929273	11929903	24657223	24656594	1.45e-119	449
scaffold_4:1:87768897	11	77.08	637	119	19	8421485	8422099	24657351	24656720	2.54e-87	342
scaffold_4:1:87768897	11	77.85	772	151	19	36064900	36065661	24657354	24656593	6.71e-123	460
scaffold_4:1:87768897	11	77.244	791	158	21	63286116	63286897	24657371	24656594	6.76e-118	444
scaffold_12:1:54921234	11	74.547	1159	253	35	12146008	12147137	24657738	24656593	2.51e-125	468
scaffold_4:1:87768897	11	75.517	1160	249	30	68106695	68107834	24657738	24656594	1.08e-145	536
scaffold_4:1:87768897	11	75.844	1155	246	31	36256219	36257355	24657738	24656599	8.32e-152	556
scaffold_4:1:87768897	11	74.513	1181	258	34	20774886	20776043	24657758	24656598	8.62e-127	473
scaffold_4:1:87768897	11	74.936	1181	243	34	72285328	72286470	24657758	24656593	2.38e-132	492
scaffold_12:1:54921234	11	75.423	1123	250	18	14252974	14254076	24806486	24807602	1.9e-141	521
scaffold_4:1:87768897	11	76.282	1813	403	27	37302978	37304777	24807993	24806195	0	941
scaffold_4:1:87768897	11	74.973	2813	613	62	16889806	16892568	24809896	24807125	0	1210
scaffold_4:1:87768897	11	73.751	2461	565	69	6204565	6206996	24818603	24821011	0	891
scaffold_12:1:54921234	11	75.467	1125	249	19	14252972	14254076	24876668	24877785	5.28e-142	523
scaffold_4:1:87768897	11	76.656	1812	398	25	37302978	37304777	24878176	24876378	0	979
scaffold_4:1:87768897	11	75.422	2787	600	58	16889829	16892568	24880056	24877308	0	1273
scaffold_12:1:54921234	11	74.298	961	206	31	12146193	12147125	25131401	25132348	2.62e-95	368
scaffold_4:1:87768897	11	76.684	965	188	33	68106879	68107823	25131401	25132348	3.95e-135	501
scaffold_4:1:87768897	11	76.812	966	189	31	36256401	36257349	25131401	25132348	6.57e-138	510
scaffold_4:1:87768897	11	78.619	753	136	24	36064921	36065661	25131621	25132360	2.4e-127	475
scaffold_4:1:87768897	11	78.614	678	121	22	63286220	63286886	25131684	25132348	6.8e-113	427
scaffold_4:1:87768897	11	80.284	634	99	25	11929271	11929892	25131729	25132348	3.12e-121	455
scaffold_4:1:87768897	11	79.695	591	95	22	63309835	63310411	25132245	25131666	1.15e-105	403
scaffold_4:1:87768897	11	77.49	964	182	33	58775271	58776215	25132348	25131401	1.8e-148	545
scaffold_4:1:87768897	11	76.504	698	140	22	16891888	16892574	25164419	25165103	2.52e-92	359
scaffold_4:1:87768897	11	75.284	1671	367	43	37303173	37304818	25164420	25166069	0	756
scaffold_12:1:54921234	11	74.801	1131	248	29	14252972	14254076	25165737	25164618	1.5e-127	475
scaffold_12:1:54921234	11	75.355	1128	245	25	14252972	14254076	25197650	25198767	1.14e-138	512
scaffold_4:1:87768897	11	76.461	1814	398	28	37302978	37304777	25199158	25197360	0	957
scaffold_4:1:87768897	11	74.902	2813	611	66	16889806	16892568	25201057	25198290	0	1195
scaffold_4:1:87768897	11	74.858	2816	617	66	16889803	16892568	25372226	25375000	0	1194
scaffold_4:1:87768897	11	76.277	1821	388	39	37302978	37304777	25374132	25375929	0	929
scaffold_12:1:54921234	11	75	1128	249	25	14252972	14254076	25375640	25374523	5.35e-132	490
scaffold_12:1:54921234	11	75.084	3271	709	81	46076228	46079455	25512494	25515701	0	1428
scaffold_4:1:87768897	11	75.346	3541	697	110	67630089	67633520	25512564	25516037	0	1541
scaffold_4:1:87768897	11	74.521	3866	824	118	63411935	63415697	25513327	25517134	0	1533
scaffold_4:1:87768897	11	76.649	758	155	18	35233800	35234544	25515198	25515946	1.48e-104	399
scaffold_12:1:54921234	11	78.076	707	140	10	25448444	25449146	25515206	25515901	9.15e-115	433
scaffold_4:1:87768897	11	74.332	1348	271	49	42994064	42995374	25516592	25515283	1.1e-135	503
scaffold_4:1:87768897	11	75.032	2343	508	66	31356950	31359248	25517072	25514763	0	1014
scaffold_4:1:87768897	11	74.552	4629	1001	149	77912792	77917327	25517129	25512585	0	1858
scaffold_4:1:87768897	11	74.129	2698	554	115	6136498	6139096	25517145	25514493	0	983
scaffold_12:1:54921234	11	75.334	1123	251	18	14252974	14254076	25558155	25559271	8.83e-140	516
scaffold_4:1:87768897	11	76.63	1810	402	21	37302978	37304777	25559662	25557864	0	979
scaffold_4:1:87768897	11	74.947	2810	605	64	16889806	16892568	25561551	25558794	0	1197
scaffold_4:1:87768897	11	75.667	2100	428	65	16890512	16892569	25580761	25582819	0	970
scaffold_4:1:87768897	11	75.296	1267	267	37	37302978	37304229	25581956	25583191	4.97e-154	564
scaffold_12:1:54921234	11	73.476	935	200	41	14253164	14254076	25583256	25582348	1.61e-77	309
scaffold_12:1:54921234	11	74.609	1024	229	30	26842188	26843195	25761761	25762769	1.98e-111	422
scaffold_4:1:87768897	11	78.62	594	107	19	9576567	9577147	25762796	25762210	2.5e-97	375
scaffold_4:1:87768897	11	76.923	767	157	19	49693426	49694182	25762798	25762042	4.1e-110	418
scaffold_4:1:87768897	11	77.805	811	146	28	24289375	24290169	25762798	25762006	1.11e-125	470
scaffold_4:1:87768897	11	75.046	2737	537	89	67630854	67633520	25915557	25918217	0	1136
scaffold_4:1:87768897	11	75.396	2146	433	65	63411952	63414044	25915571	25917674	0	950
scaffold_12:1:54921234	11	76.479	2215	432	65	46077107	46079285	25915586	25917747	0	1122
scaffold_4:1:87768897	11	75.354	706	131	21	35233800	35234498	25917411	25918080	1.55e-74	300
scaffold_12:1:54921234	11	77.011	696	119	19	25448450	25449143	25917424	25918080	4.38e-93	361
scaffold_4:1:87768897	11	74.965	2820	609	70	77913779	77916563	25918323	25915566	0	1206
scaffold_4:1:87768897	11	74.846	1781	356	64	6137358	6139096	25918437	25916707	0	723
scaffold_4:1:87768897	11	74.306	1514	323	41	31357752	31359248	25918440	25916976	4.94e-159	580
scaffold_4:1:87768897	11	75.368	2789	598	63	16889829	16892568	25972098	25974846	0	1262
scaffold_4:1:87768897	11	76.253	1815	400	31	37302978	37304777	25973978	25975776	0	935
scaffold_12:1:54921234	11	75.244	1127	248	22	14252972	14254076	25975486	25974369	5.32e-137	507
scaffold_4:1:87768897	11	77.574	816	161	19	58775265	58776071	26221833	26222635	8.62e-127	473
scaffold_4:1:87768897	11	79.61	564	95	16	63309845	63310399	26221954	26222506	1.15e-100	387
scaffold_4:1:87768897	11	80.134	599	99	17	11929272	11929862	26222454	26221868	1.89e-113	429
scaffold_4:1:87768897	11	77.591	772	149	20	36064900	36065661	26222584	26221827	1.88e-118	446
scaffold_4:1:87768897	11	77.23	751	137	27	63286120	63286857	26222597	26221868	2.46e-107	409
scaffold_4:1:87768897	11	77.411	819	160	20	36256546	36257355	26222635	26221833	5.19e-124	464
scaffold_12:1:54921234	11	73.321	1117	259	31	12146003	12147096	26222968	26221868	1.56e-97	375
scaffold_4:1:87768897	11	74.466	1124	245	38	68106690	68107794	26222968	26221868	5.22e-119	448
scaffold_4:1:87768897	11	78.599	771	139	16	38466570	38467322	26223505	26224267	1.11e-130	486
scaffold_4:1:87768897	11	78.657	670	129	10	37302978	37303641	26223687	26223026	1.46e-114	433
scaffold_4:1:87768897	11	75.426	2405	495	67	16890000	16892351	26225393	26223032	0	1079
scaffold_12:1:54921234	11	77.336	1712	356	29	815186	816879	26301998	26303695	0	983
scaffold_12:1:54921234	11	77.962	1688	346	24	11564214	11565885	26302018	26303695	0	1033
scaffold_4:1:87768897	11	78.726	973	200	6	84397193	84398161	26302029	26302998	6.21e-178	643
scaffold_4:1:87768897	11	77.552	1675	339	32	24257165	24258814	26302033	26303695	0	976
scaffold_4:1:87768897	11	76.804	1552	310	35	18161144	18162668	26302051	26303579	0	826
scaffold_4:1:87768897	11	79.27	1370	260	21	30515767	30517121	26303591	26302231	0	935
scaffold_12:1:54921234	11	77.136	1697	339	41	8385172	8386834	26303695	26302014	0	939
scaffold_4:1:87768897	11	77.317	820	162	22	58775265	58776071	26394310	26395118	1.87e-123	462
scaffold_4:1:87768897	11	78.826	562	101	16	63309833	63310384	26394419	26394972	1.95e-93	363
scaffold_4:1:87768897	11	78.727	644	112	21	11929272	11929903	26394935	26394305	8.86e-107	407
scaffold_4:1:87768897	11	77.332	772	157	18	36064900	36065661	26395067	26394304	8.74e-117	440
scaffold_4:1:87768897	11	76.72	756	140	27	63286120	63286858	26395080	26394344	3.21e-101	388
scaffold_12:1:54921234	11	75.746	771	155	25	12146348	12147097	26395103	26394344	1.58e-92	359
scaffold_4:1:87768897	11	77.267	805	162	21	36256561	36257355	26395103	26394310	1.12e-120	453
scaffold_4:1:87768897	11	76.606	825	169	22	68107023	68107834	26395118	26394305	1.46e-114	433
scaffold_4:1:87768897	11	76.864	1958	411	32	58775265	58777208	26462142	26464071	0	1068
scaffold_4:1:87768897	11	80.674	564	92	15	63309845	63310399	26462263	26462818	3.17e-111	422
scaffold_12:1:54921234	11	75.199	1129	244	30	14252972	14254076	26462467	26463583	2.47e-135	501
scaffold_4:1:87768897	11	79.908	652	109	19	11929262	11929903	26462776	26462137	2.41e-122	459
scaffold_4:1:87768897	11	78.599	771	146	18	36064900	36065661	26462896	26462136	2.38e-132	492
scaffold_4:1:87768897	11	77.644	747	136	25	63286124	63286857	26462905	26462177	2.45e-112	425
scaffold_4:1:87768897	11	74.191	1112	231	34	68059422	68060491	26463274	26462177	1.91e-108	412
scaffold_12:1:54921234	11	74.865	1114	250	24	12146003	12147096	26463280	26462177	1.16e-128	479
scaffold_4:1:87768897	11	75.459	1308	284	33	68106545	68107834	26463425	26462137	1.05e-165	603
scaffold_4:1:87768897	11	75.663	1734	362	41	36255643	36257355	26463836	26462142	0	809
scaffold_4:1:87768897	11	75.482	1815	398	38	37302978	37304777	26463959	26462177	0	843
scaffold_4:1:87768897	11	74.325	2816	612	79	16889806	16892568	26465863	26463106	0	1092
scaffold_12:1:54921234	11	74.245	1126	261	22	14252972	14254076	26503771	26504888	1.18e-118	446
scaffold_4:1:87768897	11	75.323	1856	427	29	37302978	37304818	26505279	26503440	0	861
scaffold_4:1:87768897	11	76.499	1251	255	26	16891347	16892573	26505641	26504406	1.73e-178	645
scaffold_12:1:54921234	11	74.889	1123	259	16	14252972	14254076	26630313	26631430	5.35e-132	490
scaffold_4:1:87768897	11	75.925	1811	413	23	37302978	37304777	26631821	26630023	0	907
scaffold_4:1:87768897	11	74.901	2789	609	64	16889829	16892568	26633699	26630953	0	1188
scaffold_4:1:87768897	11	75.583	2789	592	61	16889829	16892568	26671459	26674207	0	1295
scaffold_4:1:87768897	11	76.38	1812	403	24	37302978	37304777	26673339	26675137	0	952
scaffold_12:1:54921234	11	75.378	1125	250	19	14252972	14254076	26674847	26673730	2.46e-140	518
[truncated: 25,082 more rows]
